# Supplementary material for: Resolving microbial membership using Abundance and Variability In Taxonomy (‘AVIT )
Source: Sci Rep. 2016 Aug 17;6:31655. doi: 10.1038/srep31655 (PMC4987704; doi:10.1038/srep31655)
Supplement: Supplementary Part 1 [file srep31655-s2.txt]

% This demonstration case is provided to explain the working of 'AVeIT for 
% analyzing and processing the first part of the mock community study 
% including the 40 samples containing a mixture of single strain samples, 
% equimolar samples and staggered pools 
% @ Anirikh Chakrabarti, 2015
% Nestle Institute of Health Sciences


% ************ Loading the raw data ******************** %
load StudyMockCommunity40SamplesSet.mat;
% Note: The data includes the following: 
% a) Raw_Data_All - This includes the raw counts of the different members
% obtained after the 16S pipeline. Format is rows correspond to the
% different microbial members and columns corresponds to the different
% samples. 
% b) Raw_Name_All - This includes the genus level names of the different
% members identified.
% c) Sample_Name_All - This includes the names of the different samples
% used in the analysis. 

% Note: This data could be imported from the counts generated after using
% the 16S pipeline using Excel or other routes.
% ************ Loading the raw data ******************** %

% Some options ********************** 
Do_you_want_checks = 1; % If you want plots for checking, visualizing progress at different intervals
OutputFolder = 'Entire_Output'; % This will be the folder where all the outputs will be saved
mkdir (OutputFolder)
% Some options ********************** 

% Populating the data matrices
WholeData = Raw_Data_All(:,:);
NameData = Raw_Name_All;

% First step is to remove all rows with only zeros or only one element 
[NBugs,NS] = size(WholeData);
for i = 1:NBugs
    if length(find(WholeData(i,:) == 0)) > NS-2
        To_Consider(i) = 0;
    else
        To_Consider(i) = 1;
    end
end
IDW = find(To_Consider == 1);
WData = [sum(WholeData(find(To_Consider ==1),:))' WholeData(find(To_Consider ==1),:)']';
% The step above is to append the sum total of the counts for each sample
% to allow calculations of relative abundances. Thus this has the raw values including the sum of species for
% each sample, so if there are M species and N samples, the size of this
% matrix is M+1,N : Note no names, only numbers: 
WName = NameData(find(To_Consider ==1),:); % This has the names of the species that were obtained and so on
clear To_Consider;

if Do_you_want_checks == 1
    WholeMean = mean(WData(1,:));
    Whole25 = prctile(WData(1,:),25);
    Whole75 = prctile(WData(1,:),75);
    errorbar(1,WholeMean,Whole25,Whole75);
    hold on
    plot(1,WholeMean,'ro')
    keyboard
    clf
end

% Now basic parametrization to run AVeIT
Threshold_Abundance_Choices = [0:0.001:0.05 0.05:0.01:0.9]; % - This has the threshold values which are
% to be tested - e.g. [0.0001:0.01:0.9]
do_we_have_a_benchmark = 0; % - 1 if we have benchmarks, i.e if we know what
% species are definitely to be present, to check if we are overdoing the
% noise reduction or not, else 0
BenchMarkIDList = []; % - Id numbers of the benchmarks if present, else []
Do_You_Want_Plot = 1; % - 1 if you want to plot else 0
Accepted_range_variability = 5; % - 5 e.g this is to say how close the
% stopping criterion needs to be 
OutputFolderDesired = strcat('./',OutputFolder,'/');
Taxanomy_Choice = 3; % This is included, in case you do not have information directly at the 
% genus or desired level, value 3 indicates that you have it already in the form you need
% If you do not have it sorted, then you can include the taxonomical level
% information as a separate column in Name_Data - see first part of
% AVeIT_Part1 for details

% ********************************************************************** %
% Low threshold - corresponding to P6 parameters, to obtain membership for
% 6 orders of magnitude members
Criterion_Final_Sel = 1;
Accepted_range_variability = 2; 
factor_Sequence = 10; 
NameStudyString = 'Study_Entire_Data_Mock_Easy_P6';
Raw_Data = WData;
Name_Data = WName;
NRS1 = [10 7 4]; 
NRS2 = [10 7 4]; 
threshold_values_check = 2; 
[OutputSuccess] = AVeIT_Part1(Raw_Data,Name_Data,Taxanomy_Choice,Threshold_Abundance_Choices,Do_You_Want_Plot,NameStudyString,OutputFolderDesired);
[OutputProcess] = AVeIT_Part2(NameStudyString,OutputFolderDesired,Raw_Data,Threshold_Abundance_Choices,do_we_have_a_benchmark,BenchMarkIDList,Do_You_Want_Plot,Accepted_range_variability,Criterion_Final_Sel,factor_Sequence,NRS1,NRS2,threshold_values_check);
Criterion_Final_Sel = 2;
Accepted_range_variability = 2;
factor_Sequence = 10;
NameStudyString = 'Study_Entire_Data_Mock_Medium_P6';
Raw_Data = WData;
Name_Data = WName;
NRS1 = [10 7 4]; 
NRS2 = [10 7 4]; 
threshold_values_check = 2; 
[OutputSuccess] = AVeIT_Part1(Raw_Data,Name_Data,Taxanomy_Choice,Threshold_Abundance_Choices,Do_You_Want_Plot,NameStudyString,OutputFolderDesired);
[OutputProcess] = AVeIT_Part2(NameStudyString,OutputFolderDesired,Raw_Data,Threshold_Abundance_Choices,do_we_have_a_benchmark,BenchMarkIDList,Do_You_Want_Plot,Accepted_range_variability,Criterion_Final_Sel,factor_Sequence,NRS1,NRS2,threshold_values_check);
Criterion_Final_Sel = 3;
Accepted_range_variability = 2;
factor_Sequence = 10; 
NameStudyString = 'Study_Entire_Data_Mock_Hard_P6';
Raw_Data = WData;
Name_Data = WName;
NRS1 = [10 7 4]; 
NRS2 = [10 7 4];
threshold_values_check = 2; 
[OutputSuccess] = AVeIT_Part1(Raw_Data,Name_Data,Taxanomy_Choice,Threshold_Abundance_Choices,Do_You_Want_Plot,NameStudyString,OutputFolderDesired);
[OutputProcess] = AVeIT_Part2(NameStudyString,OutputFolderDesired,Raw_Data,Threshold_Abundance_Choices,do_we_have_a_benchmark,BenchMarkIDList,Do_You_Want_Plot,Accepted_range_variability,Criterion_Final_Sel,factor_Sequence,NRS1,NRS2,threshold_values_check);
    
% ********************************************************************** %
% High Threshhold corresponding to Pd parameters, to obtain membership for
% dominant members only
Criterion_Final_Sel = 1;
Accepted_range_variability = 2; 
factor_Sequence = 10; % was 10
NameStudyString = 'Study_Entire_Data_Mock_Easy_Pd';
Raw_Data = WData;
Name_Data = WName;
NRS1 = [50 30 15];
NRS2 = [50 30 15];
threshold_values_check = 100;
[OutputSuccess] = AVeIT_Part1(Raw_Data,Name_Data,Taxanomy_Choice,Threshold_Abundance_Choices,Do_You_Want_Plot,NameStudyString,OutputFolderDesired);
[OutputProcess] = AVeIT_Part2(NameStudyString,OutputFolderDesired,Raw_Data,Threshold_Abundance_Choices,do_we_have_a_benchmark,BenchMarkIDList,Do_You_Want_Plot,Accepted_range_variability,Criterion_Final_Sel,factor_Sequence,NRS1,NRS2,threshold_values_check);
Criterion_Final_Sel = 2;
Accepted_range_variability = 2;
factor_Sequence = 10;
NameStudyString = 'Study_Entire_Data_Mock_Medium_Pd';
Raw_Data = WData;
Name_Data = WName;
NRS1 = [50 30 15];
NRS2 = [50 30 15];
threshold_values_check = 110;
[OutputSuccess] = AVeIT_Part1(Raw_Data,Name_Data,Taxanomy_Choice,Threshold_Abundance_Choices,Do_You_Want_Plot,NameStudyString,OutputFolderDesired);
[OutputProcess] = AVeIT_Part2(NameStudyString,OutputFolderDesired,Raw_Data,Threshold_Abundance_Choices,do_we_have_a_benchmark,BenchMarkIDList,Do_You_Want_Plot,Accepted_range_variability,Criterion_Final_Sel,factor_Sequence,NRS1,NRS2,threshold_values_check);
Criterion_Final_Sel = 3;
Accepted_range_variability = 2;
factor_Sequence = 10; 
NameStudyString = 'Study_Entire_Data_Mock_Hard_Pd';
Raw_Data = WData;
Name_Data = WName;
NRS1 = [50 30 15];
NRS2 = [50 30 15];
threshold_values_check = 120;
[OutputSuccess] = AVeIT_Part1(Raw_Data,Name_Data,Taxanomy_Choice,Threshold_Abundance_Choices,Do_You_Want_Plot,NameStudyString,OutputFolderDesired);
[OutputProcess] = AVeIT_Part2(NameStudyString,OutputFolderDesired,Raw_Data,Threshold_Abundance_Choices,do_we_have_a_benchmark,BenchMarkIDList,Do_You_Want_Plot,Accepted_range_variability,Criterion_Final_Sel,factor_Sequence,NRS1,NRS2,threshold_values_check);
% Now we have finished running AVeIT    
% ********************************************************************** %

% ********************************************************************** %
% Now we interpret the results
% ********************************************************************** %

NumberSpeciesUsedCompiled = [];
cd (OutputFolderDesired)
% Now to make the plots for number of species retained 
load ProcessedRawData_After_Combined_Filtering_Study_Entire_Data_Mock_Easy_P6.mat Raw_Data_Req Raw_Data;
AMDSample = Raw_Data_Req'; % For whole
[NPat,NMec] = size(AMDSample);
NumberSpeciesUsed(1) = NMec;

RawDataTemp = Raw_Data(2:end,:);
AMDSample = Raw_Data_Req'; % For removing singletons
AMDSample(RawDataTemp == 1) = 0;
[NRAMD,NCAMD] = size(AMDSample);
tempCount = 0;
for i = 1:NCAMD
    if length(find(AMDSample(:,i) == 0)) ~= NRAMD
        tempCount = tempCount + 1;
    end
end
NumberSpeciesUsed(2) = tempCount;

AMDSample = Raw_Data_Req'; % For abundance based cut-off
AMDSample(AMDSample < 0.005) = 0;
[NRAMD,NCAMD] = size(AMDSample);
tempCount = 0;
IDWEasy = [];
for i = 1:NCAMD
    if length(find(AMDSample(:,i) == 0)) ~= NRAMD
        tempCount = tempCount + 1;
        IDWEasy = [IDWEasy i];
    end
end
NumberSpeciesUsed(3) = tempCount;

load ProcessedRawData_After_Combined_Filtering_Study_Entire_Data_Mock_Easy_P6.mat SpeciesIsRareCheckS1;
RawDataTemp = Raw_Data(2:end,:);
AMDSample1 = Raw_Data_Req; % For normal level AVeIT
AMDSample1(RawDataTemp == 1) = 0;
AMDSample = AMDSample1(find(SpeciesIsRareCheckS1 == 0),:)';
[NRAMD,NCAMD] = size(AMDSample);
tempCount = 0;
for i = 1:NCAMD
    if length(find(AMDSample(:,i) == 0)) ~= NRAMD
        tempCount = tempCount + 1;
    end
end
NumberSpeciesUsed(4) = tempCount;

load ProcessedRawData_After_Combined_Filtering_Study_Entire_Data_Mock_Medium_P6.mat SpeciesIsRareCheckS1;
RawDataTemp = Raw_Data(2:end,:);
AMDSample1 = Raw_Data_Req; % For Strong level AVeIT 
AMDSample1(RawDataTemp == 1) = 0;
AMDSample = AMDSample1(find(SpeciesIsRareCheckS1 == 0),:)';
[NRAMD,NCAMD] = size(AMDSample);
tempCount = 0;
for i = 1:NCAMD
    if length(find(AMDSample(:,i) == 0)) ~= NRAMD
        tempCount = tempCount + 1;
    end
end
NumberSpeciesUsed(5) = tempCount;

load ProcessedRawData_After_Combined_Filtering_Study_Entire_Data_Mock_Hard_P6.mat SpeciesIsRareCheckS1;
RawDataTemp = Raw_Data(2:end,:);
AMDSample1 = Raw_Data_Req; % For Extra-Strong level AVeIT
AMDSample1(RawDataTemp == 1) = 0;
AMDSample = AMDSample1(find(SpeciesIsRareCheckS1 == 0),:)';
[NRAMD,NCAMD] = size(AMDSample);
tempCount = 0;
for i = 1:NCAMD
    if length(find(AMDSample(:,i) == 0)) ~= NRAMD
        tempCount = tempCount + 1;
    end
end
NumberSpeciesUsed(6) = tempCount;
NumberSpeciesUsedCompiled = [NumberSpeciesUsedCompiled NumberSpeciesUsed'];;
plot (NumberSpeciesUsed,'ro')
hold on

load ProcessedRawData_After_Combined_Filtering_Study_Entire_Data_Mock_Easy_Pd.mat Raw_Data_Req Raw_Data;
AMDSample = Raw_Data_Req'; % For whole
[NPat,NMec] = size(AMDSample);
NumberSpeciesUsed(1) = NMec;

RawDataTemp = Raw_Data(2:end,:);
AMDSample = Raw_Data_Req'; % For removing singletons
AMDSample(RawDataTemp == 1) = 0;
[NRAMD,NCAMD] = size(AMDSample);
tempCount = 0;
for i = 1:NCAMD
    if length(find(AMDSample(:,i) == 0)) ~= NRAMD
        tempCount = tempCount + 1;
    end
end
NumberSpeciesUsed(2) = tempCount;

AMDSample = Raw_Data_Req'; % For abundance based cut-off
AMDSample(AMDSample < 0.005) = 0;
[NRAMD,NCAMD] = size(AMDSample);
tempCount = 0;
IDWEasy = [];
for i = 1:NCAMD
    if length(find(AMDSample(:,i) == 0)) ~= NRAMD
        tempCount = tempCount + 1;
        IDWEasy = [IDWEasy i];
    end
end
NumberSpeciesUsed(3) = tempCount;

load ProcessedRawData_After_Combined_Filtering_Study_Entire_Data_Mock_Easy_Pd.mat SpeciesIsRareCheckS1;
RawDataTemp = Raw_Data(2:end,:);
AMDSample1 = Raw_Data_Req; % For Normal level AVeIT
AMDSample1(RawDataTemp == 1) = 0;
AMDSample = AMDSample1(find(SpeciesIsRareCheckS1 == 0),:)';
[NRAMD,NCAMD] = size(AMDSample);
tempCount = 0;
for i = 1:NCAMD
    if length(find(AMDSample(:,i) == 0)) ~= NRAMD
        tempCount = tempCount + 1;
    end
end
NumberSpeciesUsed(4) = tempCount;

load ProcessedRawData_After_Combined_Filtering_Study_Entire_Data_Mock_Medium_Pd.mat SpeciesIsRareCheckS1;
RawDataTemp = Raw_Data(2:end,:);
AMDSample1 = Raw_Data_Req; % For Strong level AVeIT
AMDSample1(RawDataTemp == 1) = 0;
AMDSample = AMDSample1(find(SpeciesIsRareCheckS1 == 0),:)';
[NRAMD,NCAMD] = size(AMDSample);
tempCount = 0;
for i = 1:NCAMD
    if length(find(AMDSample(:,i) == 0)) ~= NRAMD
        tempCount = tempCount + 1;
    end
end
NumberSpeciesUsed(5) = tempCount;

load ProcessedRawData_After_Combined_Filtering_Study_Entire_Data_Mock_Hard_Pd.mat SpeciesIsRareCheckS1;
RawDataTemp = Raw_Data(2:end,:);
AMDSample1 = Raw_Data_Req; % For Extra-Strong level AVeIT 
AMDSample1(RawDataTemp == 1) = 0;
AMDSample = AMDSample1(find(SpeciesIsRareCheckS1 == 0),:)';
[NRAMD,NCAMD] = size(AMDSample);
tempCount = 0;
for i = 1:NCAMD
    if length(find(AMDSample(:,i) == 0)) ~= NRAMD
        tempCount = tempCount + 1;
    end
end
NumberSpeciesUsed(6) = tempCount;
NumberSpeciesUsedCompiled = [NumberSpeciesUsedCompiled NumberSpeciesUsed'];;
plot (NumberSpeciesUsed,'bo')
legend ('Entire Data P6 parameters','Entire Data Pd parameters')
xlabelnames = {'Whole','Removing Singletons','Rel Abund 0.005 based reduction','Normal AVeIT','Strong AVeIT','Extra-Strong AVeIT'};
xlabel ('Different noise reduction schemes')
for i = 1:6
    text(i,-0.2,xlabelnames(i),'rotation',90);
end
ylabel ('Number of members retained')
keyboard

% Now for visualization like that in the manuscript 
load ProcessedRawData_After_Combined_Filtering_Study_Entire_Data_Mock_Easy_P6.mat IDX_KEEP Name_After_Processing Abundances_After_Processing Abundances_Before_Processing Name_Data;
WID_Easy_P6 = IDW(IDX_KEEP);
WName_Easy_P6 = Name_After_Processing;
WAbunMatrixEasy_P6 = Abundances_After_Processing;
WAbunMatrixWhole_P6 = Abundances_Before_Processing;
load ProcessedRawData_After_Combined_Filtering_Study_Entire_Data_Mock_Medium_P6.mat IDX_KEEP Name_After_Processing Abundances_After_Processing;
WID_Medium_P6 = IDW(IDX_KEEP);
WName_Medium_P6 = Name_After_Processing;
WAbunMatrixMedium_P6 = Abundances_After_Processing;
load ProcessedRawData_After_Combined_Filtering_Study_Entire_Data_Mock_Hard_P6.mat IDX_KEEP Name_After_Processing Abundances_After_Processing;
WID_Hard_P6 = IDW(IDX_KEEP);
WName_Hard_P6 = Name_After_Processing;
WAbunMatrixHard_P6 = Abundances_After_Processing;

load ProcessedRawData_After_Combined_Filtering_Study_Entire_Data_Mock_Easy_Pd.mat IDX_KEEP Name_After_Processing Abundances_After_Processing Abundances_Before_Processing Name_Data;
WID_Easy_Pd = IDW(IDX_KEEP);
WName_Easy_Pd = Name_After_Processing;
WAbunMatrixEasy_Pd = Abundances_After_Processing;
WAbunMatrixWhole_Pd = Abundances_Before_Processing;
load ProcessedRawData_After_Combined_Filtering_Study_Entire_Data_Mock_Medium_Pd.mat IDX_KEEP Name_After_Processing Abundances_After_Processing;
WID_Medium_Pd = IDW(IDX_KEEP);
WName_Medium_Pd = Name_After_Processing;
WAbunMatrixMedium_Pd = Abundances_After_Processing;
load ProcessedRawData_After_Combined_Filtering_Study_Entire_Data_Mock_Hard_Pd.mat IDX_KEEP Name_After_Processing Abundances_After_Processing;
WID_Hard_Pd = IDW(IDX_KEEP);
WName_Hard_Pd = Name_After_Processing;
WAbunMatrixHard_Pd = Abundances_After_Processing;

ID_Total = unique([IDW(IDWEasy) WID_Easy_P6 WID_Easy_Pd]);
% Now we need to create the matrix
for i = 1:length(ID_Total)
    if isempty(find(IDW(IDWEasy) == ID_Total(i))) % This is for 0.005 red EM
        PresenceVector(i,1) = 0;
    else
        PresenceVector(i,1) = 1;
    end
    if isempty(find(WID_Easy_P6 == ID_Total(i))) % This is for easy noise red EM
        PresenceVector(i,2) = 0;
    else
        PresenceVector(i,2) = 1;
    end
    if isempty(find(WID_Medium_P6 == ID_Total(i))) % This is for medium noise red EM
        PresenceVector(i,3) = 0;
    else
        PresenceVector(i,3) = 1;
    end
    if isempty(find(WID_Hard_P6 == ID_Total(i))) % This is for strong noise red EM
        PresenceVector(i,4) = 0;
    else
        PresenceVector(i,4) = 1;
    end
    if isempty(find(WID_Easy_Pd == ID_Total(i))) % This is for easy noise red EM
        PresenceVector(i,5) = 0;
    else
        PresenceVector(i,5) = 1;
    end
    if isempty(find(WID_Medium_Pd == ID_Total(i))) % This is for medium noise red EM
        PresenceVector(i,6) = 0;
    else
        PresenceVector(i,6) = 1;
    end
    if isempty(find(WID_Hard_Pd == ID_Total(i))) % This is for strong noise red EM
        PresenceVector(i,7) = 0;
    else
        PresenceVector(i,7) = 1;
    end    
end

% Code to plot 
[NCM,NRM] = size(PresenceVector');
for i = 1:NCM
    for j = 1:NRM
        % Now patch a surface based on x and y co-ordinates
        x = [i-1 i i i-1];
        y = [j-1 j-1 j j];
        patch(x,y,PresenceVector(j,i));
        hold on
    end
end
colormap(jet(10))
axis ('tight');
axis off
title ('Orange filled boxes show retained members, while blue filled boxes indicate removed members')
% Now naming
NamesCases = {'WholeStudy with relative abundance 0.005 cutoff','P6 parameters Normal AVeIT','P6 parameters Strong AVeIT','P6 Parameters Extra-Strong AVeIT','Pd parameters Normal AVeIT','Pd parameters Strong AVeIT','Pd parameters Extra-Strong AVeIT'};
for i = 1:NCM
    text(i-0.6,-2,NamesCases(i),'rotation',90)
end
Name_Easy = NameData(ID_Total);
for i = 1:NRM
    text(-0.6,i-0.5,Name_Easy(i))
end
