# Supplementary material for: Resolving microbial membership using Abundance and Variability In Taxonomy (‘AVIT )
Source: Sci Rep. 2016 Aug 17;6:31655. doi: 10.1038/srep31655 (PMC4987704; doi:10.1038/srep31655)
Supplement: Supplementary Part 2 [file srep31655-s3.txt]

function [OutputSuccess] = AVeIT_Part1(Raw_Data,Name_Data,Taxanomy_Choice,Threshold_Abundance_Choices,Do_You_Want_Plot,NameStudyString,OutputFolderDesired)
% ***********************************************************************% 
% @Anirikh Chakrabarti, NIHS, 2015 
% Inputs: 
% 1) Raw_Data - This has the raw values including the sum of species for
% each sample, so if there are M species and N samples, the size of this
% matrix is M+1,N : Note no names, only numbers: 
% 2) Name_Data - This includes the genus level names of the different
% members identified
% 3) Taxanomy_Choice - This determines taxonomic level parsing
% 4) Threshold_Abundance_Choices - This has the threshold values which are
% to be tested - e.g. [0.0001:0.01:0.9]
% 5) Do_You_Want_Plot - 1 if you want to plot else 0
% 6) NameStudyString - What is the name of the study
% 7) OutputFolderDesired - Where do you want the outputs 

% First set of code to simulate the effect of different threshold values
% for the different arms of AVeIT. This is primarily only step 1 of the
% three arms. Additionally, this also calculates the amount of
% conditionally rare taxa and visualization of individual arms performance
% with different threshold values. 
% ***********************************************************************% 

% First we need to extract the right index's from these which is saved in the
% variable Return_Index
if Taxanomy_Choice == 1 
    TaxLevel_Vector = cell2mat(Name_Data(:,1));
    TaxLevel1_Id = find(TaxLevel_Vector == 1);
    TaxLevel6_Id = find(TaxLevel_Vector == 6);
elseif Taxanomy_Choice == 2
    TaxLevel_Vector = cell2mat(Name_Data(:,1));
    TaxLevel1_Id = find(TaxLevel_Vector == 1);
    TaxLevel6_Id = find(TaxLevel_Vector == 6);
else
    [NR1,NC1] = size(Raw_Data);
    TaxLevel6_Id = 2:NR1;
end
% Basically, now you have the data in the level that you want.        

% Preprocessing of the raw data: 
% Lets look at the nth level taxonomy 
Raw_Data_Req = Raw_Data(TaxLevel6_Id,:);

% Step 1: Normalize using the total number which is in the first row 
[NR,NC] = size(Raw_Data_Req);
for i = 1:NC 
    Raw_Data_Req(:,i) = Raw_Data_Req(:,i)./Raw_Data(1,i);
end
clear Raw_Data;

% Lets pick something which is something in the form of abundant and
% addresses the issue of Conditionally rare or abundant
Raw_Data_Req_ReformS1 = zeros(NR,NC);
Raw_Data_Req_ReformS2 = zeros(NR,NC);
Raw_Data_Req_ReformS3 = zeros(NR,NC);

NumberRemovedS1 = zeros(length(Threshold_Abundance_Choices),1);
NumberRetainedS1 = zeros(length(Threshold_Abundance_Choices),1);
NumberRemovedS2 = zeros(length(Threshold_Abundance_Choices),1);
NumberRetainedS2 = zeros(length(Threshold_Abundance_Choices),1);
NumberRemovedS3 = zeros(length(Threshold_Abundance_Choices),1);
NumberRetainedS3 = zeros(length(Threshold_Abundance_Choices),1);

S1Compile = zeros(NR,length(Threshold_Abundance_Choices));
S2Compile = zeros(NR,length(Threshold_Abundance_Choices));
S3Compile = zeros(NR,length(Threshold_Abundance_Choices));


for chT = 1:length(Threshold_Abundance_Choices)
    % Basically we are iterating through different proportionality
    % thresholds and identifying members retained by using just the first
    % step of each arm for AVeIT
    Threshold_Abundance = Threshold_Abundance_Choices(chT);
    ValComp2 = mean(mean(Raw_Data_Req(:,:))); % Average relative abundance over the whole study
    ValComp3 = max(max(Raw_Data_Req(:,:))); % Maximum relative abundance over the whole study
    ValComp4 = max(sum(Raw_Data_Req(:,:)')); 
    for i = 1:NR
        for j = 1:NC
            ValComp1 = max(Raw_Data_Req(:,j)); % maximum relative abundance in a sample
            ValComp12 = mean(Raw_Data_Req(:,j)./max(Raw_Data_Req(:,j)));
            % Arm 1 This is to see if the raw scaled value is less
            % than a threshold with regards to what we see as the max in
            % the particular sample
            if Raw_Data_Req(i,j) < Threshold_Abundance*ValComp1
                Raw_Data_Req_ReformS1(i,j) = 0;
            else
                Raw_Data_Req_ReformS1(i,j) = Raw_Data_Req(i,j);
            end
            % Arm 2 This is to see the ratio of SV to max SV is
            % comparable to meanSV to maxSV ratio
            if (Raw_Data_Req(i,j)/max(Raw_Data_Req(:,j))) < Threshold_Abundance*ValComp12
                Raw_Data_Req_ReformS2(i,j) = 0;
            else
                Raw_Data_Req_ReformS2(i,j) = Raw_Data_Req(i,j);
            end
            % Arm 3 This is to compare the mean SV of a species across
            % to the mean of the values overall in this way if any species
            % overall is less than the threshold, we remove
            if mean(Raw_Data_Req(i,:)) < Threshold_Abundance*ValComp2
                Raw_Data_Req_ReformS3(i,j) = 0;
            else
                Raw_Data_Req_ReformS3(i,j) = Raw_Data_Req(i,j);
            end
        end
    end
    % Find how many you have removed 
    for i = 1:NR
        Countzeros1 = length(find(Raw_Data_Req_ReformS1(i,:)==0));
        if Countzeros1 == NC % i.e all the elements are zeros
            Only_ZerosS1(i,1) = 1;
        else 
            Only_ZerosS1(i,1) = 0;
        end
        Countzeros2 = length(find(Raw_Data_Req_ReformS2(i,:)==0));
        if Countzeros2 == NC % i.e all the elements are zeros
            Only_ZerosS2(i,1) = 1;
        else 
            Only_ZerosS2(i,1) = 0;
        end
        Countzeros3 = length(find(Raw_Data_Req_ReformS3(i,:)==0));
        if Countzeros3 == NC % i.e all the elements are zeros
            Only_ZerosS3(i,1) = 1;
        else 
            Only_ZerosS3(i,1) = 0;
        end
    end
    % We need to compile this OnlyZeros
    S1Compile(:,chT) = Only_ZerosS1;
    S2Compile(:,chT) = Only_ZerosS2;
    S3Compile(:,chT) = Only_ZerosS3;
%     
    NumberRemovedS1(chT) = length(find(Only_ZerosS1 == 1));
    NumberRetainedS1(chT) = length(find(Only_ZerosS1 == 0));
    NumberRemovedS2(chT) = length(find(Only_ZerosS2 == 1));
    NumberRetainedS2(chT) = length(find(Only_ZerosS2 == 0));
    NumberRemovedS3(chT) = length(find(Only_ZerosS3 == 1));
    NumberRetainedS3(chT) = length(find(Only_ZerosS3 == 0));
end
% Now lets plot these 
if Do_You_Want_Plot == 1
    FigTemp = figure(1);
    plot (Threshold_Abundance_Choices,NumberRemovedS1,'o-','MarkerSize',10,'MarkerEdgeColor',[0.5,0.5,0.5],'MarkerFaceColor',[0.5,0.5,0.5])
    hold on
    plot (Threshold_Abundance_Choices,NumberRemovedS2,'o-','MarkerSize',10,'MarkerEdgeColor',[0.5,0,0.5],'MarkerFaceColor',[0.5,0,0.5])
    plot (Threshold_Abundance_Choices,NumberRemovedS3,'o-','MarkerSize',10,'MarkerEdgeColor',[0,0.5,0.5],'MarkerFaceColor',[0,0.5,0.5])
    legend ('Arm 1', 'Arm 2', 'Arm 3')
    xlabel ('Threshold choice')
    ylabel ('Number of Members')
    printFileName = strcat(OutputFolderDesired,'Study_',NameStudyString,'_Numbers_Removed_Based_OnArms.eps');
    print(FigTemp,'-depsc',printFileName)
    clf

    % keyboard
    % Other way to plot 
    FigTemp = figure(1);
    plot (Threshold_Abundance_Choices,NumberRetainedS1,'o-','MarkerSize',10,'MarkerEdgeColor',[0.5,0.5,0.5],'MarkerFaceColor',[0.5,0.5,0.5])
    hold on
    plot (Threshold_Abundance_Choices,NumberRetainedS2,'o-','MarkerSize',10,'MarkerEdgeColor',[0.5,0,0.5],'MarkerFaceColor',[0.5,0,0.5])
    plot (Threshold_Abundance_Choices,NumberRetainedS3,'o-','MarkerSize',10,'MarkerEdgeColor',[0,0.5,0.5],'MarkerFaceColor',[0,0.5,0.5])
    legend ('Arm 1', 'Arm 2', 'Arm 3')
    xlabel ('Threshold choice')
    ylabel ('Number of Members')
    printFileName = strcat(OutputFolderDesired,'Study_',NameStudyString,'_Numbers_Retained_Based_OnArms.eps');
    print(FigTemp,'-depsc',printFileName)
    clf
end

% If you want to study the effect on conditionally rare taxa as defined by
% Shade et al, for each case, we have the skewness,
% kurtosis and coeff, bimodality
for chT = 1:length(Threshold_Abundance_Choices)
    % Arm 1
    KurtosisPropertiesS1 = kurtosis(Raw_Data_Req(find(S1Compile(:,chT) == 0),:)');
    SkewnessPropertiesS1 = skewness(Raw_Data_Req(find(S1Compile(:,chT) == 0),:)');
    CoeffBimodalityS1 = zeros(length(KurtosisPropertiesS1),1);
    for i = 1:length(KurtosisPropertiesS1)
        CoeffBimodalityS1(i) = (1+SkewnessPropertiesS1(i)^2)/(KurtosisPropertiesS1(i) + 3);
    end 
    % First criterion they mention is that coeff of bimodality > 0.9
    CRTS1(chT) = length(find(CoeffBimodalityS1 > 0.9));
    
    % CRT as percent
    ID90S1 = find(CoeffBimodalityS1 > 0.9);
    ID0005S1 = find(mean(Raw_Data_Req(find(S1Compile(:,chT) == 0),:)') < 0.005);
    CommonID900005S1 = intersect(ID90S1,ID0005S1);
    PercentCRTS1(chT) = (length(CommonID900005S1)/NR)*100;
    
    % Second criterion abundance > 0.005
    FR0005S1(chT) = length(find(Raw_Data_Req(find(S1Compile(:,chT) == 0),:)>0.005))/(NumberRetainedS1(chT)*NC);
    FR0005MeanS1(chT) = length(find(mean(Raw_Data_Req(find(S1Compile(:,chT) == 0),:)') < 0.005));
 
    % Arm 2
    KurtosisPropertiesS2 = kurtosis(Raw_Data_Req(find(S2Compile(:,chT) == 0),:)');
    SkewnessPropertiesS2 = skewness(Raw_Data_Req(find(S2Compile(:,chT) == 0),:)');
    CoeffBimodalityS2 = zeros(length(KurtosisPropertiesS2),1);
    for i = 1:length(KurtosisPropertiesS2)
        CoeffBimodalityS2(i) = (1+SkewnessPropertiesS2(i)^2)/(KurtosisPropertiesS2(i) + 3);
    end 
    % First criterion they mention is that coeff of bimodality > 0.9
    CRTS2(chT) = length(find(CoeffBimodalityS2 > 0.9));
    
    % CRT as percent
    ID90S2 = find(CoeffBimodalityS2 > 0.9);
    ID0005S2 = find(mean(Raw_Data_Req(find(S2Compile(:,chT) == 0),:)') < 0.005);
    CommonID900005S2 = intersect(ID90S2,ID0005S2);
    PercentCRTS2(chT) = (length(CommonID900005S2)/NR)*100;
    
    % Second criterion abundance > 0.005
    FR0005S2(chT) = length(find(Raw_Data_Req(find(S2Compile(:,chT) == 0),:)>0.005))/(NumberRetainedS2(chT)*NC);
    FR0005MeanS2(chT) = length(find(mean(Raw_Data_Req(find(S2Compile(:,chT) == 0),:)') < 0.005));

    % Arm 3
    KurtosisPropertiesS3 = kurtosis(Raw_Data_Req(find(S3Compile(:,chT) == 0),:)');
    SkewnessPropertiesS3 = skewness(Raw_Data_Req(find(S3Compile(:,chT) == 0),:)');
    CoeffBimodalityS3 = zeros(length(KurtosisPropertiesS3),1);
    for i = 1:length(KurtosisPropertiesS3)
        CoeffBimodalityS3(i) = (1+SkewnessPropertiesS3(i)^2)/(KurtosisPropertiesS3(i) + 3);
    end 
    % First criterion they mention is that coeff of bimodality > 0.9
    CRTS3(chT) = length(find(CoeffBimodalityS3 > 0.9));
    
    % CRT as percent
    ID90S3 = find(CoeffBimodalityS3 > 0.9);
    ID0005S3 = find(mean(Raw_Data_Req(find(S3Compile(:,chT) == 0),:)') < 0.005);
    CommonID900005S3 = intersect(ID90S3,ID0005S3);
    PercentCRTS3(chT) = (length(CommonID900005S3)/NR)*100;
    
    % Second criterion abundance > 0.005
    FR0005S3(chT) = length(find(Raw_Data_Req(find(S3Compile(:,chT) == 0),:)>0.005))/(NumberRetainedS3(chT)*NC);
    FR0005MeanS3(chT) = length(find(mean(Raw_Data_Req(find(S3Compile(:,chT) == 0),:)') < 0.005));

    % For seeing if there is any relation between the mean abundance and
    % CRT 
    meanAbundanceS1(chT) = mean(mean(Raw_Data_Req(find(S1Compile(:,chT) == 0),:)));
    meanAbundanceS2(chT) = mean(mean(Raw_Data_Req(find(S2Compile(:,chT) == 0),:)));
    meanAbundanceS3(chT) = mean(mean(Raw_Data_Req(find(S3Compile(:,chT) == 0),:)));
    
    % This tells us for each case, how many conditionally rare as according
    % to Shade et al are remaining
    
end

if Do_You_Want_Plot == 1
    FigTemp = figure(1);
    plot (meanAbundanceS1,PercentCRTS1,'s-','MarkerSize',8,'MarkerEdgeColor',[0.5,0.5,0.5],'MarkerFaceColor',[0.5,0.5,0.5])
    hold on
    plot (meanAbundanceS2,PercentCRTS2,'s-','MarkerSize',8,'MarkerEdgeColor',[0.5,0,0.5],'MarkerFaceColor',[0.5,0,0.5])
    plot (meanAbundanceS3,PercentCRTS3,'s-','MarkerSize',8,'MarkerEdgeColor',[0,0.5,0.5],'MarkerFaceColor',[0,0.5,0.5])
    legend ('Arm 1', 'Arm 2', 'Arm 3')
    xlabel ('Mean Abundance in the Samples')
    ylabel ('Percentage of Conditionally Rare Members')
    printFileName = strcat(OutputFolderDesired,'Study_',NameStudyString,'_Mean_Abundance_Versus_CRTs_Based_OnArms.eps');
    print(FigTemp,'-depsc',printFileName)
    clf


    FigTemp = figure(1);
    plot (Threshold_Abundance_Choices,CRTS1,'s-','MarkerSize',8,'MarkerEdgeColor',[0.5,0.5,0.5],'MarkerFaceColor',[0.5,0.5,0.5])
    hold on
    plot (Threshold_Abundance_Choices,CRTS2,'s-','MarkerSize',8,'MarkerEdgeColor',[0.5,0,0.5],'MarkerFaceColor',[0.5,0,0.5])
    plot (Threshold_Abundance_Choices,CRTS3,'s-','MarkerSize',8,'MarkerEdgeColor',[0,0.5,0.5],'MarkerFaceColor',[0,0.5,0.5])
    legend ('Arm 1', 'Arm 2', 'Arm 3')
    xlabel ('Threshold choice')
    ylabel ('Number of Conditionally Rare Members')
    printFileName = strcat(OutputFolderDesired,'Study_',NameStudyString,'_Numbers_CRTs_Based_OnArms.eps');
    print(FigTemp,'-depsc',printFileName)
    clf

    FigTemp = figure(1);
    plot (Threshold_Abundance_Choices,PercentCRTS1,'s-','MarkerSize',8,'MarkerEdgeColor',[0.5,0.5,0.5],'MarkerFaceColor',[0.5,0.5,0.5])
    hold on
    plot (Threshold_Abundance_Choices,PercentCRTS2,'s-','MarkerSize',8,'MarkerEdgeColor',[0.5,0,0.5],'MarkerFaceColor',[0.5,0,0.5])
    plot (Threshold_Abundance_Choices,PercentCRTS3,'s-','MarkerSize',8,'MarkerEdgeColor',[0,0.5,0.5],'MarkerFaceColor',[0,0.5,0.5])
    legend ('Arm 1', 'Arm 2', 'Arm 3')
    xlabel ('Threshold choice')
    ylabel ('Percentage of Conditionally Rare (b > 0.9, abund > 0.005) Members')
    printFileName = strcat(OutputFolderDesired,'Study_',NameStudyString,'_Percentage_CRTs_Based_OnArms.eps');
    print(FigTemp,'-depsc',printFileName)
    clf

    FigTemp = figure(1);
    plot (Threshold_Abundance_Choices,FR0005S1,'s-','MarkerSize',8,'MarkerEdgeColor',[0.5,0.5,0.5],'MarkerFaceColor',[0.5,0.5,0.5])
    hold on
    plot (Threshold_Abundance_Choices,FR0005S2,'s-','MarkerSize',8,'MarkerEdgeColor',[0.5,0,0.5],'MarkerFaceColor',[0.5,0,0.5])
    plot (Threshold_Abundance_Choices,FR0005S3,'s-','MarkerSize',8,'MarkerEdgeColor',[0,0.5,0.5],'MarkerFaceColor',[0,0.5,0.5])
    legend ('Arm 1', 'Arm 2', 'Arm 3')
    xlabel ('Threshold choice')
    ylabel ('Fraction of abundant (abund > 0.005) Members')
    printFileName = strcat(OutputFolderDesired,'Study_',NameStudyString,'_Fraction_Abundant_Based_OnArms.eps');
    print(FigTemp,'-depsc',printFileName)
    clf

    FigTemp = figure(1);
    plot (Threshold_Abundance_Choices,NumberRemovedS1,'o-','MarkerSize',10,'MarkerEdgeColor',[0.5,0.5,0.5],'MarkerFaceColor',[0.5,0.5,0.5])
    hold on
    plot (Threshold_Abundance_Choices,NumberRetainedS1,'d-','MarkerSize',10,'MarkerEdgeColor',[0.5,0.5,0.5],'MarkerFaceColor',[0.5,0.5,0.5])
    plot (Threshold_Abundance_Choices,CRTS1,'s-','MarkerSize',8,'MarkerEdgeColor',[0.5,0.5,0.5],'MarkerFaceColor',[0.5,0.5,0.5])
    plot (Threshold_Abundance_Choices,FR0005MeanS1,'*-','MarkerSize',8,'MarkerEdgeColor',[0.5,0.5,0.5],'MarkerFaceColor',[0.5,0.5,0.5])
    xlabel ('Threshold choice')
    ylabel ('Number of Members')
    legend ('Number of Members Removed','Number of Members Retained','Number of Conditionally Rare Members','Number of Rare (abundance < 0.005) Members')
    printFileName = strcat(OutputFolderDesired,'Study_',NameStudyString,'_Arm_1_Characteristics.eps');
    print(FigTemp,'-depsc',printFileName)
    clf

    FigTemp = figure(1);
    plot (Threshold_Abundance_Choices,NumberRemovedS2,'o-','MarkerSize',10,'MarkerEdgeColor',[0.5,0.5,0.5],'MarkerFaceColor',[0.5,0.5,0.5])
    hold on
    plot (Threshold_Abundance_Choices,NumberRetainedS2,'d-','MarkerSize',10,'MarkerEdgeColor',[0.5,0.5,0.5],'MarkerFaceColor',[0.5,0.5,0.5])
    plot (Threshold_Abundance_Choices,CRTS2,'s-','MarkerSize',8,'MarkerEdgeColor',[0.5,0.5,0.5],'MarkerFaceColor',[0.5,0.5,0.5])
    plot (Threshold_Abundance_Choices,FR0005MeanS2,'*-','MarkerSize',8,'MarkerEdgeColor',[0.5,0.5,0.5],'MarkerFaceColor',[0.5,0.5,0.5])
    xlabel ('Threshold choice')
    ylabel ('Number of Members')
    legend ('Number of Members Removed','Number of Members Retained','Number of Conditionally Rare Members','Number of Rare (abundance < 0.005) Members')
    printFileName = strcat(OutputFolderDesired,'Study_',NameStudyString,'_Arm_2_Characteristics.eps');
    print(FigTemp,'-depsc',printFileName)
    clf

    FigTemp = figure(1);
    plot (Threshold_Abundance_Choices,NumberRemovedS3,'o-','MarkerSize',10,'MarkerEdgeColor',[0.5,0.5,0.5],'MarkerFaceColor',[0.5,0.5,0.5])
    hold on
    plot (Threshold_Abundance_Choices,NumberRetainedS3,'d-','MarkerSize',10,'MarkerEdgeColor',[0.5,0.5,0.5],'MarkerFaceColor',[0.5,0.5,0.5])
    plot (Threshold_Abundance_Choices,CRTS3,'s-','MarkerSize',8,'MarkerEdgeColor',[0.5,0.5,0.5],'MarkerFaceColor',[0.5,0.5,0.5])
    plot (Threshold_Abundance_Choices,FR0005MeanS3,'*-','MarkerSize',8,'MarkerEdgeColor',[0.5,0.5,0.5],'MarkerFaceColor',[0.5,0.5,0.5])
    xlabel ('Threshold choice')
    ylabel ('Number of Members')
    legend ('Number of Members Removed','Number of Members Retained','Number of Conditionally Rare Members','Number of Rare (abundance < 0.005) Members')
    printFileName = strcat(OutputFolderDesired,'Study_',NameStudyString,'_Arm_3_Characteristics.eps');
    print(FigTemp,'-depsc',printFileName)
    clf

end

% So in this way we are optimizing our choice of what we see and what we
% pay attention to
printFileName = strcat(OutputFolderDesired,'Output_All_Data_Effect_Threshold_Only_',NameStudyString,'_All_Data.mat');
save(printFileName)

OutputSuccess = 1;
return
