# Supplementary material for: Resolving microbial membership using Abundance and Variability In Taxonomy (‘AVIT )
Source: Sci Rep. 2016 Aug 17;6:31655. doi: 10.1038/srep31655 (PMC4987704; doi:10.1038/srep31655)
Supplement: Supplementary Part 3 [file srep31655-s4.txt]

function [OutputProcess] = AVeIT_Part2(NameStudyString,OutputFolderDesired,Raw_Data,Threshold_Abundance_Choices,do_we_have_a_benchmark,BenchMarkIDList,Do_You_Want_Plot,Accepted_range_variability,Criterion_Final_Sel,factor_Sequence,NRS1,NRS2,threshold_values_check)
% ***********************************************************************% 
% @Anirikh Chakrabarti, NIHS, 2015 
% This is to now move from threshold based to combining this with the
% other two steps of AVeIT and to determine consensus
% Inputs: 
% 1) NameStudyString - What is the name of the study
% 2) OutputFolderDesired - Where do you want the outputs 
% 3) Raw_Data - This has the raw values including the sum of species for
% each sample, so if there are M species and N samples, the size of this
% matrix is M+1,N : Note no names, only numbers: 
% 4) Threshold_Abundance_Choices - This has the threshold values which are
% to be tested - e.g. [0.0001:0.01:0.9]
% 5) do_we_have_a_benchmark - 1 if we have benchmarks, i.e if we know what
% species are definitely to be present, to check if we are overdoing the
% noise reduction or not, else 0
% 6) BenchMarkIDList - Id numbers of the benchmarks if present, else []
% 7) Do_You_Want_Plot - 1 if you want to plot else 0
% 8) Accepted_range_variability - 5 e.g this is to say how close the
% stopping criterion needs to be 
% 9) Criterion_Final_Sel - 1, 2, or 3 1 if normal, 2 if strong and 3 if extra-strong removal of noise
% 10) factor_Sequence - 5 or 10 and so on. This indicates what factor from
% 200 you are using to treat as noisy set or not 
% ***********************************************************************% 

printFileName = strcat(OutputFolderDesired,'Output_All_Data_Effect_Threshold_Only_',NameStudyString,'_All_Data.mat');
load(printFileName)
Known_Number_Inputs = 0;
LTh = length(Threshold_Abundance_Choices);
% Normal way of classifying rare uses both actual count and also number of
% instances present 
for Number_To_Reduce = 1:10
    if Taxanomy_Choice == 1 || Taxanomy_Choice == 2
        TaxLevel_Vector = cell2mat(Name_Data(:,1));
        TaxLevel1_Id = find(TaxLevel_Vector == 1);
        TaxLevel6_Id = find(TaxLevel_Vector == 6);
    else
        [NR1,NC1] = size(Raw_Data);
        TaxLevel6_Id = 2:NR1;
    end

    % Preprocessing of the raw data: 
    % Lets look at the 6th level taxonomy only or all the OTU's whichever is
    % relevant in whichever case 
    Rearranged_Raw_Data = Raw_Data(TaxLevel6_Id,:);
    printFileName = strcat(OutputFolderDesired,'Output_All_Data_Effect_Threshold_Only_',NameStudyString,'_All_Data.mat');
    load(printFileName)

    % For the base thing i.e. if you remove 0.005 values directly 
    Raw_Data_Req_5 = Raw_Data_Req; % This is coming from the printFileName) 
    Raw_Data_Req_5(Raw_Data_Req_5 < 0.005) = 0;
    [NR5,NC5] = size(Raw_Data_Req_5);
    for t5 = 1:NR5
        if length(find(Raw_Data_Req_5(t5,:)==0)) == NC5
            % then we remove these species from consideration just based on
            % abundance 
            species_removed_abundance_only_0005(t5) = 1;
        else
            species_removed_abundance_only_0005(t5) = 0;
        end
    end
    number_species_removed_abundance_only_0005 = length(find(species_removed_abundance_only_0005 == 1));
    
    [NSp,NSa] = size(Rearranged_Raw_Data);
    Raw_Data_Req_9 = Rearranged_Raw_Data - Number_To_Reduce; % This is the first step where any value below 9 is treated as noise
    Raw_Data_Req_9(Raw_Data_Req_9 < 0) = 0; % So we have taken the 9 number into account
    SpeciesIsRare = zeros(NSp,1);
    for i = 1:NSp
    %    if length(find(Raw_Data_Req_9(i,:) == 0))/NSa > 0.90 
       if length(find(Raw_Data_Req_9(i,:) ~= 0)) > 1 % i.e a species is present more than once it is abundant     
           SpeciesIsRare(i) = 0;
       else 
           SpeciesIsRare(i) = 1;
       end
    end
    lengthrareJJ = length(find(SpeciesIsRare == 1));
    % So this is what we have to benchmark against
    JJRareErrorList = find(SpeciesIsRare == 1);

    for i = 1:LTh
        % So we are going one threshold at a time
        % find out what is the overlap between the S1Compile (1) and between
        % JJRareErrorList 
        FractionS1(i) = length(intersect(find(S1Compile(:,i) == 1),JJRareErrorList))/length(JJRareErrorList);
        FractionS2(i) = length(intersect(find(S2Compile(:,i) == 1),JJRareErrorList))/length(JJRareErrorList);
        FractionS3(i) = length(intersect(find(S3Compile(:,i) == 1),JJRareErrorList))/length(JJRareErrorList);
        % So we shall get the fraction of overlap between what we are removing
        % as noise at any step as compared to what JJ removed overall as
        % noise. 

        % We should also see if there is any extra thing that we are removing 
        % so 1 is the one we remove, lets put JJRareErrorList = 0 and then we
        % can find which ones else we removed additionally 
        S1Compile(JJRareErrorList,i) = 0; S2Compile(JJRareErrorList,i) = 0; S3Compile(JJRareErrorList,i) = 0; S4Compile(JJRareErrorList,i) = 0; S5Compile(JJRareErrorList,i) = 0;
        ExtraRemovedS1(i) = length(find(S1Compile(:,i) == 1));
        ExtraRemovedS2(i) = length(find(S2Compile(:,i) == 1));
        ExtraRemovedS3(i) = length(find(S3Compile(:,i) == 1));
    end

    % If we were to think of this in terms of a workflow and say we first do
    % this thing in terms of columns and then come down to rows like JJ does
    for ii = 1:LTh 
        % This is what according to our scheme we get as rare
        JJErrorTemp1 = Rearranged_Raw_Data;
        JJErrorTemp1(find(S1Compile(:,ii) == 1),:) = 0;
        Raw_Data_Req_9 = JJErrorTemp1 - Number_To_Reduce; % This is the first step where any value below 9 is treated as noise
        Raw_Data_Req_9(Raw_Data_Req_9 < 0) = 0; % So we have taken the 9 number into account
        SpeciesIsRareCheckS1 = zeros(NSp,1);
        for i = 1:NSp
           if length(find(Raw_Data_Req_9(i,:) ~= 0)) > 1 % i.e a species is present more than once it is abundant     
               SpeciesIsRareCheckS1(i) = 0;
           else 
               SpeciesIsRareCheckS1(i) = 1;
           end
        end
        lengthrareJJCheckS1(ii) = length(find(SpeciesIsRareCheckS1 == 1));
        JJErrorTemp1 = Rearranged_Raw_Data;
        JJErrorTemp1(find(S2Compile(:,ii) == 1),:) = 0;
        Raw_Data_Req_9 = JJErrorTemp1 - Number_To_Reduce; % This is the first step where any value below 9 is treated as noise
        Raw_Data_Req_9(Raw_Data_Req_9 < 0) = 0; % So we have taken the 9 number into account
        SpeciesIsRareCheckS2 = zeros(NSp,1);
        for i = 1:NSp
           if length(find(Raw_Data_Req_9(i,:) ~= 0)) > 1 % i.e a species is present more than once it is abundant     
               SpeciesIsRareCheckS2(i) = 0;
           else 
               SpeciesIsRareCheckS2(i) = 1;
           end
        end
        lengthrareJJCheckS2(ii) = length(find(SpeciesIsRareCheckS2 == 1));
        JJErrorTemp1 = Rearranged_Raw_Data;
        JJErrorTemp1(find(S3Compile(:,ii) == 1),:) = 0;
        Raw_Data_Req_9 = JJErrorTemp1 - Number_To_Reduce; % This is the first step where any value below 9 is treated as noise
        Raw_Data_Req_9(Raw_Data_Req_9 < 0) = 0; % So we have taken the 9 number into account
        SpeciesIsRareCheckS3 = zeros(NSp,1);
        for i = 1:NSp
           if length(find(Raw_Data_Req_9(i,:) ~= 0)) > 1 % i.e a species is present more than once it is abundant     
               SpeciesIsRareCheckS3(i) = 0;
           else 
               SpeciesIsRareCheckS3(i) = 1;
           end
        end
        lengthrareJJCheckS3(ii) = length(find(SpeciesIsRareCheckS3 == 1));
        if do_we_have_a_benchmark == 1
            % What we need to check is that how many of the actual species that
            % we put in, do we have remaining and not
            TheMinListWeShouldGet = BenchMarkIDList;
            IDXSpeciesPresentS1 = find(SpeciesIsRareCheckS1 == 0);
            IntersectWithWhatWeNeedS1(ii) = length(intersect(IDXSpeciesPresentS1,TheMinListWeShouldGet))/length(TheMinListWeShouldGet);

            IDXSpeciesPresentS2 = find(SpeciesIsRareCheckS2 == 0);
            IntersectWithWhatWeNeedS2(ii) = length(intersect(IDXSpeciesPresentS2,TheMinListWeShouldGet))/length(TheMinListWeShouldGet);

            IDXSpeciesPresentS3 = find(SpeciesIsRareCheckS3 == 0);
            IntersectWithWhatWeNeedS3(ii) = length(intersect(IDXSpeciesPresentS3,TheMinListWeShouldGet))/length(TheMinListWeShouldGet);

%             IDXSpeciesPresentS4 = find(SpeciesIsRareCheckS4 == 0);
%             IntersectWithWhatWeNeedS4(ii) = length(intersect(IDXSpeciesPresentS4,TheMinListWeShouldGet))/length(TheMinListWeShouldGet);
% 
%             IDXSpeciesPresentS5 = find(SpeciesIsRareCheckS5 == 0);
%             IntersectWithWhatWeNeedS5(ii) = length(intersect(IDXSpeciesPresentS5,TheMinListWeShouldGet))/length(TheMinListWeShouldGet);
        end
        
    end
    
    if Do_You_Want_Plot == 1
        FigTemp = figure(1);
        plot (Threshold_Abundance_Choices,lengthrareJJCheckS1,'o-','MarkerSize',10,'MarkerEdgeColor',[0.5,0.5,0.5],'MarkerFaceColor',[0.5,0.5,0.5])
        hold on
        plot (Threshold_Abundance_Choices,lengthrareJJCheckS2,'o-','MarkerSize',10,'MarkerEdgeColor',[0.5,0,0.5],'MarkerFaceColor',[0.5,0,0.5])
        plot (Threshold_Abundance_Choices,lengthrareJJCheckS3,'o-','MarkerSize',10,'MarkerEdgeColor',[0,0.5,0.5],'MarkerFaceColor',[0,0.5,0.5])
        plot (Threshold_Abundance_Choices,number_species_removed_abundance_only_0005*(ones(length(Threshold_Abundance_Choices),1)),'k-') % This is the line corresponding to the base removal of abundance < 0.005
        plot (Threshold_Abundance_Choices,NSp*(ones(length(Threshold_Abundance_Choices),1)),'r-') % This corresponds to the total number to start with
        if Known_Number_Inputs == 1
            plot (Threshold_Abundance_Choices,(NSp-20)*(ones(length(Threshold_Abundance_Choices),1)),'b-') % This corresponds to the maximum number of possible removals 
            legend ('Arm 1', 'Arm 2', 'Arm 3', 'Abundance only 0.005 cutoff','Total number of species to begin with'); 
        else
            legend ('Arm 1', 'Arm 2', 'Arm 3', 'Abundance only 0.005 cutoff'); 
        end
        xlabel ('Threshold choice')
        ylabel ('Number of noisy members removed after using both strategies')
        printFileName = strcat(OutputFolderDesired,'Elements_removed_After_Using_Both_Strategies_Based_OnSchemes',NameStudyString,'_',num2str(Number_To_Reduce),'.eps');
        print(FigTemp,'-depsc',printFileName)
        clf   
    end
   
    % Now we need to compile this for the different runs, we need the
    % number and also the index 
    lengthrareJJCheckS1Coll(Number_To_Reduce,:) = lengthrareJJCheckS1;
    lengthrareJJCheckS2Coll(Number_To_Reduce,:) = lengthrareJJCheckS2;
    lengthrareJJCheckS3Coll(Number_To_Reduce,:) = lengthrareJJCheckS3;
end

% Now we need to identify which smallest threshold value gives us
% consistent values irrespective of Number_To_Reduce for all Scheme 1, 3
% and 5
found_required = 0;
% threshold_values_check = 2;
% Accepted_range_variability = 5 is our stopping criterion 
Th_Set_1 = 0; Th_Set_3 = 0;
% We have to take the sequence depth into account as well 
factor_Sequence_Depth = mean(Raw_Data(1,:))/200; % This basically tells us an idea as to how deep the sequencing was 
% For example if depth ~ 200, then very less noisy data else if 20000 then
% keyboard% very noisy data
while found_required == 0
    set1 = lengthrareJJCheckS1Coll(:,threshold_values_check);
    set2 = lengthrareJJCheckS2Coll(:,end);
    set3 = lengthrareJJCheckS3Coll(:,threshold_values_check);
    if Criterion_Final_Sel == 3 && factor_Sequence_Depth < factor_Sequence
        if mean(set3) > mean(set2)
            Th_Set_3 = threshold_values_check;
        end
        if mean(set1) > mean(set2)
            Th_Set_1 = threshold_values_check;
        end
    elseif Criterion_Final_Sel == 2 && factor_Sequence_Depth < factor_Sequence
        if mean(set3(1:7)) > mean(set2(1:7)) - Accepted_range_variability
            Th_Set_3 = threshold_values_check;
        end
        if mean(set1(1:7)) > mean(set2(1:7)) - Accepted_range_variability
            Th_Set_1 = threshold_values_check;
        end
    elseif  Criterion_Final_Sel == 1 && factor_Sequence_Depth < factor_Sequence
        if mean(set3(1:4)) > mean(set2(1:4)) - 2*Accepted_range_variability
            Th_Set_3 = threshold_values_check;
        end
        if mean(set1(1:4)) > mean(set2(1:4)) - 2*Accepted_range_variability
            Th_Set_1 = threshold_values_check;
        end
    elseif Criterion_Final_Sel == 3 && factor_Sequence_Depth > factor_Sequence % this is where we need special attention
        if mean(set3) > mean(set2)
            Th_Set_3 = threshold_values_check;
        end
        if mean(set1) > mean(set2)
            Th_Set_1 = threshold_values_check;
        end
    elseif Criterion_Final_Sel == 2 && factor_Sequence_Depth > factor_Sequence
        if mean(set3(1:7)) > mean(set2(1:7)) - Accepted_range_variability/factor_Sequence_Depth
            Th_Set_3 = threshold_values_check;
        end
        if mean(set1(1:7)) > mean(set2(1:7)) - Accepted_range_variability/factor_Sequence_Depth
            Th_Set_1 = threshold_values_check;
        end
    else % basically this is this situation  Criterion_Final_Sel == 1 && factor_Sequence_Depth > 5
        if mean(set3(1:4)) > mean(set2(1:4)) - 2*Accepted_range_variability/factor_Sequence_Depth
            Th_Set_3 = threshold_values_check;
        end
        if mean(set1(1:4)) > mean(set2(1:4)) - 2*Accepted_range_variability/factor_Sequence_Depth
            Th_Set_1 = threshold_values_check;
        end
        
    end
    % Find the lowest 
    if Th_Set_1 ~= 0 && Th_Set_3 ~= 0
        found_satisfied = 1;
        if factor_Sequence_Depth < factor_Sequence
            if Criterion_Final_Sel == 3
                Number_To_Reduce_Selected = NRS1(1); 
            elseif Criterion_Final_Sel == 2
                Number_To_Reduce_Selected = NRS1(2); 
            else
                Number_To_Reduce_Selected = NRS1(3);
            end
            Th_Selected = min([Th_Set_1 Th_Set_3]); 
        else 
            if Criterion_Final_Sel == 3
                Number_To_Reduce_Selected = NRS2(1); 
            elseif Criterion_Final_Sel == 2
                Number_To_Reduce_Selected = NRS2(2); 
            else
                Number_To_Reduce_Selected = NRS2(3); 
            end
            Th_Selected = max([Th_Set_1 Th_Set_3]);          
        end
    else
        found_satisfied = 0;
    end
    
    if found_satisfied == 1
        found_required = 1;
    else
        threshold_values_check = threshold_values_check + 1;
    end
end

Number_To_Reduce_Selected

% **************** This is the module where the actual desired
% data is going to be stored ********************************%
JJErrorTemp1 = Rearranged_Raw_Data;
if factor_Sequence_Depth < factor_Sequence
    JJErrorTemp1(find(S1Compile(:,Th_Selected) == 1),:) = 0;
else
    JJErrorTemp1(find(S3Compile(:,Th_Selected) == 1),:) = 0;
end
Raw_Data_Req_9 = JJErrorTemp1 - Number_To_Reduce_Selected; 
Raw_Data_Req_9(Raw_Data_Req_9 < 0) = 0; 
SpeciesIsRareCheckS1 = zeros(NSp,1);
for i = 1:NSp
   if length(find(Raw_Data_Req_9(i,:) ~= 0)) > 1 
       SpeciesIsRareCheckS1(i) = 0;
   else 
       SpeciesIsRareCheckS1(i) = 1;
   end 
end
Threshold_Abundance_Choices(Th_Selected)
length(SpeciesIsRareCheckS1) - length(find(SpeciesIsRareCheckS1 == 1))

IDX_KEEP = find(SpeciesIsRareCheckS1 == 0);
Values_Raw_After_Processing = Rearranged_Raw_Data(IDX_KEEP,:);  
Name_After_Processing = Name_Data(IDX_KEEP,1); 
[NR,NC] = size(Rearranged_Raw_Data);
for i = 1:NC 
    Abundances_Before_Processing(:,i) = Rearranged_Raw_Data(:,i)./Raw_Data(1,i);
end

for i = 1:NR
    Mean_Abundance_Before_Processing(i) = mean(Abundances_Before_Processing(i,:));
end
for i = 1:NR
    Variance_Before_Processing(i) = var(Abundances_Before_Processing(i,:));
end

[NR,NC] = size(Values_Raw_After_Processing);
for i = 1:NC 
    Abundances_After_Processing(:,i) = Values_Raw_After_Processing(:,i)./Raw_Data(1,i);
end

for i = 1:NR
    Mean_Abundance_After_Processing(i) = mean(Abundances_After_Processing(i,:));
end
for i = 1:NR
    Variance_After_Processing(i) = var(Abundances_After_Processing(i,:));
end
if Do_You_Want_Plot == 1
        FigTemp = figure(1);
        plot (Mean_Abundance_Before_Processing,Variance_Before_Processing,'o-','MarkerSize',10,'MarkerEdgeColor',[0.5,0.5,0],'MarkerFaceColor',[0.5,0.5,0])
        hold on 
        plot (Mean_Abundance_After_Processing,Variance_After_Processing,'o-','MarkerSize',5,'MarkerEdgeColor',[0.5,0,0.5],'MarkerFaceColor',[0.5,0,0.5])

        for i = 1:NR
            text(Mean_Abundance_After_Processing(i),Variance_After_Processing(i),Name_After_Processing(i));
        end
        legend ('Before Processing','After Processing')
        xlabel ('Mean Abundance')
        ylabel ('Variance')
        printFileName = strcat(OutputFolderDesired,'Abundance_Versus_Variance',NameStudyString,'.eps');
        print(FigTemp,'-depsc',printFileName)
        clf 
end

% So lets save what we need
writeFileName = strcat(OutputFolderDesired,'ProcessedRawData_After_Combined_Filtering_',NameStudyString,'.mat');
save(writeFileName); % Desired output is Raw_Data_Req_9 SpeciesIsRareCheckS1)

OutputProcess = 1;
return
