# Supplementary material for: Resolving microbial membership using Abundance and Variability In Taxonomy (‘AVIT )
Source: Sci Rep. 2016 Aug 17;6:31655. doi: 10.1038/srep31655 (PMC4987704; doi:10.1038/srep31655)
Supplement: Supplementary Dataset 1 [file srep31655-s5.xls]

## Sheet: GreenGenesRawData
taxlevel	rankID	taxon	daughterlevels	total	Acinetobacter_baumannii_run3	Actinomyces_odontolyticus_run3	Akkermansia_muciniphila_run3	Anaerostipes_caccae_run3	Bacillus_cereus_run3	Bacteroides_vulgatus_run3	Bifidobacterium_longum_subsp_infantis_run3	Blautia_wexlerae_run3	Clostridium_beijerinckii_run3	Dorea_longicatena_run3	Enterococcus_faecalis_run3	Escherichia_coli_run3	Lactobacillus_gasseri_run3	Lactobacillus_reuteri_run3	Pool1_1_run3	Pool1_2_run3	Pool1_3_run3	Pool1_4_run3	Pool1_5_run3	Pool1_6_run3	Pool1_7_run3	Pool2_1_run3	Pool2_2_run3	Pool2_3_run3	Pool2_4_run3	Pool2_5_run3	Pool2_6_run3	Pool2_7_run3	Pool3_1_run3	Pool3_2_run3	Pool3_3_run3	Pool3_4_run3	Pool3_5_run3	Pool3_6_run3	Propionibacterium_acnes_run3	Pseudomonas_aeruginosa_run3	Rhodobacter_sphaeroides_run3	Staphylococcus_aureus_subsp_aureus_run3	Staphylococcus_epidermidis_run3	Streptococcus_agalactiae_run3
0	0	Root	1	1878487	30981	26950	35607	49408	34612	13158	34880	17007	65325	62507	56868	20417	26157	43855	46464	38669	55416	58128	51480	39943	53935	67721	97683	78716	86627	27296	23398	82514	52423	68251	49727	40625	58124	58374	357	73443	21604	36674	75902	17261
1	0.2	k__Bacteria	11	1878487	30981	26950	35607	49408	34612	13158	34880	17007	65325	62507	56868	20417	26157	43855	46464	38669	55416	58128	51480	39943	53935	67721	97683	78716	86627	27296	23398	82514	52423	68251	49727	40625	58124	58374	357	73443	21604	36674	75902	17261
2	0.2.4	p__Acidobacteria	1	1	0	0	0	0	0	0	0	0	0	0	0	0	0	0	0	0	0	0	0	0	0	0	0	0	0	0	0	0	0	0	0	0	0	0	0	0	0	0	0	1
3	0.2.4.6	c__Acidobacteriia	1	1	0	0	0	0	0	0	0	0	0	0	0	0	0	0	0	0	0	0	0	0	0	0	0	0	0	0	0	0	0	0	0	0	0	0	0	0	0	0	0	1
4	0.2.4.6.1	o__Acidobacteriales	1	1	0	0	0	0	0	0	0	0	0	0	0	0	0	0	0	0	0	0	0	0	0	0	0	0	0	0	0	0	0	0	0	0	0	0	0	0	0	0	0	1
5	0.2.4.6.1.2	f__Acidobacteriaceae	1	1	0	0	0	0	0	0	0	0	0	0	0	0	0	0	0	0	0	0	0	0	0	0	0	0	0	0	0	0	0	0	0	0	0	0	0	0	0	0	0	1
6	0.2.4.6.1.2.3	g__Edaphobacter	1	1	0	0	0	0	0	0	0	0	0	0	0	0	0	0	0	0	0	0	0	0	0	0	0	0	0	0	0	0	0	0	0	0	0	0	0	0	0	0	0	1
7	0.2.4.6.1.2.3.1	s__	0	1	0	0	0	0	0	0	0	0	0	0	0	0	0	0	0	0	0	0	0	0	0	0	0	0	0	0	0	0	0	0	0	0	0	0	0	0	0	0	0	1
2	0.2.5	p__Actinobacteria	1	88840	12	26897	1	3	1	12	34801	11	2	2	0	2	3	1	890	791	1123	1125	1126	724	1118	37	50	51	60	11	10	69	3137	4252	2923	2541	3376	3436	230	1	0	3	2	6
3	0.2.5.3	c__Actinobacteria	2	88840	12	26897	1	3	1	12	34801	11	2	2	0	2	3	1	890	791	1123	1125	1126	724	1118	37	50	51	60	11	10	69	3137	4252	2923	2541	3376	3436	230	1	0	3	2	6
4	0.2.5.3.2	o__Actinomycetales	10	31788	11	26897	0	0	0	0	1	4	1	1	0	2	2	0	4	2	3	7	1	1	2	19	38	33	39	8	8	47	630	950	665	619	757	800	230	0	0	0	1	5
5	0.2.5.3.2.3	f__Actinomycetaceae	1	31486	9	26897	0	0	0	0	1	0	1	0	0	2	0	0	0	1	0	0	0	0	0	18	38	32	37	8	7	46	620	944	661	618	751	794	0	0	0	0	0	1
6	0.2.5.3.2.3.3	g__Actinomyces	2	31486	9	26897	0	0	0	0	1	0	1	0	0	2	0	0	0	1	0	0	0	0	0	18	38	32	37	8	7	46	620	944	661	618	751	794	0	0	0	0	0	1
7	0.2.5.3.2.3.3.1	s__	0	31485	9	26897	0	0	0	0	1	0	1	0	0	2	0	0	0	1	0	0	0	0	0	18	38	32	37	8	7	46	620	944	661	618	750	794	0	0	0	0	0	1
7	0.2.5.3.2.3.3.3	s__hyovaginalis	0	1	0	0	0	0	0	0	0	0	0	0	0	0	0	0	0	0	0	0	0	0	0	0	0	0	0	0	0	0	0	0	0	0	1	0	0	0	0	0	0	0
5	0.2.5.3.2.11	f__Corynebacteriaceae	1	4	2	0	0	0	0	0	0	0	0	1	0	0	0	0	0	0	0	0	0	0	0	0	0	0	0	0	0	0	0	0	0	0	0	0	0	0	0	0	0	1
6	0.2.5.3.2.11.1	g__Corynebacterium	1	4	2	0	0	0	0	0	0	0	0	1	0	0	0	0	0	0	0	0	0	0	0	0	0	0	0	0	0	0	0	0	0	0	0	0	0	0	0	0	0	1
7	0.2.5.3.2.11.1.1	s__	0	4	2	0	0	0	0	0	0	0	0	1	0	0	0	0	0	0	0	0	0	0	0	0	0	0	0	0	0	0	0	0	0	0	0	0	0	0	0	0	0	1
5	0.2.5.3.2.14	f__Dermacoccaceae	1	20	0	0	0	0	0	0	0	1	0	0	0	0	1	0	4	1	2	7	0	1	2	0	0	0	0	0	0	0	1	0	0	0	0	0	0	0	0	0	0	0
6	0.2.5.3.2.14.1	g__Dermacoccus	1	20	0	0	0	0	0	0	0	1	0	0	0	0	1	0	4	1	2	7	0	1	2	0	0	0	0	0	0	0	1	0	0	0	0	0	0	0	0	0	0	0
7	0.2.5.3.2.14.1.1	s__	0	20	0	0	0	0	0	0	0	1	0	0	0	0	1	0	4	1	2	7	0	1	2	0	0	0	0	0	0	0	1	0	0	0	0	0	0	0	0	0	0	0
5	0.2.5.3.2.20	f__Gordoniaceae	1	2	0	0	0	0	0	0	0	2	0	0	0	0	0	0	0	0	0	0	0	0	0	0	0	0	0	0	0	0	0	0	0	0	0	0	0	0	0	0	0	0
6	0.2.5.3.2.20.2	g__Gordonia	1	2	0	0	0	0	0	0	0	2	0	0	0	0	0	0	0	0	0	0	0	0	0	0	0	0	0	0	0	0	0	0	0	0	0	0	0	0	0	0	0	0
7	0.2.5.3.2.20.2.1	s__	0	2	0	0	0	0	0	0	0	2	0	0	0	0	0	0	0	0	0	0	0	0	0	0	0	0	0	0	0	0	0	0	0	0	0	0	0	0	0	0	0	0
5	0.2.5.3.2.21	f__Intrasporangiaceae	1	2	0	0	0	0	0	0	0	0	0	0	0	0	1	0	0	0	0	0	1	0	0	0	0	0	0	0	0	0	0	0	0	0	0	0	0	0	0	0	0	0
6	0.2.5.3.2.21.8	g__Terracoccus	1	2	0	0	0	0	0	0	0	0	0	0	0	0	1	0	0	0	0	0	1	0	0	0	0	0	0	0	0	0	0	0	0	0	0	0	0	0	0	0	0	0
7	0.2.5.3.2.21.8.1	s__	0	2	0	0	0	0	0	0	0	0	0	0	0	0	1	0	0	0	0	0	1	0	0	0	0	0	0	0	0	0	0	0	0	0	0	0	0	0	0	0	0	0
5	0.2.5.3.2.25	f__Micrococcaceae	1	1	0	0	0	0	0	0	0	0	0	0	0	0	0	0	0	0	0	0	0	0	0	0	0	0	0	0	0	0	0	0	0	0	0	0	0	0	0	0	0	1
6	0.2.5.3.2.25.9	g__Rothia	1	1	0	0	0	0	0	0	0	0	0	0	0	0	0	0	0	0	0	0	0	0	0	0	0	0	0	0	0	0	0	0	0	0	0	0	0	0	0	0	0	1
7	0.2.5.3.2.25.9.4	s__mucilaginosa	0	1	0	0	0	0	0	0	0	0	0	0	0	0	0	0	0	0	0	0	0	0	0	0	0	0	0	0	0	0	0	0	0	0	0	0	0	0	0	0	0	1
5	0.2.5.3.2.27	f__Mycobacteriaceae	1	5	0	0	0	0	0	0	0	0	0	0	0	0	0	0	0	0	1	0	0	0	0	0	0	0	0	0	0	0	0	0	1	0	0	0	0	0	0	0	1	2
6	0.2.5.3.2.27.1	g__Mycobacterium	2	5	0	0	0	0	0	0	0	0	0	0	0	0	0	0	0	0	1	0	0	0	0	0	0	0	0	0	0	0	0	0	1	0	0	0	0	0	0	0	1	2
7	0.2.5.3.2.27.1.1	s__	0	3	0	0	0	0	0	0	0	0	0	0	0	0	0	0	0	0	1	0	0	0	0	0	0	0	0	0	0	0	0	0	0	0	0	0	0	0	0	0	0	2
7	0.2.5.3.2.27.1.6	s__vaccae	0	2	0	0	0	0	0	0	0	0	0	0	0	0	0	0	0	0	0	0	0	0	0	0	0	0	0	0	0	0	0	0	1	0	0	0	0	0	0	0	1	0
5	0.2.5.3.2.29	f__Nocardiaceae	1	3	0	0	0	0	0	0	0	1	0	0	0	0	0	0	0	0	0	0	0	0	0	0	0	0	0	0	0	0	0	2	0	0	0	0	0	0	0	0	0	0
6	0.2.5.3.2.29.3	g__Rhodococcus	1	3	0	0	0	0	0	0	0	1	0	0	0	0	0	0	0	0	0	0	0	0	0	0	0	0	0	0	0	0	0	2	0	0	0	0	0	0	0	0	0	0
7	0.2.5.3.2.29.3.2	s__fascians	0	3	0	0	0	0	0	0	0	1	0	0	0	0	0	0	0	0	0	0	0	0	0	0	0	0	0	0	0	0	0	2	0	0	0	0	0	0	0	0	0	0
5	0.2.5.3.2.32	f__Promicromonosporaceae	1	1	0	0	0	0	0	0	0	0	0	0	0	0	0	0	0	0	0	0	0	0	0	0	0	0	0	0	0	0	0	0	0	0	0	1	0	0	0	0	0	0
6	0.2.5.3.2.32.2	g__Cellulosimicrobium	1	1	0	0	0	0	0	0	0	0	0	0	0	0	0	0	0	0	0	0	0	0	0	0	0	0	0	0	0	0	0	0	0	0	0	1	0	0	0	0	0	0
7	0.2.5.3.2.32.2.1	s__	0	1	0	0	0	0	0	0	0	0	0	0	0	0	0	0	0	0	0	0	0	0	0	0	0	0	0	0	0	0	0	0	0	0	0	1	0	0	0	0	0	0
5	0.2.5.3.2.33	f__Propionibacteriaceae	1	264	0	0	0	0	0	0	0	0	0	0	0	0	0	0	0	0	0	0	0	0	0	1	0	1	2	0	1	1	9	4	3	1	6	5	230	0	0	0	0	0
6	0.2.5.3.2.33.4	g__Propionibacterium	1	264	0	0	0	0	0	0	0	0	0	0	0	0	0	0	0	0	0	0	0	0	0	1	0	1	2	0	1	1	9	4	3	1	6	5	230	0	0	0	0	0
7	0.2.5.3.2.33.4.2	s__acnes	0	264	0	0	0	0	0	0	0	0	0	0	0	0	0	0	0	0	0	0	0	0	0	1	0	1	2	0	1	1	9	4	3	1	6	5	230	0	0	0	0	0
4	0.2.5.3.3	o__Bifidobacteriales	1	57052	1	0	1	3	1	12	34800	7	1	1	0	0	1	1	886	789	1120	1118	1125	723	1116	18	12	18	21	3	2	22	2507	3302	2258	1922	2619	2636	0	1	0	3	1	1
5	0.2.5.3.3.2	f__Bifidobacteriaceae	1	57052	1	0	1	3	1	12	34800	7	1	1	0	0	1	1	886	789	1120	1118	1125	723	1116	18	12	18	21	3	2	22	2507	3302	2258	1922	2619	2636	0	1	0	3	1	1
6	0.2.5.3.3.2.3	g__Bifidobacterium	5	57052	1	0	1	3	1	12	34800	7	1	1	0	0	1	1	886	789	1120	1118	1125	723	1116	18	12	18	21	3	2	22	2507	3302	2258	1922	2619	2636	0	1	0	3	1	1
7	0.2.5.3.3.2.3.1	s__	0	6	0	0	0	0	0	0	3	0	0	0	0	0	0	0	0	0	0	0	0	0	1	0	0	0	0	0	0	0	0	1	0	0	0	1	0	0	0	0	0	0
7	0.2.5.3.3.2.3.2	s__adolescentis	0	2	0	0	0	0	0	0	2	0	0	0	0	0	0	0	0	0	0	0	0	0	0	0	0	0	0	0	0	0	0	0	0	0	0	0	0	0	0	0	0	0
7	0.2.5.3.3.2.3.5	s__breve	0	57025	1	0	1	3	1	12	34788	7	1	1	0	0	1	1	885	789	1119	1118	1124	723	1114	18	12	18	21	3	2	22	2507	3299	2256	1922	2617	2633	0	1	0	3	1	1
7	0.2.5.3.3.2.3.6	s__longum	0	12	0	0	0	0	0	0	7	0	0	0	0	0	0	0	1	0	0	0	0	0	1	0	0	0	0	0	0	0	0	0	2	0	1	0	0	0	0	0	0	0
7	0.2.5.3.3.2.3.7	s__pseudolongum	0	7	0	0	0	0	0	0	0	0	0	0	0	0	0	0	0	0	1	0	1	0	0	0	0	0	0	0	0	0	0	2	0	0	1	2	0	0	0	0	0	0
2	0.2.11	p__Bacteroidetes	4	25602	0	3	1	3	2	13117	19	1	0	0	0	0	0	0	4	1	2	14	4	2	2	1	6	3	0	1	2	2	2066	2430	1772	1535	2185	2394	2	0	0	0	1	27
3	0.2.11.4	c__Bacteroidia	1	25564	0	0	0	2	2	13117	18	1	0	0	0	0	0	0	2	1	1	1	3	1	2	0	6	0	0	1	2	0	2066	2430	1771	1535	2182	2392	0	0	0	0	1	27
4	0.2.11.4.1	o__Bacteroidales	3	25564	0	0	0	2	2	13117	18	1	0	0	0	0	0	0	2	1	1	1	3	1	2	0	6	0	0	1	2	0	2066	2430	1771	1535	2182	2392	0	0	0	0	1	27
5	0.2.11.4.1.4	f__Bacteroidaceae	1	25516	0	0	0	2	2	13117	3	1	0	0	0	0	0	0	2	1	1	1	2	1	2	0	6	0	0	1	2	0	2065	2429	1769	1535	2182	2391	0	0	0	0	1	0
6	0.2.11.4.1.4.4	g__Bacteroides	2	25516	0	0	0	2	2	13117	3	1	0	0	0	0	0	0	2	1	1	1	2	1	2	0	6	0	0	1	2	0	2065	2429	1769	1535	2182	2391	0	0	0	0	1	0
7	0.2.11.4.1.4.4.1	s__	0	25515	0	0	0	2	2	13117	3	1	0	0	0	0	0	0	2	1	1	1	2	1	2	0	6	0	0	1	2	0	2065	2429	1769	1535	2181	2391	0	0	0	0	1	0
7	0.2.11.4.1.4.4.3	s__barnesiae	0	1	0	0	0	0	0	0	0	0	0	0	0	0	0	0	0	0	0	0	0	0	0	0	0	0	0	0	0	0	0	0	0	0	1	0	0	0	0	0	0	0
5	0.2.11.4.1.11	f__Porphyromonadaceae	1	17	0	0	0	0	0	0	0	0	0	0	0	0	0	0	0	0	0	0	0	0	0	0	0	0	0	0	0	0	1	0	0	0	0	0	0	0	0	0	0	16
6	0.2.11.4.1.11.6	g__Porphyromonas	1	17	0	0	0	0	0	0	0	0	0	0	0	0	0	0	0	0	0	0	0	0	0	0	0	0	0	0	0	0	1	0	0	0	0	0	0	0	0	0	0	16
7	0.2.11.4.1.11.6.1	s__	0	17	0	0	0	0	0	0	0	0	0	0	0	0	0	0	0	0	0	0	0	0	0	0	0	0	0	0	0	0	1	0	0	0	0	0	0	0	0	0	0	16
5	0.2.11.4.1.12	f__Prevotellaceae	1	31	0	0	0	0	0	0	15	0	0	0	0	0	0	0	0	0	0	0	1	0	0	0	0	0	0	0	0	0	0	1	2	0	0	1	0	0	0	0	0	11
6	0.2.11.4.1.12.2	g__Prevotella	1	31	0	0	0	0	0	0	15	0	0	0	0	0	0	0	0	0	0	0	1	0	0	0	0	0	0	0	0	0	0	1	2	0	0	1	0	0	0	0	0	11
7	0.2.11.4.1.12.2.1	s__	0	31	0	0	0	0	0	0	15	0	0	0	0	0	0	0	0	0	0	0	1	0	0	0	0	0	0	0	0	0	0	1	2	0	0	1	0	0	0	0	0	11
3	0.2.11.6	c__Flavobacteriia	1	1	0	0	0	0	0	0	0	0	0	0	0	0	0	0	0	0	0	0	0	0	0	0	0	0	0	0	0	0	0	0	0	0	0	0	1	0	0	0	0	0
4	0.2.11.6.2	o__Flavobacteriales	1	1	0	0	0	0	0	0	0	0	0	0	0	0	0	0	0	0	0	0	0	0	0	0	0	0	0	0	0	0	0	0	0	0	0	0	1	0	0	0	0	0
5	0.2.11.6.2.6	f__Weeksellaceae	1	1	0	0	0	0	0	0	0	0	0	0	0	0	0	0	0	0	0	0	0	0	0	0	0	0	0	0	0	0	0	0	0	0	0	0	1	0	0	0	0	0
6	0.2.11.6.2.6.2	g__Chryseobacterium	1	1	0	0	0	0	0	0	0	0	0	0	0	0	0	0	0	0	0	0	0	0	0	0	0	0	0	0	0	0	0	0	0	0	0	0	1	0	0	0	0	0
7	0.2.11.6.2.6.2.1	s__	0	1	0	0	0	0	0	0	0	0	0	0	0	0	0	0	0	0	0	0	0	0	0	0	0	0	0	0	0	0	0	0	0	0	0	0	1	0	0	0	0	0
3	0.2.11.10	c__Saprospirae	1	2	0	0	0	0	0	0	0	0	0	0	0	0	0	0	0	0	0	0	0	1	0	0	0	0	0	0	0	0	0	0	1	0	0	0	0	0	0	0	0	0
4	0.2.11.10.2	o__Saprospirales	1	2	0	0	0	0	0	0	0	0	0	0	0	0	0	0	0	0	0	0	0	1	0	0	0	0	0	0	0	0	0	0	1	0	0	0	0	0	0	0	0	0
5	0.2.11.10.2.2	f__Chitinophagaceae	1	2	0	0	0	0	0	0	0	0	0	0	0	0	0	0	0	0	0	0	0	1	0	0	0	0	0	0	0	0	0	0	1	0	0	0	0	0	0	0	0	0
6	0.2.11.10.2.2.7	g__Sediminibacterium	1	2	0	0	0	0	0	0	0	0	0	0	0	0	0	0	0	0	0	0	0	1	0	0	0	0	0	0	0	0	0	0	1	0	0	0	0	0	0	0	0	0
7	0.2.11.10.2.2.7.1	s__	0	2	0	0	0	0	0	0	0	0	0	0	0	0	0	0	0	0	0	0	0	1	0	0	0	0	0	0	0	0	0	0	1	0	0	0	0	0	0	0	0	0
3	0.2.11.11	c__Sphingobacteriia	1	35	0	3	1	1	0	0	1	0	0	0	0	0	0	0	2	0	1	13	1	0	0	1	0	3	0	0	0	2	0	0	0	0	3	2	1	0	0	0	0	0
4	0.2.11.11.1	o__Sphingobacteriales	1	35	0	3	1	1	0	0	1	0	0	0	0	0	0	0	2	0	1	13	1	0	0	1	0	3	0	0	0	2	0	0	0	0	3	2	1	0	0	0	0	0
5	0.2.11.11.1.3	f__Sphingobacteriaceae	2	35	0	3	1	1	0	0	1	0	0	0	0	0	0	0	2	0	1	13	1	0	0	1	0	3	0	0	0	2	0	0	0	0	3	2	1	0	0	0	0	0
6	0.2.11.11.1.3.1	g__	1	8	0	3	0	0	0	0	0	0	0	0	0	0	0	0	0	0	0	0	0	0	0	1	0	0	0	0	0	0	0	0	0	0	2	2	0	0	0	0	0	0
7	0.2.11.11.1.3.1.1	s__	0	8	0	3	0	0	0	0	0	0	0	0	0	0	0	0	0	0	0	0	0	0	0	1	0	0	0	0	0	0	0	0	0	0	2	2	0	0	0	0	0	0
6	0.2.11.11.1.3.5	g__Sphingobacterium	1	27	0	0	1	1	0	0	1	0	0	0	0	0	0	0	2	0	1	13	1	0	0	0	0	3	0	0	0	2	0	0	0	0	1	0	1	0	0	0	0	0
7	0.2.11.11.1.3.5.1	s__	0	27	0	0	1	1	0	0	1	0	0	0	0	0	0	0	2	0	1	13	1	0	0	0	0	3	0	0	0	2	0	0	0	0	1	0	1	0	0	0	0	0
2	0.2.17	p__Chloroflexi	2	27	0	0	0	0	0	0	0	0	0	0	0	0	0	0	0	0	0	0	0	0	1	0	0	0	0	0	0	0	2	0	0	0	0	0	0	0	0	0	0	24
3	0.2.17.4	c__Chloroflexi	1	26	0	0	0	0	0	0	0	0	0	0	0	0	0	0	0	0	0	0	0	0	0	0	0	0	0	0	0	0	2	0	0	0	0	0	0	0	0	0	0	24
4	0.2.17.4.2	o__Chloroflexales	1	26	0	0	0	0	0	0	0	0	0	0	0	0	0	0	0	0	0	0	0	0	0	0	0	0	0	0	0	0	2	0	0	0	0	0	0	0	0	0	0	24
5	0.2.17.4.2.3	f__Chloroflexaceae	1	26	0	0	0	0	0	0	0	0	0	0	0	0	0	0	0	0	0	0	0	0	0	0	0	0	0	0	0	0	2	0	0	0	0	0	0	0	0	0	0	24
6	0.2.17.4.2.3.2	g__Chloroflexus	1	26	0	0	0	0	0	0	0	0	0	0	0	0	0	0	0	0	0	0	0	0	0	0	0	0	0	0	0	0	2	0	0	0	0	0	0	0	0	0	0	24
7	0.2.17.4.2.3.2.1	s__	0	26	0	0	0	0	0	0	0	0	0	0	0	0	0	0	0	0	0	0	0	0	0	0	0	0	0	0	0	0	2	0	0	0	0	0	0	0	0	0	0	24
3	0.2.17.6	c__Ellin6529	1	1	0	0	0	0	0	0	0	0	0	0	0	0	0	0	0	0	0	0	0	0	1	0	0	0	0	0	0	0	0	0	0	0	0	0	0	0	0	0	0	0
4	0.2.17.6.1	o__	1	1	0	0	0	0	0	0	0	0	0	0	0	0	0	0	0	0	0	0	0	0	1	0	0	0	0	0	0	0	0	0	0	0	0	0	0	0	0	0	0	0
5	0.2.17.6.1.1	f__	1	1	0	0	0	0	0	0	0	0	0	0	0	0	0	0	0	0	0	0	0	0	1	0	0	0	0	0	0	0	0	0	0	0	0	0	0	0	0	0	0	0
6	0.2.17.6.1.1.1	g__	1	1	0	0	0	0	0	0	0	0	0	0	0	0	0	0	0	0	0	0	0	0	1	0	0	0	0	0	0	0	0	0	0	0	0	0	0	0	0	0	0	0
7	0.2.17.6.1.1.1.1	s__	0	1	0	0	0	0	0	0	0	0	0	0	0	0	0	0	0	0	0	0	0	0	1	0	0	0	0	0	0	0	0	0	0	0	0	0	0	0	0	0	0	0
2	0.2.19	p__Cyanobacteria	1	24	0	0	0	2	0	0	0	0	0	0	0	2	0	1	0	0	1	0	0	0	1	3	2	0	4	0	3	0	0	0	0	0	1	0	0	0	0	2	0	2
3	0.2.19.2	c__4C0d-2	1	24	0	0	0	2	0	0	0	0	0	0	0	2	0	1	0	0	1	0	0	0	1	3	2	0	4	0	3	0	0	0	0	0	1	0	0	0	0	2	0	2
4	0.2.19.2.2	o__MLE1-12	1	24	0	0	0	2	0	0	0	0	0	0	0	2	0	1	0	0	1	0	0	0	1	3	2	0	4	0	3	0	0	0	0	0	1	0	0	0	0	2	0	2
5	0.2.19.2.2.1	f__	1	24	0	0	0	2	0	0	0	0	0	0	0	2	0	1	0	0	1	0	0	0	1	3	2	0	4	0	3	0	0	0	0	0	1	0	0	0	0	2	0	2
6	0.2.19.2.2.1.1	g__	1	24	0	0	0	2	0	0	0	0	0	0	0	2	0	1	0	0	1	0	0	0	1	3	2	0	4	0	3	0	0	0	0	0	1	0	0	0	0	2	0	2
7	0.2.19.2.2.1.1.1	s__	0	24	0	0	0	2	0	0	0	0	0	0	0	2	0	1	0	0	1	0	0	0	1	3	2	0	4	0	3	0	0	0	0	0	1	0	0	0	0	2	0	2
2	0.2.28	p__Firmicutes	2	1313463	6	13	18	49345	34603	24	49	16964	65316	62494	56854	32	26147	43807	43988	36468	52205	54801	48296	37840	51151	40615	58268	47533	52568	16387	14769	50387	35496	46507	34962	27773	40615	38220	40	43	25	36613	75881	16340
3	0.2.28.2	c__Bacilli	3	809915	3	13	5	55	34567	16	42	4	6	28	56837	29	26144	43800	31066	25030	37177	39001	32503	27005	36299	20583	29582	23495	26560	8347	7608	26085	23778	32064	23222	18690	25214	26154	40	28	20	36610	75875	16330
4	0.2.28.2.1	o__Bacillales	6	249425	1	10	2	47	34562	10	42	3	0	7	0	26	12	6	1397	1061	1610	1639	1435	1184	1557	104	154	115	124	43	34	115	15237	19163	14754	11199	14764	16534	25	7	18	36591	75806	27
5	0.2.28.2.1.1	f__	1	7	0	0	0	0	0	0	0	0	0	0	0	0	0	0	0	0	0	0	0	0	0	0	0	0	0	0	0	0	1	0	0	0	1	0	5	0	0	0	0	0
6	0.2.28.2.1.1.1	g__	1	7	0	0	0	0	0	0	0	0	0	0	0	0	0	0	0	0	0	0	0	0	0	0	0	0	0	0	0	0	1	0	0	0	1	0	5	0	0	0	0	0
7	0.2.28.2.1.1.1.1	s__	0	7	0	0	0	0	0	0	0	0	0	0	0	0	0	0	0	0	0	0	0	0	0	0	0	0	0	0	0	0	1	0	0	0	1	0	5	0	0	0	0	0
5	0.2.28.2.1.3	f__Bacillaceae	3	101447	1	5	2	44	34532	9	4	1	0	2	0	2	0	2	11	6	5	4	1	3	3	0	2	1	2	0	1	3	11122	14115	10774	8156	10675	11923	0	2	2	3	26	3
6	0.2.28.2.1.3.1	g__	1	101433	1	5	2	44	34532	9	4	0	0	2	0	1	0	1	11	6	5	3	1	3	3	0	2	1	2	0	1	2	11120	14115	10774	8154	10673	11923	0	2	2	1	26	2
7	0.2.28.2.1.3.1.1	s__	0	101433	1	5	2	44	34532	9	4	0	0	2	0	1	0	1	11	6	5	3	1	3	3	0	2	1	2	0	1	2	11120	14115	10774	8154	10673	11923	0	2	2	1	26	2
6	0.2.28.2.1.3.3	g__Anaerobacillus	1	1	0	0	0	0	0	0	0	0	0	0	0	0	0	0	0	0	0	0	0	0	0	0	0	0	0	0	0	0	0	0	0	0	1	0	0	0	0	0	0	0
7	0.2.28.2.1.3.3.1	s__	0	1	0	0	0	0	0	0	0	0	0	0	0	0	0	0	0	0	0	0	0	0	0	0	0	0	0	0	0	0	0	0	0	0	1	0	0	0	0	0	0	0
6	0.2.28.2.1.3.5	g__Bacillus	4	13	0	0	0	0	0	0	0	1	0	0	0	1	0	1	0	0	0	1	0	0	0	0	0	0	0	0	0	1	2	0	0	2	1	0	0	0	0	2	0	1
7	0.2.28.2.1.3.5.1	s__	0	8	0	0	0	0	0	0	0	0	0	0	0	1	0	1	0	0	0	1	0	0	0	0	0	0	0	0	0	1	0	0	0	0	1	0	0	0	0	2	0	1
7	0.2.28.2.1.3.5.2	s__acidicola	0	3	0	0	0	0	0	0	0	0	0	0	0	0	0	0	0	0	0	0	0	0	0	0	0	0	0	0	0	0	1	0	0	2	0	0	0	0	0	0	0	0
7	0.2.28.2.1.3.5.6	s__coagulans	0	1	0	0	0	0	0	0	0	1	0	0	0	0	0	0	0	0	0	0	0	0	0	0	0	0	0	0	0	0	0	0	0	0	0	0	0	0	0	0	0	0
7	0.2.28.2.1.3.5.19	s__marisflavi	0	1	0	0	0	0	0	0	0	0	0	0	0	0	0	0	0	0	0	0	0	0	0	0	0	0	0	0	0	0	1	0	0	0	0	0	0	0	0	0	0	0
5	0.2.28.2.1.5	f__Listeriaceae	1	14	0	0	0	0	0	0	0	0	0	0	0	0	4	0	0	0	2	2	1	3	1	0	0	0	0	0	0	0	0	0	0	1	0	0	0	0	0	0	0	0
6	0.2.28.2.1.5.2	g__Brochothrix	1	14	0	0	0	0	0	0	0	0	0	0	0	0	4	0	0	0	2	2	1	3	1	0	0	0	0	0	0	0	0	0	0	1	0	0	0	0	0	0	0	0
7	0.2.28.2.1.5.2.1	s__	0	14	0	0	0	0	0	0	0	0	0	0	0	0	4	0	0	0	2	2	1	3	1	0	0	0	0	0	0	0	0	0	0	1	0	0	0	0	0	0	0	0
5	0.2.28.2.1.6	f__Paenibacillaceae	3	90	0	1	0	0	1	0	38	0	0	0	0	3	0	0	3	0	2	1	5	1	3	0	0	3	0	0	0	0	1	1	0	0	6	2	7	1	0	1	0	10
6	0.2.28.2.1.6.1	g__	1	65	0	0	0	0	0	0	38	0	0	0	0	0	0	0	3	0	2	1	3	1	3	0	0	0	0	0	0	0	1	1	0	0	2	1	0	0	0	0	0	9
7	0.2.28.2.1.6.1.1	s__	0	65	0	0	0	0	0	0	38	0	0	0	0	0	0	0	3	0	2	1	3	1	3	0	0	0	0	0	0	0	1	1	0	0	2	1	0	0	0	0	0	9
6	0.2.28.2.1.6.5	g__Cohnella	1	1	0	0	0	0	1	0	0	0	0	0	0	0	0	0	0	0	0	0	0	0	0	0	0	0	0	0	0	0	0	0	0	0	0	0	0	0	0	0	0	0
7	0.2.28.2.1.6.5.1	s__	0	1	0	0	0	0	1	0	0	0	0	0	0	0	0	0	0	0	0	0	0	0	0	0	0	0	0	0	0	0	0	0	0	0	0	0	0	0	0	0	0	0
6	0.2.28.2.1.6.6	g__Paenibacillus	1	24	0	1	0	0	0	0	0	0	0	0	0	3	0	0	0	0	0	0	2	0	0	0	0	3	0	0	0	0	0	0	0	0	4	1	7	1	0	1	0	1
7	0.2.28.2.1.6.6.1	s__	0	24	0	1	0	0	0	0	0	0	0	0	0	3	0	0	0	0	0	0	2	0	0	0	0	3	0	0	0	0	0	0	0	0	4	1	7	1	0	1	0	1
5	0.2.28.2.1.8	f__Planococcaceae	7	270	0	4	0	1	29	0	0	2	0	2	0	21	0	2	3	7	4	6	8	1	1	1	0	11	0	0	0	8	8	28	8	28	19	10	13	0	3	15	24	3
6	0.2.28.2.1.8.1	g__	1	121	0	0	0	0	27	0	0	0	0	0	0	0	0	0	0	0	1	0	0	0	0	0	0	0	0	0	0	0	2	18	5	22	13	4	0	0	0	5	24	0
7	0.2.28.2.1.8.1.1	s__	0	121	0	0	0	0	27	0	0	0	0	0	0	0	0	0	0	0	1	0	0	0	0	0	0	0	0	0	0	0	2	18	5	22	13	4	0	0	0	5	24	0
6	0.2.28.2.1.8.3	g__Lysinibacillus	1	3	0	3	0	0	0	0	0	0	0	0	0	0	0	0	0	0	0	0	0	0	0	0	0	0	0	0	0	0	0	0	0	0	0	0	0	0	0	0	0	0
7	0.2.28.2.1.8.3.2	s__boronitolerans	0	3	0	3	0	0	0	0	0	0	0	0	0	0	0	0	0	0	0	0	0	0	0	0	0	0	0	0	0	0	0	0	0	0	0	0	0	0	0	0	0	0
6	0.2.28.2.1.8.4	g__Paenisporosarcina	1	2	0	0	0	0	0	0	0	2	0	0	0	0	0	0	0	0	0	0	0	0	0	0	0	0	0	0	0	0	0	0	0	0	0	0	0	0	0	0	0	0
7	0.2.28.2.1.8.4.1	s__	0	2	0	0	0	0	0	0	0	2	0	0	0	0	0	0	0	0	0	0	0	0	0	0	0	0	0	0	0	0	0	0	0	0	0	0	0	0	0	0	0	0
6	0.2.28.2.1.8.6	g__Planomicrobium	1	52	0	0	0	0	0	0	0	0	0	1	0	12	0	0	1	3	2	4	4	0	0	0	0	7	0	0	0	0	0	0	0	0	3	2	6	0	1	3	0	3
7	0.2.28.2.1.8.6.1	s__	0	52	0	0	0	0	0	0	0	0	0	1	0	12	0	0	1	3	2	4	4	0	0	0	0	7	0	0	0	0	0	0	0	0	3	2	6	0	1	3	0	3
6	0.2.28.2.1.8.9	g__Sporosarcina	1	61	0	1	0	1	0	0	0	0	0	1	0	9	0	2	2	4	1	1	4	1	1	1	0	4	0	0	0	8	1	1	0	0	2	0	7	0	2	7	0	0
7	0.2.28.2.1.8.9.1	s__	0	61	0	1	0	1	0	0	0	0	0	1	0	9	0	2	2	4	1	1	4	1	1	1	0	4	0	0	0	8	1	1	0	0	2	0	7	0	2	7	0	0
6	0.2.28.2.1.8.10	g__Ureibacillus	1	1	0	0	0	0	0	0	0	0	0	0	0	0	0	0	0	0	0	0	0	0	0	0	0	0	0	0	0	0	0	0	0	0	0	1	0	0	0	0	0	0
7	0.2.28.2.1.8.10.1	s__	0	1	0	0	0	0	0	0	0	0	0	0	0	0	0	0	0	0	0	0	0	0	0	0	0	0	0	0	0	0	0	0	0	0	0	1	0	0	0	0	0	0
6	0.2.28.2.1.8.11	g__Viridibacillus	1	30	0	0	0	0	2	0	0	0	0	0	0	0	0	0	0	0	0	1	0	0	0	0	0	0	0	0	0	0	5	9	3	6	1	3	0	0	0	0	0	0
7	0.2.28.2.1.8.11.1	s__	0	30	0	0	0	0	2	0	0	0	0	0	0	0	0	0	0	0	0	1	0	0	0	0	0	0	0	0	0	0	5	9	3	6	1	3	0	0	0	0	0	0
5	0.2.28.2.1.10	f__Staphylococcaceae	1	147597	0	0	0	2	0	1	0	0	0	3	0	0	8	2	1380	1048	1597	1626	1420	1176	1549	103	152	100	122	43	33	104	4105	5019	3972	3014	4063	4599	0	4	13	36572	75756	11
6	0.2.28.2.1.10.5	g__Staphylococcus	6	147597	0	0	0	2	0	1	0	0	0	3	0	0	8	2	1380	1048	1597	1626	1420	1176	1549	103	152	100	122	43	33	104	4105	5019	3972	3014	4063	4599	0	4	13	36572	75756	11
7	0.2.28.2.1.10.5.1	s__	0	147350	0	0	0	2	0	1	0	0	0	3	0	0	8	2	1380	1047	1595	1620	1419	1174	1545	103	152	100	119	43	33	104	4095	5002	3967	3010	4055	4597	0	4	13	36505	75641	11
7	0.2.28.2.1.10.5.2	s__aureus	0	39	0	0	0	0	0	0	0	0	0	0	0	0	0	0	0	0	0	2	0	0	1	0	0	0	0	0	0	0	0	0	1	0	4	1	0	0	0	10	20	0
7	0.2.28.2.1.10.5.3	s__epidermidis	0	48	0	0	0	0	0	0	0	0	0	0	0	0	0	0	0	0	2	1	0	0	1	0	0	0	0	0	0	0	2	5	0	2	0	0	0	0	0	14	21	0
7	0.2.28.2.1.10.5.4	s__equorum	0	16	0	0	0	0	0	0	0	0	0	0	0	0	0	0	0	0	0	0	0	0	0	0	0	0	0	0	0	0	0	0	0	0	0	0	0	0	0	16	0	0
7	0.2.28.2.1.10.5.5	s__haemolyticus	0	71	0	0	0	0	0	0	0	0	0	0	0	0	0	0	0	0	0	2	0	1	0	0	0	0	2	0	0	0	5	4	3	0	0	0	0	0	0	12	42	0
7	0.2.28.2.1.10.5.6	s__lugdunensis	0	73	0	0	0	0	0	0	0	0	0	0	0	0	0	0	0	1	0	1	1	1	2	0	0	0	1	0	0	0	3	8	1	2	4	1	0	0	0	15	32	0
4	0.2.28.2.2	o__Gemellales	2	185	0	0	0	0	2	1	0	0	0	0	0	0	0	0	1	5	5	1	0	1	0	0	0	0	0	0	0	0	9	41	11	44	6	10	0	0	0	10	38	0
5	0.2.28.2.2.1	f__	1	184	0	0	0	0	2	1	0	0	0	0	0	0	0	0	1	5	5	0	0	1	0	0	0	0	0	0	0	0	9	41	11	44	6	10	0	0	0	10	38	0
6	0.2.28.2.2.1.1	g__	1	184	0	0	0	0	2	1	0	0	0	0	0	0	0	0	1	5	5	0	0	1	0	0	0	0	0	0	0	0	9	41	11	44	6	10	0	0	0	10	38	0
7	0.2.28.2.2.1.1.1	s__	0	184	0	0	0	0	2	1	0	0	0	0	0	0	0	0	1	5	5	0	0	1	0	0	0	0	0	0	0	0	9	41	11	44	6	10	0	0	0	10	38	0
5	0.2.28.2.2.2	f__Gemellaceae	1	1	0	0	0	0	0	0	0	0	0	0	0	0	0	0	0	0	0	1	0	0	0	0	0	0	0	0	0	0	0	0	0	0	0	0	0	0	0	0	0	0
6	0.2.28.2.2.2.1	g__	1	1	0	0	0	0	0	0	0	0	0	0	0	0	0	0	0	0	0	1	0	0	0	0	0	0	0	0	0	0	0	0	0	0	0	0	0	0	0	0	0	0
7	0.2.28.2.2.2.1.1	s__	0	1	0	0	0	0	0	0	0	0	0	0	0	0	0	0	0	0	0	1	0	0	0	0	0	0	0	0	0	0	0	0	0	0	0	0	0	0	0	0	0	0
4	0.2.28.2.4	o__Lactobacillales	6	560305	2	3	3	8	3	5	0	1	6	21	56837	3	26132	43794	29668	23964	35562	37361	31068	25820	34742	20479	29428	23380	26436	8304	7574	25970	8532	12860	8457	7447	10444	9610	15	21	2	9	31	16303
5	0.2.28.2.4.1	f__	1	10	0	0	0	0	0	0	0	0	0	0	0	0	0	0	0	2	0	0	2	0	2	0	1	1	0	0	1	0	0	1	0	0	0	0	0	0	0	0	0	0
6	0.2.28.2.4.1.1	g__	1	10	0	0	0	0	0	0	0	0	0	0	0	0	0	0	0	2	0	0	2	0	2	0	1	1	0	0	1	0	0	1	0	0	0	0	0	0	0	0	0	0
7	0.2.28.2.4.1.1.1	s__	0	10	0	0	0	0	0	0	0	0	0	0	0	0	0	0	0	2	0	0	2	0	2	0	1	1	0	0	1	0	0	1	0	0	0	0	0	0	0	0	0	0
5	0.2.28.2.4.2	f__Aerococcaceae	1	1	0	0	0	0	0	0	0	0	0	0	0	0	0	0	0	0	0	0	1	0	0	0	0	0	0	0	0	0	0	0	0	0	0	0	0	0	0	0	0	0
6	0.2.28.2.4.2.3	g__Aerococcus	1	1	0	0	0	0	0	0	0	0	0	0	0	0	0	0	0	0	0	0	1	0	0	0	0	0	0	0	0	0	0	0	0	0	0	0	0	0	0	0	0	0
7	0.2.28.2.4.2.3.1	s__	0	1	0	0	0	0	0	0	0	0	0	0	0	0	0	0	0	0	0	0	1	0	0	0	0	0	0	0	0	0	0	0	0	0	0	0	0	0	0	0	0	0
5	0.2.28.2.4.3	f__Carnobacteriaceae	2	3	0	0	0	0	0	0	0	0	0	0	1	0	0	0	0	0	0	0	0	0	0	1	0	0	0	0	0	0	0	0	0	0	1	0	0	0	0	0	0	0
6	0.2.28.2.4.3.4	g__Granulicatella	1	2	0	0	0	0	0	0	0	0	0	0	1	0	0	0	0	0	0	0	0	0	0	0	0	0	0	0	0	0	0	0	0	0	1	0	0	0	0	0	0	0
7	0.2.28.2.4.3.4.1	s__	0	2	0	0	0	0	0	0	0	0	0	0	1	0	0	0	0	0	0	0	0	0	0	0	0	0	0	0	0	0	0	0	0	0	1	0	0	0	0	0	0	0
6	0.2.28.2.4.3.5	g__Trichococcus	1	1	0	0	0	0	0	0	0	0	0	0	0	0	0	0	0	0	0	0	0	0	0	1	0	0	0	0	0	0	0	0	0	0	0	0	0	0	0	0	0	0
7	0.2.28.2.4.3.5.1	s__	0	1	0	0	0	0	0	0	0	0	0	0	0	0	0	0	0	0	0	0	0	0	0	1	0	0	0	0	0	0	0	0	0	0	0	0	0	0	0	0	0	0
5	0.2.28.2.4.4	f__Enterococcaceae	3	299672	2	2	1	5	2	3	0	1	1	18	56833	3	5	13	11050	10034	14252	14080	12716	9962	11913	20362	29276	23225	26309	8252	7525	25796	2711	3883	2846	2275	3101	3165	1	17	1	4	23	4
6	0.2.28.2.4.4.1	g__	1	179	0	1	0	0	0	0	0	0	0	0	16	0	0	0	3	5	6	2	6	2	5	7	8	9	10	1	4	5	8	30	6	25	9	8	0	0	0	1	2	0
7	0.2.28.2.4.4.1.1	s__	0	179	0	1	0	0	0	0	0	0	0	0	16	0	0	0	3	5	6	2	6	2	5	7	8	9	10	1	4	5	8	30	6	25	9	8	0	0	0	1	2	0
6	0.2.28.2.4.4.2	g__Enterococcus	4	299489	2	1	1	5	2	3	0	1	1	18	56817	3	5	13	11047	10029	14246	14078	12710	9960	11908	20355	29268	23216	26299	8251	7517	25791	2703	3853	2840	2250	3092	3157	1	17	1	3	21	4
7	0.2.28.2.4.4.2.1	s__	0	298962	2	1	1	5	2	3	0	1	1	18	56737	2	5	13	11031	10005	14218	14054	12693	9947	11883	20309	29226	23174	26251	8245	7504	25758	2697	3840	2831	2240	3085	3153	1	0	1	3	18	4
7	0.2.28.2.4.4.2.2	s__asini	0	17	0	0	0	0	0	0	0	0	0	0	5	0	0	0	2	0	0	0	1	0	1	1	0	2	1	1	0	1	0	1	0	0	0	1	0	0	0	0	0	0
7	0.2.28.2.4.4.2.3	s__casseliflavus	0	307	0	0	0	0	0	0	0	0	0	0	44	0	0	0	8	18	18	19	14	13	14	22	32	25	20	2	4	21	5	7	6	5	7	3	0	0	0	0	0	0
7	0.2.28.2.4.4.2.5	s__haemoperoxidus	0	203	0	0	0	0	0	0	0	0	0	0	31	1	0	0	6	6	10	5	2	0	10	23	10	15	27	3	9	11	1	5	3	5	0	0	0	17	0	0	3	0
6	0.2.28.2.4.4.4	g__Vagococcus	1	4	0	0	0	0	0	0	0	0	0	0	0	0	0	0	0	0	0	0	0	0	0	0	0	0	0	0	4	0	0	0	0	0	0	0	0	0	0	0	0	0
7	0.2.28.2.4.4.4.1	s__	0	4	0	0	0	0	0	0	0	0	0	0	0	0	0	0	0	0	0	0	0	0	0	0	0	0	0	0	4	0	0	0	0	0	0	0	0	0	0	0	0	0
5	0.2.28.2.4.5	f__Lactobacillaceae	3	242727	0	1	1	3	1	2	0	0	5	3	1	0	26127	43781	18587	13873	21269	23270	18335	15854	22811	116	148	153	126	52	48	165	5593	8673	5430	5000	7074	6198	12	4	1	4	4	2
6	0.2.28.2.4.5.1	g__	1	24	0	0	0	1	0	0	0	0	0	0	0	0	0	0	0	0	0	0	0	0	0	4	4	1	6	0	2	3	1	1	0	1	0	0	0	0	0	0	0	0
7	0.2.28.2.4.5.1.1	s__	0	24	0	0	0	1	0	0	0	0	0	0	0	0	0	0	0	0	0	0	0	0	0	4	4	1	6	0	2	3	1	1	0	1	0	0	0	0	0	0	0	0
6	0.2.28.2.4.5.2	g__Lactobacillus	6	242702	0	1	1	2	1	2	0	0	5	3	1	0	26127	43781	18587	13873	21269	23270	18335	15854	22811	112	144	152	120	52	46	162	5592	8672	5430	4998	7074	6198	12	4	1	4	4	2
7	0.2.28.2.4.5.2.1	s__	0	188786	0	0	1	1	1	2	0	0	5	2	0	0	26105	9	18499	13798	21163	23141	18236	15768	22687	14	5	1	1	1	1	0	4310	6599	4176	3846	5550	4850	1	3	1	3	4	2
7	0.2.28.2.4.5.2.4	s__brevis	0	1	0	1	0	0	0	0	0	0	0	0	0	0	0	0	0	0	0	0	0	0	0	0	0	0	0	0	0	0	0	0	0	0	0	0	0	0	0	0	0	0
7	0.2.28.2.4.5.2.6	s__delbrueckii	0	1	0	0	0	1	0	0	0	0	0	0	0	0	0	0	0	0	0	0	0	0	0	0	0	0	0	0	0	0	0	0	0	0	0	0	0	0	0	0	0	0
7	0.2.28.2.4.5.2.7	s__hamsteri	0	4	0	0	0	0	0	0	0	0	0	0	0	0	0	0	1	0	0	0	0	0	0	0	0	0	0	0	0	0	1	1	0	1	0	0	0	0	0	0	0	0
7	0.2.28.2.4.5.2.14	s__reuteri	0	53574	0	0	0	0	0	0	0	0	0	1	0	0	21	43525	87	73	106	128	99	86	124	98	138	149	119	51	45	162	1265	2056	1240	1140	1511	1337	11	1	0	1	0	0
7	0.2.28.2.4.5.2.17	s__vaginalis	0	336	0	0	0	0	0	0	0	0	0	0	1	0	1	247	0	2	0	1	0	0	0	0	1	2	0	0	0	0	16	16	14	11	13	11	0	0	0	0	0	0
6	0.2.28.2.4.5.3	g__Pediococcus	1	1	0	0	0	0	0	0	0	0	0	0	0	0	0	0	0	0	0	0	0	0	0	0	0	0	0	0	0	0	0	0	0	1	0	0	0	0	0	0	0	0
7	0.2.28.2.4.5.3.1	s__	0	1	0	0	0	0	0	0	0	0	0	0	0	0	0	0	0	0	0	0	0	0	0	0	0	0	0	0	0	0	0	0	0	1	0	0	0	0	0	0	0	0
5	0.2.28.2.4.7	f__Streptococcaceae	3	17892	0	0	1	0	0	0	0	0	0	0	2	0	0	0	31	55	41	11	14	4	16	0	3	1	1	0	0	9	228	303	181	172	268	247	2	0	0	1	4	16297
6	0.2.28.2.4.7.1	g__	1	184	0	0	0	0	0	0	0	0	0	0	2	0	0	0	29	50	35	5	9	0	9	0	2	1	1	0	0	8	3	10	4	8	4	4	0	0	0	0	0	0
7	0.2.28.2.4.7.1.1	s__	0	184	0	0	0	0	0	0	0	0	0	0	2	0	0	0	29	50	35	5	9	0	9	0	2	1	1	0	0	8	3	10	4	8	4	4	0	0	0	0	0	0
6	0.2.28.2.4.7.2	g__Lactococcus	1	1	0	0	0	0	0	0	0	0	0	0	0	0	0	0	0	0	0	0	0	0	0	0	0	0	0	0	0	0	0	0	0	0	0	0	1	0	0	0	0	0
7	0.2.28.2.4.7.2.2	s__garvieae	0	1	0	0	0	0	0	0	0	0	0	0	0	0	0	0	0	0	0	0	0	0	0	0	0	0	0	0	0	0	0	0	0	0	0	0	1	0	0	0	0	0
6	0.2.28.2.4.7.3	g__Streptococcus	4	17707	0	0	1	0	0	0	0	0	0	0	0	0	0	0	2	5	6	6	5	4	7	0	1	0	0	0	0	1	225	293	177	164	264	243	1	0	0	1	4	16297
7	0.2.28.2.4.7.3.1	s__	0	1	0	0	0	0	0	0	0	0	0	0	0	0	0	0	0	0	0	0	0	0	0	0	0	0	0	0	0	0	0	0	0	0	0	0	1	0	0	0	0	0
7	0.2.28.2.4.7.3.2	s__agalactiae	0	17704	0	0	0	0	0	0	0	0	0	0	0	0	0	0	2	5	6	6	5	4	7	0	1	0	0	0	0	0	225	293	177	164	264	243	0	0	0	1	4	16297
7	0.2.28.2.4.7.3.3	s__alactolyticus	0	1	0	0	0	0	0	0	0	0	0	0	0	0	0	0	0	0	0	0	0	0	0	0	0	0	0	0	0	1	0	0	0	0	0	0	0	0	0	0	0	0
7	0.2.28.2.4.7.3.6	s__infantis	0	1	0	0	1	0	0	0	0	0	0	0	0	0	0	0	0	0	0	0	0	0	0	0	0	0	0	0	0	0	0	0	0	0	0	0	0	0	0	0	0	0
3	0.2.28.3	c__Clostridia	2	503548	3	0	13	49290	36	8	7	16960	65310	62466	17	3	3	7	12922	11438	15028	15800	15793	10835	14852	20032	28686	24038	26008	8040	7161	24302	11718	14443	11740	9083	15401	12066	0	15	5	3	6	10
4	0.2.28.3.3	o__Clostridiales	7	503545	3	0	13	49290	36	8	7	16960	65310	62466	17	3	3	7	12922	11438	15028	15800	15791	10835	14851	20032	28686	24038	26008	8040	7161	24302	11718	14443	11740	9083	15401	12066	0	15	5	3	6	10
5	0.2.28.3.3.1	f__	1	8	0	0	0	0	0	0	0	0	0	0	0	0	0	0	0	0	0	0	0	0	0	0	1	0	0	0	0	0	1	2	0	4	0	0	0	0	0	0	0	0
6	0.2.28.3.3.1.1	g__	1	8	0	0	0	0	0	0	0	0	0	0	0	0	0	0	0	0	0	0	0	0	0	0	1	0	0	0	0	0	1	2	0	4	0	0	0	0	0	0	0	0
7	0.2.28.3.3.1.1.1	s__	0	8	0	0	0	0	0	0	0	0	0	0	0	0	0	0	0	0	0	0	0	0	0	0	1	0	0	0	0	0	1	2	0	4	0	0	0	0	0	0	0	0
5	0.2.28.3.3.5	f__Clostridiaceae	2	182143	2	0	0	4	1	0	0	4	65302	11	6	0	2	3	12908	11427	15009	15796	15779	10832	14841	13	10	5	2	0	6	2	2970	4108	3033	2418	4187	3447	0	7	2	1	1	4
6	0.2.28.3.3.5.1	g__	1	2	0	0	0	0	0	0	0	0	0	0	0	0	0	0	0	1	0	0	1	0	0	0	0	0	0	0	0	0	0	0	0	0	0	0	0	0	0	0	0	0
7	0.2.28.3.3.5.1.1	s__	0	2	0	0	0	0	0	0	0	0	0	0	0	0	0	0	0	1	0	0	1	0	0	0	0	0	0	0	0	0	0	0	0	0	0	0	0	0	0	0	0	0
6	0.2.28.3.3.5.10	g__Clostridium	4	182141	2	0	0	4	1	0	0	4	65302	11	6	0	2	3	12908	11426	15009	15796	15778	10832	14841	13	10	5	2	0	6	2	2970	4108	3033	2418	4187	3447	0	7	2	1	1	4
7	0.2.28.3.3.5.10.1	s__	0	5	0	0	0	0	0	0	0	3	0	0	0	0	0	0	0	0	0	0	0	0	1	0	0	0	0	0	0	0	0	0	0	0	1	0	0	0	0	0	0	0
7	0.2.28.3.3.5.10.4	s__butyricum	0	182133	2	0	0	4	1	0	0	0	65302	11	6	0	2	3	12908	11426	15009	15796	15777	10832	14840	13	10	5	2	0	6	2	2970	4108	3033	2418	4185	3447	0	7	2	1	1	4
7	0.2.28.3.3.5.10.7	s__neonatale	0	1	0	0	0	0	0	0	0	0	0	0	0	0	0	0	0	0	0	0	1	0	0	0	0	0	0	0	0	0	0	0	0	0	0	0	0	0	0	0	0	0
7	0.2.28.3.3.5.10.9	s__perfringens	0	2	0	0	0	0	0	0	0	1	0	0	0	0	0	0	0	0	0	0	0	0	0	0	0	0	0	0	0	0	0	0	0	0	1	0	0	0	0	0	0	0
5	0.2.28.3.3.10	f__Heliobacteriaceae	1	4	0	0	0	0	0	0	0	0	0	0	1	0	0	0	1	0	0	0	0	0	0	1	0	0	0	0	0	0	0	0	0	0	0	1	0	0	0	0	0	0
6	0.2.28.3.3.10.1	g__	1	4	0	0	0	0	0	0	0	0	0	0	1	0	0	0	1	0	0	0	0	0	0	1	0	0	0	0	0	0	0	0	0	0	0	1	0	0	0	0	0	0
7	0.2.28.3.3.10.1.1	s__	0	4	0	0	0	0	0	0	0	0	0	0	1	0	0	0	1	0	0	0	0	0	0	1	0	0	0	0	0	0	0	0	0	0	0	1	0	0	0	0	0	0
5	0.2.28.3.3.12	f__Lachnospiraceae	4	321374	1	0	13	49286	35	8	7	16955	8	62453	10	3	1	4	13	10	19	4	12	3	10	20018	28671	24032	26006	8034	7155	24300	8747	10333	8707	6661	11214	8617	0	8	3	2	5	6
6	0.2.28.3.3.12.1	g__	1	9	0	0	0	0	0	0	0	1	0	1	0	0	0	0	0	0	0	0	0	0	0	0	0	1	0	0	0	0	1	3	2	0	0	0	0	0	0	0	0	0
7	0.2.28.3.3.12.1.1	s__	0	9	0	0	0	0	0	0	0	1	0	1	0	0	0	0	0	0	0	0	0	0	0	0	0	1	0	0	0	0	1	3	2	0	0	0	0	0	0	0	0	0
6	0.2.28.3.3.12.3	g__Blautia	2	29110	0	0	0	0	0	0	5	16954	0	2	0	1	0	0	2	1	1	0	0	1	0	80	133	91	108	41	27	98	1962	2314	1742	1451	2129	1965	0	1	1	0	0	0
7	0.2.28.3.3.12.3.1	s__	0	29109	0	0	0	0	0	0	5	16953	0	2	0	1	0	0	2	1	1	0	0	1	0	80	133	91	108	41	27	98	1962	2314	1742	1451	2129	1965	0	1	1	0	0	0
7	0.2.28.3.3.12.3.3	s__producta	0	1	0	0	0	0	0	0	0	1	0	0	0	0	0	0	0	0	0	0	0	0	0	0	0	0	0	0	0	0	0	0	0	0	0	0	0	0	0	0	0	0
6	0.2.28.3.3.12.6	g__Coprococcus	1	203825	0	0	12	49286	35	8	2	0	0	3	2	0	1	4	4	4	11	3	5	1	7	19938	28536	23940	25895	7993	7128	24200	2676	3399	2785	2053	2972	2911	0	6	1	0	2	2
7	0.2.28.3.3.12.6.1	s__	0	203825	0	0	12	49286	35	8	2	0	0	3	2	0	1	4	4	4	11	3	5	1	7	19938	28536	23940	25895	7993	7128	24200	2676	3399	2785	2053	2972	2911	0	6	1	0	2	2
6	0.2.28.3.3.12.15	g__Ruminococcus	1	88430	1	0	1	0	0	0	0	0	8	62447	8	2	0	0	7	5	7	1	7	1	3	0	2	0	3	0	0	2	4108	4617	4178	3157	6113	3741	0	1	1	2	3	4
7	0.2.28.3.3.12.15.2	s__gnavus	0	88430	1	0	1	0	0	0	0	0	8	62447	8	2	0	0	7	5	7	1	7	1	3	0	2	0	3	0	0	2	4108	4617	4178	3157	6113	3741	0	1	1	2	3	4
5	0.2.28.3.3.14	f__Peptococcaceae	1	3	0	0	0	0	0	0	0	0	0	2	0	0	0	0	0	0	0	0	0	0	0	0	0	0	0	0	0	0	0	0	0	0	0	1	0	0	0	0	0	0
6	0.2.28.3.3.14.6	g__Desulfotomaculum_Desulfovirgula	1	3	0	0	0	0	0	0	0	0	0	2	0	0	0	0	0	0	0	0	0	0	0	0	0	0	0	0	0	0	0	0	0	0	0	1	0	0	0	0	0	0
7	0.2.28.3.3.14.6.1	s__	0	3	0	0	0	0	0	0	0	0	0	2	0	0	0	0	0	0	0	0	0	0	0	0	0	0	0	0	0	0	0	0	0	0	0	1	0	0	0	0	0	0
5	0.2.28.3.3.15	f__Peptostreptococcaceae	1	12	0	0	0	0	0	0	0	0	0	0	0	0	0	0	0	1	0	0	0	0	0	0	4	1	0	6	0	0	0	0	0	0	0	0	0	0	0	0	0	0
6	0.2.28.3.3.15.1	g__	1	12	0	0	0	0	0	0	0	0	0	0	0	0	0	0	0	1	0	0	0	0	0	0	4	1	0	6	0	0	0	0	0	0	0	0	0	0	0	0	0	0
7	0.2.28.3.3.15.1.1	s__	0	12	0	0	0	0	0	0	0	0	0	0	0	0	0	0	0	1	0	0	0	0	0	0	4	1	0	6	0	0	0	0	0	0	0	0	0	0	0	0	0	0
5	0.2.28.3.3.16	f__Ruminococcaceae	1	1	0	0	0	0	0	0	0	1	0	0	0	0	0	0	0	0	0	0	0	0	0	0	0	0	0	0	0	0	0	0	0	0	0	0	0	0	0	0	0	0
6	0.2.28.3.3.16.7	g__Ruminococcus	1	1	0	0	0	0	0	0	0	1	0	0	0	0	0	0	0	0	0	0	0	0	0	0	0	0	0	0	0	0	0	0	0	0	0	0	0	0	0	0	0	0
7	0.2.28.3.3.16.7.1	s__	0	1	0	0	0	0	0	0	0	1	0	0	0	0	0	0	0	0	0	0	0	0	0	0	0	0	0	0	0	0	0	0	0	0	0	0	0	0	0	0	0	0
4	0.2.28.3.10	o__Thermoanaerobacterales	1	3	0	0	0	0	0	0	0	0	0	0	0	0	0	0	0	0	0	0	2	0	1	0	0	0	0	0	0	0	0	0	0	0	0	0	0	0	0	0	0	0
5	0.2.28.3.10.4	f__Thermoanaerobacteraceae	1	3	0	0	0	0	0	0	0	0	0	0	0	0	0	0	0	0	0	0	2	0	1	0	0	0	0	0	0	0	0	0	0	0	0	0	0	0	0	0	0	0
6	0.2.28.3.10.4.5	g__Thermoanaerobacter	1	3	0	0	0	0	0	0	0	0	0	0	0	0	0	0	0	0	0	0	2	0	1	0	0	0	0	0	0	0	0	0	0	0	0	0	0	0	0	0	0	0
7	0.2.28.3.10.4.5.1	s__	0	3	0	0	0	0	0	0	0	0	0	0	0	0	0	0	0	0	0	0	2	0	1	0	0	0	0	0	0	0	0	0	0	0	0	0	0	0	0	0	0	0
2	0.2.35	p__Gemmatimonadetes	1	1	0	0	0	0	0	0	0	0	0	0	0	0	0	0	0	0	0	0	0	0	0	0	0	0	0	0	0	0	0	0	1	0	0	0	0	0	0	0	0	0
3	0.2.35.8	c__Gemmatimonadetes	1	1	0	0	0	0	0	0	0	0	0	0	0	0	0	0	0	0	0	0	0	0	0	0	0	0	0	0	0	0	0	0	1	0	0	0	0	0	0	0	0	0
4	0.2.35.8.4	o__Gemmatimonadales	1	1	0	0	0	0	0	0	0	0	0	0	0	0	0	0	0	0	0	0	0	0	0	0	0	0	0	0	0	0	0	0	1	0	0	0	0	0	0	0	0	0
5	0.2.35.8.4.1	f__	1	1	0	0	0	0	0	0	0	0	0	0	0	0	0	0	0	0	0	0	0	0	0	0	0	0	0	0	0	0	0	0	1	0	0	0	0	0	0	0	0	0
6	0.2.35.8.4.1.1	g__	1	1	0	0	0	0	0	0	0	0	0	0	0	0	0	0	0	0	0	0	0	0	0	0	0	0	0	0	0	0	0	0	1	0	0	0	0	0	0	0	0	0
7	0.2.35.8.4.1.1.1	s__	0	1	0	0	0	0	0	0	0	0	0	0	0	0	0	0	0	0	0	0	0	0	0	0	0	0	0	0	0	0	0	0	1	0	0	0	0	0	0	0	0	0
2	0.2.61	p__Proteobacteria	5	400216	30963	37	12	47	4	5	11	30	7	11	14	20381	7	46	1576	1406	2084	2187	2053	1376	1661	27065	39352	31129	33994	10897	8613	32056	9027	11801	8413	6875	9520	11565	85	73395	21579	56	17	859
3	0.2.61.2	c__Alphaproteobacteria	6	30276	0	5	1	31	1	0	5	4	1	1	0	19	1	15	8	5	9	16	2	1	7	572	828	645	665	225	203	732	746	986	668	551	827	902	14	3	21561	10	1	5
4	0.2.61.2.2	o__BD7-3	1	2	0	0	0	0	0	0	0	0	0	0	0	0	0	0	0	0	2	0	0	0	0	0	0	0	0	0	0	0	0	0	0	0	0	0	0	0	0	0	0	0
5	0.2.61.2.2.1	f__	1	2	0	0	0	0	0	0	0	0	0	0	0	0	0	0	0	0	2	0	0	0	0	0	0	0	0	0	0	0	0	0	0	0	0	0	0	0	0	0	0	0
6	0.2.61.2.2.1.1	g__	1	2	0	0	0	0	0	0	0	0	0	0	0	0	0	0	0	0	2	0	0	0	0	0	0	0	0	0	0	0	0	0	0	0	0	0	0	0	0	0	0	0
7	0.2.61.2.2.1.1.1	s__	0	2	0	0	0	0	0	0	0	0	0	0	0	0	0	0	0	0	2	0	0	0	0	0	0	0	0	0	0	0	0	0	0	0	0	0	0	0	0	0	0	0
4	0.2.61.2.3	o__Caulobacterales	1	74	0	5	1	0	0	0	0	0	0	1	0	5	1	5	4	4	1	7	1	1	1	0	6	4	2	2	2	0	2	0	0	4	4	0	5	0	0	3	1	2
5	0.2.61.2.3.2	f__Caulobacteraceae	4	74	0	5	1	0	0	0	0	0	0	1	0	5	1	5	4	4	1	7	1	1	1	0	6	4	2	2	2	0	2	0	0	4	4	0	5	0	0	3	1	2
6	0.2.61.2.3.2.1	g__	1	29	0	4	1	0	0	0	0	0	0	1	0	1	1	0	4	1	1	4	0	1	1	0	4	0	0	0	0	0	0	0	0	0	0	0	3	0	0	0	1	1
7	0.2.61.2.3.2.1.1	s__	0	29	0	4	1	0	0	0	0	0	0	1	0	1	1	0	4	1	1	4	0	1	1	0	4	0	0	0	0	0	0	0	0	0	0	0	3	0	0	0	1	1
6	0.2.61.2.3.2.4	g__Brevundimonas	2	39	0	0	0	0	0	0	0	0	0	0	0	3	0	4	0	2	0	3	1	0	0	0	2	4	0	2	2	0	2	0	0	4	4	0	2	0	0	3	0	1
7	0.2.61.2.3.2.4.1	s__	0	2	0	0	0	0	0	0	0	0	0	0	0	1	0	0	0	0	0	0	0	0	0	0	0	0	0	0	0	0	1	0	0	0	0	0	0	0	0	0	0	0
7	0.2.61.2.3.2.4.2	s__diminuta	0	37	0	0	0	0	0	0	0	0	0	0	0	2	0	4	0	2	0	3	1	0	0	0	2	4	0	2	2	0	1	0	0	4	4	0	2	0	0	3	0	1
6	0.2.61.2.3.2.5	g__Caulobacter	1	2	0	0	0	0	0	0	0	0	0	0	0	0	0	0	0	0	0	0	0	0	0	0	0	0	2	0	0	0	0	0	0	0	0	0	0	0	0	0	0	0
7	0.2.61.2.3.2.5.1	s__	0	2	0	0	0	0	0	0	0	0	0	0	0	0	0	0	0	0	0	0	0	0	0	0	0	0	2	0	0	0	0	0	0	0	0	0	0	0	0	0	0	0
6	0.2.61.2.3.2.7	g__Phenylobacterium	1	4	0	1	0	0	0	0	0	0	0	0	0	1	0	1	0	1	0	0	0	0	0	0	0	0	0	0	0	0	0	0	0	0	0	0	0	0	0	0	0	0
7	0.2.61.2.3.2.7.1	s__	0	4	0	1	0	0	0	0	0	0	0	0	0	1	0	1	0	1	0	0	0	0	0	0	0	0	0	0	0	0	0	0	0	0	0	0	0	0	0	0	0	0
4	0.2.61.2.8	o__Rhizobiales	6	96	0	0	0	2	0	0	5	0	0	0	0	14	0	10	4	1	5	9	1	0	2	5	3	10	3	2	0	3	0	0	1	0	1	0	8	0	0	5	0	2
5	0.2.61.2.8.4	f__Beijerinckiaceae	1	1	0	0	0	0	0	0	0	0	0	0	0	0	0	0	0	0	0	0	0	0	0	0	0	0	0	0	0	0	0	0	0	0	0	0	1	0	0	0	0	0
6	0.2.61.2.8.4.1	g__	1	1	0	0	0	0	0	0	0	0	0	0	0	0	0	0	0	0	0	0	0	0	0	0	0	0	0	0	0	0	0	0	0	0	0	0	1	0	0	0	0	0
7	0.2.61.2.8.4.1.1	s__	0	1	0	0	0	0	0	0	0	0	0	0	0	0	0	0	0	0	0	0	0	0	0	0	0	0	0	0	0	0	0	0	0	0	0	0	1	0	0	0	0	0
5	0.2.61.2.8.5	f__Bradyrhizobiaceae	1	4	0	0	0	0	0	0	0	0	0	0	0	0	0	0	1	0	0	1	0	0	0	0	0	0	0	0	0	1	0	0	0	0	0	0	0	0	0	1	0	0
6	0.2.61.2.8.5.5	g__Bradyrhizobium	1	4	0	0	0	0	0	0	0	0	0	0	0	0	0	0	1	0	0	1	0	0	0	0	0	0	0	0	0	1	0	0	0	0	0	0	0	0	0	1	0	0
7	0.2.61.2.8.5.5.1	s__	0	4	0	0	0	0	0	0	0	0	0	0	0	0	0	0	1	0	0	1	0	0	0	0	0	0	0	0	0	1	0	0	0	0	0	0	0	0	0	1	0	0
5	0.2.61.2.8.6	f__Brucellaceae	1	18	0	0	0	0	0	0	0	0	0	0	0	1	0	3	0	0	3	3	0	0	0	0	1	4	0	0	0	0	0	0	1	0	0	0	1	0	0	1	0	0
6	0.2.61.2.8.6.2	g__Ochrobactrum	1	18	0	0	0	0	0	0	0	0	0	0	0	1	0	3	0	0	3	3	0	0	0	0	1	4	0	0	0	0	0	0	1	0	0	0	1	0	0	1	0	0
7	0.2.61.2.8.6.2.1	s__	0	18	0	0	0	0	0	0	0	0	0	0	0	1	0	3	0	0	3	3	0	0	0	0	1	4	0	0	0	0	0	0	1	0	0	0	1	0	0	1	0	0
5	0.2.61.2.8.9	f__Methylobacteriaceae	2	3	0	0	0	0	0	0	0	0	0	0	0	0	0	0	0	0	0	1	0	0	0	0	0	0	0	2	0	0	0	0	0	0	0	0	0	0	0	0	0	0
6	0.2.61.2.8.9.1	g__	1	2	0	0	0	0	0	0	0	0	0	0	0	0	0	0	0	0	0	1	0	0	0	0	0	0	0	1	0	0	0	0	0	0	0	0	0	0	0	0	0	0
7	0.2.61.2.8.9.1.1	s__	0	2	0	0	0	0	0	0	0	0	0	0	0	0	0	0	0	0	0	1	0	0	0	0	0	0	0	1	0	0	0	0	0	0	0	0	0	0	0	0	0	0
6	0.2.61.2.8.9.2	g__Methylobacterium	1	1	0	0	0	0	0	0	0	0	0	0	0	0	0	0	0	0	0	0	0	0	0	0	0	0	0	1	0	0	0	0	0	0	0	0	0	0	0	0	0	0
7	0.2.61.2.8.9.2.1	s__	0	1	0	0	0	0	0	0	0	0	0	0	0	0	0	0	0	0	0	0	0	0	0	0	0	0	0	1	0	0	0	0	0	0	0	0	0	0	0	0	0	0
5	0.2.61.2.8.11	f__Phyllobacteriaceae	2	52	0	0	0	0	0	0	2	0	0	0	0	13	0	7	1	0	1	0	1	0	1	2	2	6	3	0	0	2	0	0	0	0	1	0	5	0	0	3	0	2
6	0.2.61.2.8.11.2	g__Aminobacter	1	1	0	0	0	0	0	0	0	0	0	0	0	0	0	0	0	0	0	0	0	0	0	0	0	0	0	0	0	0	0	0	0	0	0	0	1	0	0	0	0	0
7	0.2.61.2.8.11.2.1	s__	0	1	0	0	0	0	0	0	0	0	0	0	0	0	0	0	0	0	0	0	0	0	0	0	0	0	0	0	0	0	0	0	0	0	0	0	1	0	0	0	0	0
6	0.2.61.2.8.11.4	g__Defluvibacter	1	51	0	0	0	0	0	0	2	0	0	0	0	13	0	7	1	0	1	0	1	0	1	2	2	6	3	0	0	2	0	0	0	0	1	0	4	0	0	3	0	2
7	0.2.61.2.8.11.4.1	s__	0	51	0	0	0	0	0	0	2	0	0	0	0	13	0	7	1	0	1	0	1	0	1	2	2	6	3	0	0	2	0	0	0	0	1	0	4	0	0	3	0	2
5	0.2.61.2.8.12	f__Rhizobiaceae	2	18	0	0	0	2	0	0	3	0	0	0	0	0	0	0	2	1	1	4	0	0	1	3	0	0	0	0	0	0	0	0	0	0	0	0	1	0	0	0	0	0
6	0.2.61.2.8.12.2	g__Agrobacterium	1	17	0	0	0	2	0	0	3	0	0	0	0	0	0	0	2	1	1	3	0	0	1	3	0	0	0	0	0	0	0	0	0	0	0	0	1	0	0	0	0	0
7	0.2.61.2.8.12.2.1	s__	0	17	0	0	0	2	0	0	3	0	0	0	0	0	0	0	2	1	1	3	0	0	1	3	0	0	0	0	0	0	0	0	0	0	0	0	1	0	0	0	0	0
6	0.2.61.2.8.12.6	g__Shinella	1	1	0	0	0	0	0	0	0	0	0	0	0	0	0	0	0	0	0	1	0	0	0	0	0	0	0	0	0	0	0	0	0	0	0	0	0	0	0	0	0	0
7	0.2.61.2.8.12.6.2	s__granuli	0	1	0	0	0	0	0	0	0	0	0	0	0	0	0	0	0	0	0	1	0	0	0	0	0	0	0	0	0	0	0	0	0	0	0	0	0	0	0	0	0	0
4	0.2.61.2.9	o__Rhodobacterales	1	30089	0	0	0	29	1	0	0	0	1	0	0	0	0	0	0	0	1	0	0	0	1	567	818	626	660	221	201	729	744	986	667	547	822	902	0	3	21561	1	0	1
5	0.2.61.2.9.2	f__Rhodobacteraceae	3	30089	0	0	0	29	1	0	0	0	1	0	0	0	0	0	0	0	1	0	0	0	1	567	818	626	660	221	201	729	744	986	667	547	822	902	0	3	21561	1	0	1
6	0.2.61.2.9.2.11	g__Paracoccus	2	2	0	0	0	0	0	0	0	0	0	0	0	0	0	0	0	0	0	0	0	0	1	0	0	0	0	0	0	0	0	0	0	0	0	0	0	0	0	1	0	0
7	0.2.61.2.9.2.11.1	s__	0	1	0	0	0	0	0	0	0	0	0	0	0	0	0	0	0	0	0	0	0	0	0	0	0	0	0	0	0	0	0	0	0	0	0	0	0	0	0	1	0	0
7	0.2.61.2.9.2.11.2	s__aminovorans	0	1	0	0	0	0	0	0	0	0	0	0	0	0	0	0	0	0	0	0	0	0	1	0	0	0	0	0	0	0	0	0	0	0	0	0	0	0	0	0	0	0
6	0.2.61.2.9.2.12	g__Phaeobacter	1	109	0	0	0	29	1	0	0	0	0	0	0	0	0	0	0	0	0	0	0	0	0	7	7	7	8	5	9	19	2	4	1	2	5	3	0	0	0	0	0	0
7	0.2.61.2.9.2.12.1	s__	0	109	0	0	0	29	1	0	0	0	0	0	0	0	0	0	0	0	0	0	0	0	0	7	7	7	8	5	9	19	2	4	1	2	5	3	0	0	0	0	0	0
6	0.2.61.2.9.2.15	g__Rhodobacter	1	29978	0	0	0	0	0	0	0	0	1	0	0	0	0	0	0	0	1	0	0	0	0	560	811	619	652	216	192	710	742	982	666	545	817	899	0	3	21561	0	0	1
7	0.2.61.2.9.2.15.2	s__sphaeroides	0	29978	0	0	0	0	0	0	0	0	1	0	0	0	0	0	0	0	1	0	0	0	0	560	811	619	652	216	192	710	742	982	666	545	817	899	0	3	21561	0	0	1
4	0.2.61.2.10	o__Rhodospirillales	2	6	0	0	0	0	0	0	0	3	0	0	0	0	0	0	0	0	0	0	0	0	0	0	1	0	0	0	0	0	0	0	0	0	0	0	1	0	0	1	0	0
5	0.2.61.2.10.2	f__Acetobacteraceae	3	5	0	0	0	0	0	0	0	3	0	0	0	0	0	0	0	0	0	0	0	0	0	0	1	0	0	0	0	0	0	0	0	0	0	0	0	0	0	1	0	0
6	0.2.61.2.10.2.2	g__Acetobacter	1	3	0	0	0	0	0	0	0	3	0	0	0	0	0	0	0	0	0	0	0	0	0	0	0	0	0	0	0	0	0	0	0	0	0	0	0	0	0	0	0	0
7	0.2.61.2.10.2.2.1	s__	0	3	0	0	0	0	0	0	0	3	0	0	0	0	0	0	0	0	0	0	0	0	0	0	0	0	0	0	0	0	0	0	0	0	0	0	0	0	0	0	0	0
6	0.2.61.2.10.2.3	g__Acidiphilium	1	1	0	0	0	0	0	0	0	0	0	0	0	0	0	0	0	0	0	0	0	0	0	0	1	0	0	0	0	0	0	0	0	0	0	0	0	0	0	0	0	0
7	0.2.61.2.10.2.3.1	s__	0	1	0	0	0	0	0	0	0	0	0	0	0	0	0	0	0	0	0	0	0	0	0	0	1	0	0	0	0	0	0	0	0	0	0	0	0	0	0	0	0	0
6	0.2.61.2.10.2.9	g__Roseomonas	1	1	0	0	0	0	0	0	0	0	0	0	0	0	0	0	0	0	0	0	0	0	0	0	0	0	0	0	0	0	0	0	0	0	0	0	0	0	0	1	0	0
7	0.2.61.2.10.2.9.2	s__mucosa	0	1	0	0	0	0	0	0	0	0	0	0	0	0	0	0	0	0	0	0	0	0	0	0	0	0	0	0	0	0	0	0	0	0	0	0	0	0	0	1	0	0
5	0.2.61.2.10.3	f__Rhodospirillaceae	1	1	0	0	0	0	0	0	0	0	0	0	0	0	0	0	0	0	0	0	0	0	0	0	0	0	0	0	0	0	0	0	0	0	0	0	1	0	0	0	0	0
6	0.2.61.2.10.3.2	g__Azospirillum	1	1	0	0	0	0	0	0	0	0	0	0	0	0	0	0	0	0	0	0	0	0	0	0	0	0	0	0	0	0	0	0	0	0	0	0	1	0	0	0	0	0
7	0.2.61.2.10.3.2.1	s__	0	1	0	0	0	0	0	0	0	0	0	0	0	0	0	0	0	0	0	0	0	0	0	0	0	0	0	0	0	0	0	0	0	0	0	0	1	0	0	0	0	0
4	0.2.61.2.12	o__Sphingomonadales	1	9	0	0	0	0	0	0	0	1	0	0	0	0	0	0	0	0	0	0	0	0	3	0	0	5	0	0	0	0	0	0	0	0	0	0	0	0	0	0	0	0
5	0.2.61.2.12.3	f__Sphingomonadaceae	4	9	0	0	0	0	0	0	0	1	0	0	0	0	0	0	0	0	0	0	0	0	3	0	0	5	0	0	0	0	0	0	0	0	0	0	0	0	0	0	0	0
6	0.2.61.2.12.3.1	g__	1	1	0	0	0	0	0	0	0	1	0	0	0	0	0	0	0	0	0	0	0	0	0	0	0	0	0	0	0	0	0	0	0	0	0	0	0	0	0	0	0	0
7	0.2.61.2.12.3.1.1	s__	0	1	0	0	0	0	0	0	0	1	0	0	0	0	0	0	0	0	0	0	0	0	0	0	0	0	0	0	0	0	0	0	0	0	0	0	0	0	0	0	0	0
6	0.2.61.2.12.3.5	g__Sphingobium	1	3	0	0	0	0	0	0	0	0	0	0	0	0	0	0	0	0	0	0	0	0	0	0	0	3	0	0	0	0	0	0	0	0	0	0	0	0	0	0	0	0
7	0.2.61.2.12.3.5.3	s__yanoikuyae	0	3	0	0	0	0	0	0	0	0	0	0	0	0	0	0	0	0	0	0	0	0	0	0	0	3	0	0	0	0	0	0	0	0	0	0	0	0	0	0	0	0
6	0.2.61.2.12.3.6	g__Sphingomonas	1	3	0	0	0	0	0	0	0	0	0	0	0	0	0	0	0	0	0	0	0	0	3	0	0	0	0	0	0	0	0	0	0	0	0	0	0	0	0	0	0	0
7	0.2.61.2.12.3.6.1	s__	0	3	0	0	0	0	0	0	0	0	0	0	0	0	0	0	0	0	0	0	0	0	3	0	0	0	0	0	0	0	0	0	0	0	0	0	0	0	0	0	0	0
6	0.2.61.2.12.3.7	g__Sphingopyxis	1	2	0	0	0	0	0	0	0	0	0	0	0	0	0	0	0	0	0	0	0	0	0	0	0	2	0	0	0	0	0	0	0	0	0	0	0	0	0	0	0	0
7	0.2.61.2.12.3.7.1	s__	0	2	0	0	0	0	0	0	0	0	0	0	0	0	0	0	0	0	0	0	0	0	0	0	0	2	0	0	0	0	0	0	0	0	0	0	0	0	0	0	0	0
3	0.2.61.3	c__Betaproteobacteria	2	1164	5	10	6	4	1	1	2	0	4	4	3	24	1	8	17	11	6	46	4	5	14	6	18	10	5	4	2	12	9	11	8	9	20	13	26	1	4	7	8	815
4	0.2.61.3.4	o__Burkholderiales	4	292	5	10	6	4	1	1	2	0	3	4	1	23	1	8	17	11	6	45	2	5	14	6	18	10	4	4	2	11	2	1	1	1	6	6	26	1	3	7	8	6
5	0.2.61.3.4.2	f__Alcaligenaceae	2	103	0	2	1	1	0	0	0	0	0	0	0	21	1	5	3	0	2	7	2	1	4	1	1	6	1	1	2	2	2	1	0	0	1	4	17	1	1	4	3	5
6	0.2.61.3.4.2.1	g__	1	1	0	0	0	0	0	0	0	0	0	0	0	0	0	0	0	0	0	0	0	0	0	0	0	0	0	0	0	1	0	0	0	0	0	0	0	0	0	0	0	0
7	0.2.61.3.4.2.1.1	s__	0	1	0	0	0	0	0	0	0	0	0	0	0	0	0	0	0	0	0	0	0	0	0	0	0	0	0	0	0	1	0	0	0	0	0	0	0	0	0	0	0	0
6	0.2.61.3.4.2.2	g__Achromobacter	1	102	0	2	1	1	0	0	0	0	0	0	0	21	1	5	3	0	2	7	2	1	4	1	1	6	1	1	2	1	2	1	0	0	1	4	17	1	1	4	3	5
7	0.2.61.3.4.2.2.1	s__	0	102	0	2	1	1	0	0	0	0	0	0	0	21	1	5	3	0	2	7	2	1	4	1	1	6	1	1	2	1	2	1	0	0	1	4	17	1	1	4	3	5
5	0.2.61.3.4.3	f__Burkholderiaceae	1	2	0	0	0	0	0	0	0	0	1	0	0	0	0	0	0	1	0	0	0	0	0	0	0	0	0	0	0	0	0	0	0	0	0	0	0	0	0	0	0	0
6	0.2.61.3.4.3.2	g__Burkholderia	1	2	0	0	0	0	0	0	0	0	1	0	0	0	0	0	0	1	0	0	0	0	0	0	0	0	0	0	0	0	0	0	0	0	0	0	0	0	0	0	0	0
7	0.2.61.3.4.3.2.3	s__bryophila	0	2	0	0	0	0	0	0	0	0	1	0	0	0	0	0	0	1	0	0	0	0	0	0	0	0	0	0	0	0	0	0	0	0	0	0	0	0	0	0	0	0
5	0.2.61.3.4.4	f__Comamonadaceae	5	179	5	8	5	3	1	1	2	0	1	4	1	2	0	3	13	10	4	38	0	4	7	5	17	4	2	3	0	9	0	0	1	1	5	1	9	0	2	3	4	1
6	0.2.61.3.4.4.1	g__	1	11	0	2	0	0	0	0	0	0	0	0	0	0	0	2	0	0	0	0	0	0	4	0	1	0	0	0	0	0	0	0	0	0	0	1	0	0	0	0	0	1
7	0.2.61.3.4.4.1.1	s__	0	11	0	2	0	0	0	0	0	0	0	0	0	0	0	2	0	0	0	0	0	0	4	0	1	0	0	0	0	0	0	0	0	0	0	1	0	0	0	0	0	1
6	0.2.61.3.4.4.4	g__Aquabacterium	1	3	0	0	0	0	0	0	0	0	0	3	0	0	0	0	0	0	0	0	0	0	0	0	0	0	0	0	0	0	0	0	0	0	0	0	0	0	0	0	0	0
7	0.2.61.3.4.4.4.1	s__	0	3	0	0	0	0	0	0	0	0	0	3	0	0	0	0	0	0	0	0	0	0	0	0	0	0	0	0	0	0	0	0	0	0	0	0	0	0	0	0	0	0
6	0.2.61.3.4.4.6	g__Comamonas	1	1	0	0	0	0	0	0	0	0	0	0	0	0	0	0	0	0	0	0	0	0	0	0	0	1	0	0	0	0	0	0	0	0	0	0	0	0	0	0	0	0
7	0.2.61.3.4.4.6.1	s__	0	1	0	0	0	0	0	0	0	0	0	0	0	0	0	0	0	0	0	0	0	0	0	0	0	1	0	0	0	0	0	0	0	0	0	0	0	0	0	0	0	0
6	0.2.61.3.4.4.8	g__Delftia	1	163	5	6	5	3	1	1	2	0	1	1	0	2	0	1	13	10	4	38	0	4	3	5	16	3	2	3	0	9	0	0	1	1	5	0	9	0	2	3	4	0
7	0.2.61.3.4.4.8.1	s__	0	163	5	6	5	3	1	1	2	0	1	1	0	2	0	1	13	10	4	38	0	4	3	5	16	3	2	3	0	9	0	0	1	1	5	0	9	0	2	3	4	0
6	0.2.61.3.4.4.26	g__Rubrivivax	1	1	0	0	0	0	0	0	0	0	0	0	1	0	0	0	0	0	0	0	0	0	0	0	0	0	0	0	0	0	0	0	0	0	0	0	0	0	0	0	0	0
7	0.2.61.3.4.4.26.1	s__	0	1	0	0	0	0	0	0	0	0	0	0	1	0	0	0	0	0	0	0	0	0	0	0	0	0	0	0	0	0	0	0	0	0	0	0	0	0	0	0	0	0
5	0.2.61.3.4.5	f__Oxalobacteraceae	2	8	0	0	0	0	0	0	0	0	1	0	0	0	0	0	1	0	0	0	0	0	3	0	0	0	1	0	0	0	0	0	0	0	0	1	0	0	0	0	1	0
6	0.2.61.3.4.5.1	g__	1	7	0	0	0	0	0	0	0	0	1	0	0	0	0	0	1	0	0	0	0	0	3	0	0	0	1	0	0	0	0	0	0	0	0	1	0	0	0	0	0	0
7	0.2.61.3.4.5.1.1	s__	0	7	0	0	0	0	0	0	0	0	1	0	0	0	0	0	1	0	0	0	0	0	3	0	0	0	1	0	0	0	0	0	0	0	0	1	0	0	0	0	0	0
6	0.2.61.3.4.5.4	g__Herbaspirillum	1	1	0	0	0	0	0	0	0	0	0	0	0	0	0	0	0	0	0	0	0	0	0	0	0	0	0	0	0	0	0	0	0	0	0	0	0	0	0	0	1	0
7	0.2.61.3.4.5.4.1	s__	0	1	0	0	0	0	0	0	0	0	0	0	0	0	0	0	0	0	0	0	0	0	0	0	0	0	0	0	0	0	0	0	0	0	0	0	0	0	0	0	1	0
4	0.2.61.3.15	o__Neisseriales	1	872	0	0	0	0	0	0	0	0	1	0	2	1	0	0	0	0	0	1	2	0	0	0	0	0	1	0	0	1	7	10	7	8	14	7	0	0	1	0	0	809
5	0.2.61.3.15.1	f__Neisseriaceae	2	872	0	0	0	0	0	0	0	0	1	0	2	1	0	0	0	0	0	1	2	0	0	0	0	0	1	0	0	1	7	10	7	8	14	7	0	0	1	0	0	809
6	0.2.61.3.15.1.1	g__	1	7	0	0	0	0	0	0	0	0	1	0	2	1	0	0	0	0	0	0	0	0	0	0	0	0	1	0	0	1	0	1	0	0	0	0	0	0	0	0	0	0
7	0.2.61.3.15.1.1.1	s__	0	7	0	0	0	0	0	0	0	0	1	0	2	1	0	0	0	0	0	0	0	0	0	0	0	0	1	0	0	1	0	1	0	0	0	0	0	0	0	0	0	0
6	0.2.61.3.15.1.6	g__Eikenella	1	865	0	0	0	0	0	0	0	0	0	0	0	0	0	0	0	0	0	1	2	0	0	0	0	0	0	0	0	0	7	9	7	8	14	7	0	0	1	0	0	809
7	0.2.61.3.15.1.6.1	s__	0	865	0	0	0	0	0	0	0	0	0	0	0	0	0	0	0	0	0	1	2	0	0	0	0	0	0	0	0	0	7	9	7	8	14	7	0	0	1	0	0	809
3	0.2.61.4	c__Deltaproteobacteria	2	6	0	1	0	0	0	0	0	0	1	1	0	0	0	0	0	0	0	0	0	0	0	0	0	0	0	0	0	2	0	0	0	0	0	0	0	0	0	0	0	1
4	0.2.61.4.8	o__Desulfovibrionales	1	1	0	0	0	0	0	0	0	0	0	1	0	0	0	0	0	0	0	0	0	0	0	0	0	0	0	0	0	0	0	0	0	0	0	0	0	0	0	0	0	0
5	0.2.61.4.8.5	f__Desulfovibrionaceae	1	1	0	0	0	0	0	0	0	0	0	1	0	0	0	0	0	0	0	0	0	0	0	0	0	0	0	0	0	0	0	0	0	0	0	0	0	0	0	0	0	0
6	0.2.61.4.8.5.3	g__Desulfovibrio	1	1	0	0	0	0	0	0	0	0	0	1	0	0	0	0	0	0	0	0	0	0	0	0	0	0	0	0	0	0	0	0	0	0	0	0	0	0	0	0	0	0
7	0.2.61.4.8.5.3.1	s__	0	1	0	0	0	0	0	0	0	0	0	1	0	0	0	0	0	0	0	0	0	0	0	0	0	0	0	0	0	0	0	0	0	0	0	0	0	0	0	0	0	0
4	0.2.61.4.18	o__Myxococcales	2	5	0	1	0	0	0	0	0	0	1	0	0	0	0	0	0	0	0	0	0	0	0	0	0	0	0	0	0	2	0	0	0	0	0	0	0	0	0	0	0	1
5	0.2.61.4.18.1	f__	1	3	0	0	0	0	0	0	0	0	0	0	0	0	0	0	0	0	0	0	0	0	0	0	0	0	0	0	0	2	0	0	0	0	0	0	0	0	0	0	0	1
6	0.2.61.4.18.1.1	g__	1	3	0	0	0	0	0	0	0	0	0	0	0	0	0	0	0	0	0	0	0	0	0	0	0	0	0	0	0	2	0	0	0	0	0	0	0	0	0	0	0	1
7	0.2.61.4.18.1.1.1	s__	0	3	0	0	0	0	0	0	0	0	0	0	0	0	0	0	0	0	0	0	0	0	0	0	0	0	0	0	0	2	0	0	0	0	0	0	0	0	0	0	0	1
5	0.2.61.4.18.2	f__0319-6G20	1	2	0	1	0	0	0	0	0	0	1	0	0	0	0	0	0	0	0	0	0	0	0	0	0	0	0	0	0	0	0	0	0	0	0	0	0	0	0	0	0	0
6	0.2.61.4.18.2.1	g__	1	2	0	1	0	0	0	0	0	0	1	0	0	0	0	0	0	0	0	0	0	0	0	0	0	0	0	0	0	0	0	0	0	0	0	0	0	0	0	0	0	0
7	0.2.61.4.18.2.1.1	s__	0	2	0	1	0	0	0	0	0	0	1	0	0	0	0	0	0	0	0	0	0	0	0	0	0	0	0	0	0	0	0	0	0	0	0	0	0	0	0	0	0	0
3	0.2.61.5	c__Epsilonproteobacteria	1	1	0	0	0	0	0	0	0	1	0	0	0	0	0	0	0	0	0	0	0	0	0	0	0	0	0	0	0	0	0	0	0	0	0	0	0	0	0	0	0	0
4	0.2.61.5.2	o__Campylobacterales	1	1	0	0	0	0	0	0	0	1	0	0	0	0	0	0	0	0	0	0	0	0	0	0	0	0	0	0	0	0	0	0	0	0	0	0	0	0	0	0	0	0
5	0.2.61.5.2.3	f__Helicobacteraceae	1	1	0	0	0	0	0	0	0	1	0	0	0	0	0	0	0	0	0	0	0	0	0	0	0	0	0	0	0	0	0	0	0	0	0	0	0	0	0	0	0	0
6	0.2.61.5.2.3.5	g__Sulfurimonas	1	1	0	0	0	0	0	0	0	1	0	0	0	0	0	0	0	0	0	0	0	0	0	0	0	0	0	0	0	0	0	0	0	0	0	0	0	0	0	0	0	0
7	0.2.61.5.2.3.5.1	s__	0	1	0	0	0	0	0	0	0	1	0	0	0	0	0	0	0	0	0	0	0	0	0	0	0	0	0	0	0	0	0	0	0	0	0	0	0	0	0	0	0	0
3	0.2.61.6	c__Gammaproteobacteria	9	368769	30958	21	5	12	2	4	4	25	1	5	11	20338	5	23	1551	1390	2069	2125	2047	1370	1640	26487	38506	30474	33324	10668	8408	31310	8272	10804	7737	6315	8673	10650	45	73391	14	39	8	38
4	0.2.61.6.3	o__Acidithiobacillales	1	3	0	0	0	0	0	0	0	0	0	0	0	0	0	0	0	0	0	0	0	0	0	0	0	1	0	1	0	0	1	0	0	0	0	0	0	0	0	0	0	0
5	0.2.61.6.3.1	f__	1	3	0	0	0	0	0	0	0	0	0	0	0	0	0	0	0	0	0	0	0	0	0	0	0	1	0	1	0	0	1	0	0	0	0	0	0	0	0	0	0	0
6	0.2.61.6.3.1.1	g__	1	3	0	0	0	0	0	0	0	0	0	0	0	0	0	0	0	0	0	0	0	0	0	0	0	1	0	1	0	0	1	0	0	0	0	0	0	0	0	0	0	0
7	0.2.61.6.3.1.1.1	s__	0	3	0	0	0	0	0	0	0	0	0	0	0	0	0	0	0	0	0	0	0	0	0	0	0	1	0	1	0	0	1	0	0	0	0	0	0	0	0	0	0	0
4	0.2.61.6.4	o__Aeromonadales	1	1	0	0	0	0	0	0	0	0	0	0	0	0	0	0	0	0	0	0	0	0	0	0	0	0	0	0	0	0	1	0	0	0	0	0	0	0	0	0	0	0
5	0.2.61.6.4.2	f__Aeromonadaceae	1	1	0	0	0	0	0	0	0	0	0	0	0	0	0	0	0	0	0	0	0	0	0	0	0	0	0	0	0	0	1	0	0	0	0	0	0	0	0	0	0	0
6	0.2.61.6.4.2.1	g__	1	1	0	0	0	0	0	0	0	0	0	0	0	0	0	0	0	0	0	0	0	0	0	0	0	0	0	0	0	0	1	0	0	0	0	0	0	0	0	0	0	0
7	0.2.61.6.4.2.1.1	s__	0	1	0	0	0	0	0	0	0	0	0	0	0	0	0	0	0	0	0	0	0	0	0	0	0	0	0	0	0	0	1	0	0	0	0	0	0	0	0	0	0	0
4	0.2.61.6.7	o__Chromatiales	1	2	0	0	0	0	0	0	0	0	0	0	0	0	0	0	0	0	0	0	0	0	0	0	0	0	0	0	0	0	0	0	0	0	0	0	0	0	0	0	0	2
5	0.2.61.6.7.2	f__Chromatiaceae	1	2	0	0	0	0	0	0	0	0	0	0	0	0	0	0	0	0	0	0	0	0	0	0	0	0	0	0	0	0	0	0	0	0	0	0	0	0	0	0	0	2
6	0.2.61.6.7.2.2	g__Allochromatium	1	2	0	0	0	0	0	0	0	0	0	0	0	0	0	0	0	0	0	0	0	0	0	0	0	0	0	0	0	0	0	0	0	0	0	0	0	0	0	0	0	2
7	0.2.61.6.7.2.2.2	s__vinosum	0	2	0	0	0	0	0	0	0	0	0	0	0	0	0	0	0	0	0	0	0	0	0	0	0	0	0	0	0	0	0	0	0	0	0	0	0	0	0	0	0	2
4	0.2.61.6.8	o__Enterobacteriales	1	22716	2	4	0	0	0	1	2	0	0	0	4	20318	0	2	2	8	13	6	4	7	7	117	195	174	200	50	35	149	212	268	188	172	226	324	8	5	3	8	0	2
5	0.2.61.6.8.1	f__Enterobacteriaceae	3	22716	2	4	0	0	0	1	2	0	0	0	4	20318	0	2	2	8	13	6	4	7	7	117	195	174	200	50	35	149	212	268	188	172	226	324	8	5	3	8	0	2
6	0.2.61.6.8.1.1	g__	1	22663	2	2	0	0	0	0	0	0	0	0	4	20311	0	2	2	7	7	4	4	7	7	116	189	170	194	50	35	145	212	268	188	172	226	323	5	0	1	8	0	2
7	0.2.61.6.8.1.1.1	s__	0	22663	2	2	0	0	0	0	0	0	0	0	4	20311	0	2	2	7	7	4	4	7	7	116	189	170	194	50	35	145	212	268	188	172	226	323	5	0	1	8	0	2
6	0.2.61.6.8.1.13	g__Erwinia	1	1	0	0	0	0	0	0	0	0	0	0	0	0	0	0	0	0	0	0	0	0	0	0	0	1	0	0	0	0	0	0	0	0	0	0	0	0	0	0	0	0
7	0.2.61.6.8.1.13.3	s__oleae	0	1	0	0	0	0	0	0	0	0	0	0	0	0	0	0	0	0	0	0	0	0	0	0	0	1	0	0	0	0	0	0	0	0	0	0	0	0	0	0	0	0
6	0.2.61.6.8.1.25	g__Yersinia	1	52	0	2	0	0	0	1	2	0	0	0	0	7	0	0	0	1	6	2	0	0	0	1	6	3	6	0	0	4	0	0	0	0	0	1	3	5	2	0	0	0
7	0.2.61.6.8.1.25.1	s__	0	52	0	2	0	0	0	1	2	0	0	0	0	7	0	0	0	1	6	2	0	0	0	1	6	3	6	0	0	4	0	0	0	0	0	1	3	5	2	0	0	0
4	0.2.61.6.16	o__Pasteurellales	1	1	0	0	0	0	0	0	0	0	0	0	0	0	0	0	0	0	0	0	0	0	0	0	0	0	0	0	0	0	0	0	0	0	0	0	1	0	0	0	0	0
5	0.2.61.6.16.2	f__Pasteurellaceae	1	1	0	0	0	0	0	0	0	0	0	0	0	0	0	0	0	0	0	0	0	0	0	0	0	0	0	0	0	0	0	0	0	0	0	0	1	0	0	0	0	0
6	0.2.61.6.16.2.8	g__Haemophilus	1	1	0	0	0	0	0	0	0	0	0	0	0	0	0	0	0	0	0	0	0	0	0	0	0	0	0	0	0	0	0	0	0	0	0	0	1	0	0	0	0	0
7	0.2.61.6.16.2.8.3	s__parainfluenzae	0	1	0	0	0	0	0	0	0	0	0	0	0	0	0	0	0	0	0	0	0	0	0	0	0	0	0	0	0	0	0	0	0	0	0	0	1	0	0	0	0	0
4	0.2.61.6.17	o__Pseudomonadales	2	345970	30955	16	5	9	2	3	0	23	1	3	7	16	5	20	1548	1378	2056	2111	2038	1359	1633	26368	38310	30298	33124	10617	8373	31160	8058	10536	7548	6142	8445	10326	27	73385	11	26	8	20
5	0.2.61.6.17.1	f__Moraxellaceae	3	57399	30952	3	2	2	0	1	0	0	0	0	0	3	0	2	115	94	170	166	174	119	140	3	0	1	1	0	6	10	4235	5237	3674	3105	4523	4653	0	3	1	1	1	2
6	0.2.61.6.17.1.1	g__	1	1	0	0	0	0	0	0	0	0	0	0	0	0	0	0	0	0	0	0	0	0	0	0	0	0	0	0	0	0	0	0	0	1	0	0	0	0	0	0	0	0
7	0.2.61.6.17.1.1.1	s__	0	1	0	0	0	0	0	0	0	0	0	0	0	0	0	0	0	0	0	0	0	0	0	0	0	0	0	0	0	0	0	0	0	1	0	0	0	0	0	0	0	0
6	0.2.61.6.17.1.2	g__Acinetobacter	5	57397	30952	3	2	2	0	1	0	0	0	0	0	3	0	2	115	94	170	166	174	119	140	3	0	1	1	0	6	10	4235	5237	3674	3103	4523	4653	0	3	1	1	1	2
7	0.2.61.6.17.1.2.1	s__	0	18	12	0	0	0	0	0	0	0	0	0	0	0	0	0	0	0	0	0	0	0	0	0	0	0	0	0	0	0	1	1	0	1	0	2	0	1	0	0	0	0
7	0.2.61.6.17.1.2.2	s__guillouiae	0	57366	30939	3	0	1	0	1	0	0	0	0	0	2	0	1	115	94	170	166	174	119	140	0	0	1	1	0	6	9	4234	5234	3674	3102	4522	4651	0	2	1	1	1	2
7	0.2.61.6.17.1.2.3	s__johnsonii	0	7	0	0	0	1	0	0	0	0	0	0	0	0	0	1	0	0	0	0	0	0	0	3	0	0	0	0	0	1	0	0	0	0	1	0	0	0	0	0	0	0
7	0.2.61.6.17.1.2.4	s__lwoffii	0	2	0	0	2	0	0	0	0	0	0	0	0	0	0	0	0	0	0	0	0	0	0	0	0	0	0	0	0	0	0	0	0	0	0	0	0	0	0	0	0	0
7	0.2.61.6.17.1.2.5	s__rhizosphaerae	0	4	1	0	0	0	0	0	0	0	0	0	0	1	0	0	0	0	0	0	0	0	0	0	0	0	0	0	0	0	0	2	0	0	0	0	0	0	0	0	0	0
6	0.2.61.6.17.1.4	g__Enhydrobacter	1	1	0	0	0	0	0	0	0	0	0	0	0	0	0	0	0	0	0	0	0	0	0	0	0	0	0	0	0	0	0	0	0	1	0	0	0	0	0	0	0	0
7	0.2.61.6.17.1.4.1	s__	0	1	0	0	0	0	0	0	0	0	0	0	0	0	0	0	0	0	0	0	0	0	0	0	0	0	0	0	0	0	0	0	0	1	0	0	0	0	0	0	0	0
5	0.2.61.6.17.2	f__Pseudomonadaceae	3	288571	3	13	3	7	2	2	0	23	1	3	7	13	5	18	1433	1284	1886	1945	1864	1240	1493	26365	38310	30297	33123	10617	8367	31150	3823	5299	3874	3037	3922	5673	27	73382	10	25	7	18
6	0.2.61.6.17.2.1	g__	1	70	0	0	0	0	0	0	0	0	0	0	0	0	0	0	1	0	0	1	1	0	0	4	6	12	11	1	2	5	2	1	0	3	1	3	0	15	0	0	1	0
7	0.2.61.6.17.2.1.1	s__	0	70	0	0	0	0	0	0	0	0	0	0	0	0	0	0	1	0	0	1	1	0	0	4	6	12	11	1	2	5	2	1	0	3	1	3	0	15	0	0	1	0
6	0.2.61.6.17.2.3	g__Azorhizophilus	1	24	0	0	0	0	0	0	0	0	0	0	0	0	0	0	0	2	0	0	0	0	0	2	3	1	1	1	3	2	1	1	1	0	2	2	0	2	0	0	0	0
7	0.2.61.6.17.2.3.1	s__	0	24	0	0	0	0	0	0	0	0	0	0	0	0	0	0	0	2	0	0	0	0	0	2	3	1	1	1	3	2	1	1	1	0	2	2	0	2	0	0	0	0
6	0.2.61.6.17.2.4	g__Pseudomonas	5	288477	3	13	3	7	2	2	0	23	1	3	7	13	5	18	1432	1282	1886	1944	1863	1240	1493	26359	38301	30284	33111	10615	8362	31143	3820	5297	3873	3034	3919	5668	27	73365	10	25	6	18
7	0.2.61.6.17.2.4.1	s__	0	288328	3	5	2	6	1	2	0	1	1	2	6	9	3	12	1429	1278	1879	1944	1860	1237	1488	26355	38299	30278	33108	10612	8360	31138	3817	5293	3866	3028	3915	5665	19	73365	8	13	6	15
7	0.2.61.6.17.2.4.4	s__citronellolis	0	2	0	0	0	0	0	0	0	0	0	0	0	0	0	0	0	0	0	0	0	0	0	0	0	0	0	0	0	0	0	1	1	0	0	0	0	0	0	0	0	0
7	0.2.61.6.17.2.4.7	s__stutzeri	0	2	0	0	0	0	0	0	0	0	0	0	0	0	0	0	0	0	2	0	0	0	0	0	0	0	0	0	0	0	0	0	0	0	0	0	0	0	0	0	0	0
7	0.2.61.6.17.2.4.9	s__veronii	0	57	0	0	0	1	0	0	0	22	0	0	1	0	1	0	0	0	1	0	1	0	4	2	0	1	0	0	0	1	1	3	5	5	2	3	0	0	1	0	0	2
7	0.2.61.6.17.2.4.10	s__viridiflava	0	88	0	8	1	0	1	0	0	0	0	1	0	4	1	6	3	4	4	0	2	3	1	2	2	5	3	3	2	4	2	0	1	1	2	0	8	0	1	12	0	1
4	0.2.61.6.21	o__Thiotrichales	1	8	0	0	0	0	0	0	1	0	0	0	0	0	0	0	0	0	0	0	0	0	0	0	0	0	0	0	0	0	0	0	0	0	1	0	0	0	0	0	0	6
5	0.2.61.6.21.3	f__Thiotrichaceae	1	8	0	0	0	0	0	0	1	0	0	0	0	0	0	0	0	0	0	0	0	0	0	0	0	0	0	0	0	0	0	0	0	0	1	0	0	0	0	0	0	6
6	0.2.61.6.21.3.7	g__Leucothrix	1	8	0	0	0	0	0	0	1	0	0	0	0	0	0	0	0	0	0	0	0	0	0	0	0	0	0	0	0	0	0	0	0	0	1	0	0	0	0	0	0	6
7	0.2.61.6.21.3.7.1	s__	0	8	0	0	0	0	0	0	1	0	0	0	0	0	0	0	0	0	0	0	0	0	0	0	0	0	0	0	0	0	0	0	0	0	1	0	0	0	0	0	0	6
4	0.2.61.6.22	o__Vibrionales	1	1	0	0	0	0	0	0	0	0	0	0	0	0	0	0	0	0	0	0	0	0	0	0	0	0	0	0	0	0	0	0	0	0	0	0	0	0	0	0	0	1
5	0.2.61.6.22.3	f__Vibrionaceae	1	1	0	0	0	0	0	0	0	0	0	0	0	0	0	0	0	0	0	0	0	0	0	0	0	0	0	0	0	0	0	0	0	0	0	0	0	0	0	0	0	1
6	0.2.61.6.22.3.6	g__Vibrio	1	1	0	0	0	0	0	0	0	0	0	0	0	0	0	0	0	0	0	0	0	0	0	0	0	0	0	0	0	0	0	0	0	0	0	0	0	0	0	0	0	1
7	0.2.61.6.22.3.6.7	s__rumoiensis	0	1	0	0	0	0	0	0	0	0	0	0	0	0	0	0	0	0	0	0	0	0	0	0	0	0	0	0	0	0	0	0	0	0	0	0	0	0	0	0	0	1
4	0.2.61.6.23	o__Xanthomonadales	1	67	1	1	0	3	0	0	1	2	0	2	0	4	0	1	1	4	0	8	5	4	0	2	1	1	0	0	0	1	0	0	1	1	1	0	9	1	0	5	0	7
5	0.2.61.6.23.3	f__Xanthomonadaceae	1	67	1	1	0	3	0	0	1	2	0	2	0	4	0	1	1	4	0	8	5	4	0	2	1	1	0	0	0	1	0	0	1	1	1	0	9	1	0	5	0	7
6	0.2.61.6.23.3.12	g__Stenotrophomonas	3	67	1	1	0	3	0	0	1	2	0	2	0	4	0	1	1	4	0	8	5	4	0	2	1	1	0	0	0	1	0	0	1	1	1	0	9	1	0	5	0	7
7	0.2.61.6.23.3.12.1	s__	0	34	1	1	0	3	0	0	1	2	0	2	0	1	0	1	0	0	0	1	5	1	0	2	1	1	0	0	0	0	0	0	0	1	0	0	3	0	0	1	0	6
7	0.2.61.6.23.3.12.3	s__geniculata	0	32	0	0	0	0	0	0	0	0	0	0	0	3	0	0	1	3	0	7	0	3	0	0	0	0	0	0	0	1	0	0	1	0	1	0	6	1	0	4	0	1
7	0.2.61.6.23.3.12.4	s__retroflexus	0	1	0	0	0	0	0	0	0	0	0	0	0	0	0	0	0	1	0	0	0	0	0	0	0	0	0	0	0	0	0	0	0	0	0	0	0	0	0	0	0	0
2	0.2.73	p__Thermi	1	1	0	0	0	0	0	0	0	1	0	0	0	0	0	0	0	0	0	0	0	0	0	0	0	0	0	0	0	0	0	0	0	0	0	0	0	0	0	0	0	0
3	0.2.73.1	c__Deinococci	1	1	0	0	0	0	0	0	0	1	0	0	0	0	0	0	0	0	0	0	0	0	0	0	0	0	0	0	0	0	0	0	0	0	0	0	0	0	0	0	0	0
4	0.2.73.1.1	o__Deinococcales	1	1	0	0	0	0	0	0	0	1	0	0	0	0	0	0	0	0	0	0	0	0	0	0	0	0	0	0	0	0	0	0	0	0	0	0	0	0	0	0	0	0
5	0.2.73.1.1.2	f__Trueperaceae	1	1	0	0	0	0	0	0	0	1	0	0	0	0	0	0	0	0	0	0	0	0	0	0	0	0	0	0	0	0	0	0	0	0	0	0	0	0	0	0	0	0
6	0.2.73.1.1.2.4	g__Truepera	1	1	0	0	0	0	0	0	0	1	0	0	0	0	0	0	0	0	0	0	0	0	0	0	0	0	0	0	0	0	0	0	0	0	0	0	0	0	0	0	0	0
7	0.2.73.1.1.2.4.1	s__	0	1	0	0	0	0	0	0	0	1	0	0	0	0	0	0	0	0	0	0	0	0	0	0	0	0	0	0	0	0	0	0	0	0	0	0	0	0	0	0	0	0
2	0.2.76	p__Verrucomicrobia	2	50311	0	0	35575	8	2	0	0	0	0	0	0	0	0	0	6	3	1	0	1	1	1	0	5	0	1	0	1	0	2695	3261	1656	1901	2427	2759	0	4	0	0	1	2
3	0.2.76.2	c__Methylacidiphilae	1	1	0	0	0	0	0	0	0	0	0	0	0	0	0	0	0	0	0	0	0	0	0	0	0	0	0	0	0	0	0	0	0	0	1	0	0	0	0	0	0	0
4	0.2.76.2.1	o__	1	1	0	0	0	0	0	0	0	0	0	0	0	0	0	0	0	0	0	0	0	0	0	0	0	0	0	0	0	0	0	0	0	0	1	0	0	0	0	0	0	0
5	0.2.76.2.1.1	f__	1	1	0	0	0	0	0	0	0	0	0	0	0	0	0	0	0	0	0	0	0	0	0	0	0	0	0	0	0	0	0	0	0	0	1	0	0	0	0	0	0	0
6	0.2.76.2.1.1.1	g__	1	1	0	0	0	0	0	0	0	0	0	0	0	0	0	0	0	0	0	0	0	0	0	0	0	0	0	0	0	0	0	0	0	0	1	0	0	0	0	0	0	0
7	0.2.76.2.1.1.1.1	s__	0	1	0	0	0	0	0	0	0	0	0	0	0	0	0	0	0	0	0	0	0	0	0	0	0	0	0	0	0	0	0	0	0	0	1	0	0	0	0	0	0	0
3	0.2.76.7	c__Verrucomicrobiae	1	50310	0	0	35575	8	2	0	0	0	0	0	0	0	0	0	6	3	1	0	1	1	1	0	5	0	1	0	1	0	2695	3261	1656	1901	2426	2759	0	4	0	0	1	2
4	0.2.76.7.1	o__Verrucomicrobiales	1	50310	0	0	35575	8	2	0	0	0	0	0	0	0	0	0	6	3	1	0	1	1	1	0	5	0	1	0	1	0	2695	3261	1656	1901	2426	2759	0	4	0	0	1	2
5	0.2.76.7.1.1	f__Verrucomicrobiaceae	1	50310	0	0	35575	8	2	0	0	0	0	0	0	0	0	0	6	3	1	0	1	1	1	0	5	0	1	0	1	0	2695	3261	1656	1901	2426	2759	0	4	0	0	1	2
6	0.2.76.7.1.1.2	g__Akkermansia	1	50310	0	0	35575	8	2	0	0	0	0	0	0	0	0	0	6	3	1	0	1	1	1	0	5	0	1	0	1	0	2695	3261	1656	1901	2426	2759	0	4	0	0	1	2
7	0.2.76.7.1.1.2.2	s__muciniphila	0	50310	0	0	35575	8	2	0	0	0	0	0	0	0	0	0	6	3	1	0	1	1	1	0	5	0	1	0	1	0	2695	3261	1656	1901	2426	2759	0	4	0	0	1	2
2	0.2.77	p__WPS-2	1	1	0	0	0	0	0	0	0	0	0	0	0	0	0	0	0	0	0	1	0	0	0	0	0	0	0	0	0	0	0	0	0	0	0	0	0	0	0	0	0	0
3	0.2.77.1	c__	1	1	0	0	0	0	0	0	0	0	0	0	0	0	0	0	0	0	0	1	0	0	0	0	0	0	0	0	0	0	0	0	0	0	0	0	0	0	0	0	0	0
4	0.2.77.1.1	o__	1	1	0	0	0	0	0	0	0	0	0	0	0	0	0	0	0	0	0	1	0	0	0	0	0	0	0	0	0	0	0	0	0	0	0	0	0	0	0	0	0	0
5	0.2.77.1.1.1	f__	1	1	0	0	0	0	0	0	0	0	0	0	0	0	0	0	0	0	0	1	0	0	0	0	0	0	0	0	0	0	0	0	0	0	0	0	0	0	0	0	0	0
6	0.2.77.1.1.1.1	g__	1	1	0	0	0	0	0	0	0	0	0	0	0	0	0	0	0	0	0	1	0	0	0	0	0	0	0	0	0	0	0	0	0	0	0	0	0	0	0	0	0	0
7	0.2.77.1.1.1.1.1	s__	0	1	0	0	0	0	0	0	0	0	0	0	0	0	0	0	0	0	0	1	0	0	0	0	0	0	0	0	0	0	0	0	0	0	0	0	0	0	0	0	0	0
