# Supplementary material for: Resolving microbial membership using Abundance and Variability In Taxonomy (‘AVIT )
Source: Sci Rep. 2016 Aug 17;6:31655. doi: 10.1038/srep31655 (PMC4987704; doi:10.1038/srep31655)
Supplement: Supplementary Dataset 2 [file srep31655-s6.xls]

taxlevel	 rankID	 taxon	 daughterlevels	 total	Acinetobacter_baumannii_run3	Actinomyces_odontolyticus_run3	Akkermansia_muciniphila_run3	Anaerostipes_caccae_run3	Bacillus_cereus_run3	Bacteroides_vulgatus_run3	Bifidobacterium_longum_subsp_infantis_run3	Blautia_wexlerae_run3	Clostridium_beijerinckii_run3	Dorea_longicatena_run3	Enterococcus_faecalis_run3	Escherichia_coli_run3	Lactobacillus_gasseri_run3	Lactobacillus_reuteri_run3	Pool1_1_run3	Pool1_2_run3	Pool1_3_run3	Pool1_4_run3	Pool1_5_run3	Pool1_6_run3	Pool1_7_run3	Pool2_1_run3	Pool2_2_run3	Pool2_3_run3	Pool2_4_run3	Pool2_5_run3	Pool2_6_run3	Pool2_7_run3	Pool3_1_run3	Pool3_2_run3	Pool3_3_run3	Pool3_4_run3	Pool3_5_run3	Pool3_6_run3	Propionibacterium_acnes_run3	Pseudomonas_aeruginosa_run3	Rhodobacter_sphaeroides_run3	Staphylococcus_aureus_subsp_aureus_run3	Staphylococcus_epidermidis_run3	Streptococcus_agalactiae_run3
0	0	Root	1	1878487	30981	26950	35607	49408	34612	13158	34880	17007	65325	62507	56868	20417	26157	43855	46464	38669	55416	58128	51480	39943	53935	67721	97683	78716	86627	27296	23398	82514	52423	68251	49727	40625	58124	58374	357	73443	21604	36674	75902	17261
1	0.2	Bacteria	9	1878487	30981	26950	35607	49408	34612	13158	34880	17007	65325	62507	56868	20417	26157	43855	46464	38669	55416	58128	51480	39943	53935	67721	97683	78716	86627	27296	23398	82514	52423	68251	49727	40625	58124	58374	357	73443	21604	36674	75902	17261
2	0.2.1	Acidobacteria	2	2	0	0	0	0	0	0	0	0	0	0	0	0	0	0	0	0	0	0	0	0	1	0	0	0	0	0	0	0	0	0	0	0	0	0	0	0	0	0	0	1
3	0.2.1.1	Acidobacteria_Gp1	1	1	0	0	0	0	0	0	0	0	0	0	0	0	0	0	0	0	0	0	0	0	0	0	0	0	0	0	0	0	0	0	0	0	0	0	0	0	0	0	0	1
4	0.2.1.1.1	Acidobacteria_Gp1_order_incertae_sedis	1	1	0	0	0	0	0	0	0	0	0	0	0	0	0	0	0	0	0	0	0	0	0	0	0	0	0	0	0	0	0	0	0	0	0	0	0	0	0	0	0	1
5	0.2.1.1.1.1	Acidobacteria_Gp1_family_incertae_sedis	1	1	0	0	0	0	0	0	0	0	0	0	0	0	0	0	0	0	0	0	0	0	0	0	0	0	0	0	0	0	0	0	0	0	0	0	0	0	0	0	0	1
6	0.2.1.1.1.1.1	Gp1	0	1	0	0	0	0	0	0	0	0	0	0	0	0	0	0	0	0	0	0	0	0	0	0	0	0	0	0	0	0	0	0	0	0	0	0	0	0	0	0	0	1
3	0.2.1.8	Acidobacteria_Gp16	1	1	0	0	0	0	0	0	0	0	0	0	0	0	0	0	0	0	0	0	0	0	1	0	0	0	0	0	0	0	0	0	0	0	0	0	0	0	0	0	0	0
4	0.2.1.8.1	Acidobacteria_Gp16_order_incertae_sedis	1	1	0	0	0	0	0	0	0	0	0	0	0	0	0	0	0	0	0	0	0	0	1	0	0	0	0	0	0	0	0	0	0	0	0	0	0	0	0	0	0	0
5	0.2.1.8.1.1	Acidobacteria_Gp16_family_incertae_sedis	1	1	0	0	0	0	0	0	0	0	0	0	0	0	0	0	0	0	0	0	0	0	1	0	0	0	0	0	0	0	0	0	0	0	0	0	0	0	0	0	0	0
6	0.2.1.8.1.1.1	Gp16	0	1	0	0	0	0	0	0	0	0	0	0	0	0	0	0	0	0	0	0	0	0	1	0	0	0	0	0	0	0	0	0	0	0	0	0	0	0	0	0	0	0
2	0.2.2	Actinobacteria	1	88839	12	26897	1	3	1	12	34801	11	2	2	0	2	3	1	890	791	1123	1125	1126	724	1118	37	50	51	60	11	10	69	3137	4252	2923	2541	3375	3436	230	1	0	3	2	6
3	0.2.2.1	Actinobacteria	2	88839	12	26897	1	3	1	12	34801	11	2	2	0	2	3	1	890	791	1123	1125	1126	724	1118	37	50	51	60	11	10	69	3137	4252	2923	2541	3375	3436	230	1	0	3	2	6
4	0.2.2.1.2	Actinomycetales	10	31787	11	26897	0	0	0	0	1	4	1	1	0	2	2	0	4	2	3	7	1	1	2	19	38	33	39	8	8	47	630	950	665	619	756	800	230	0	0	0	1	5
5	0.2.2.1.2.2	Actinomycetaceae	1	31485	9	26897	0	0	0	0	1	0	1	0	0	2	0	0	0	1	0	0	0	0	0	18	38	32	37	8	7	46	620	944	661	618	750	794	0	0	0	0	0	1
6	0.2.2.1.2.2.2	Actinomyces	0	31485	9	26897	0	0	0	0	1	0	1	0	0	2	0	0	0	1	0	0	0	0	0	18	38	32	37	8	7	46	620	944	661	618	750	794	0	0	0	0	0	1
5	0.2.2.1.2.10	Corynebacteriaceae	1	3	2	0	0	0	0	0	0	0	0	1	0	0	0	0	0	0	0	0	0	0	0	0	0	0	0	0	0	0	0	0	0	0	0	0	0	0	0	0	0	0
6	0.2.2.1.2.10.1	Corynebacterium	0	3	2	0	0	0	0	0	0	0	0	1	0	0	0	0	0	0	0	0	0	0	0	0	0	0	0	0	0	0	0	0	0	0	0	0	0	0	0	0	0	0
5	0.2.2.1.2.15	Dermacoccaceae	2	20	0	0	0	0	0	0	0	1	0	0	0	0	1	0	4	1	2	7	0	1	2	0	0	0	0	0	0	0	1	0	0	0	0	0	0	0	0	0	0	0
6	0.2.2.1.2.15.3	Dermacoccus	0	19	0	0	0	0	0	0	0	0	0	0	0	0	1	0	4	1	2	7	0	1	2	0	0	0	0	0	0	0	1	0	0	0	0	0	0	0	0	0	0	0
6	0.2.2.1.2.15.6	Yimella	0	1	0	0	0	0	0	0	0	1	0	0	0	0	0	0	0	0	0	0	0	0	0	0	0	0	0	0	0	0	0	0	0	0	0	0	0	0	0	0	0	0
5	0.2.2.1.2.17	Dietziaceae	1	1	0	0	0	0	0	0	0	0	0	0	0	0	0	0	0	0	0	0	0	0	0	0	0	0	0	0	0	0	0	0	0	0	0	0	0	0	0	0	0	1
6	0.2.2.1.2.17.1	Dietzia	0	1	0	0	0	0	0	0	0	0	0	0	0	0	0	0	0	0	0	0	0	0	0	0	0	0	0	0	0	0	0	0	0	0	0	0	0	0	0	0	0	1
5	0.2.2.1.2.20	Intrasporangiaceae	1	2	0	0	0	0	0	0	0	0	0	0	0	0	1	0	0	0	0	0	1	0	0	0	0	0	0	0	0	0	0	0	0	0	0	0	0	0	0	0	0	0
6	0.2.2.1.2.20.6	Janibacter	0	2	0	0	0	0	0	0	0	0	0	0	0	0	1	0	0	0	0	0	1	0	0	0	0	0	0	0	0	0	0	0	0	0	0	0	0	0	0	0	0	0
5	0.2.2.1.2.25	Micrococcaceae	1	1	0	0	0	0	0	0	0	0	0	0	0	0	0	0	0	0	0	0	0	0	0	0	0	0	0	0	0	0	0	0	0	0	0	0	0	0	0	0	0	1
6	0.2.2.1.2.25.9	Rothia	0	1	0	0	0	0	0	0	0	0	0	0	0	0	0	0	0	0	0	0	0	0	0	0	0	0	0	0	0	0	0	0	0	0	0	0	0	0	0	0	0	1
5	0.2.2.1.2.28	Mycobacteriaceae	1	5	0	0	0	0	0	0	0	0	0	0	0	0	0	0	0	0	1	0	0	0	0	0	0	0	0	0	0	0	0	0	1	0	0	0	0	0	0	0	1	2
6	0.2.2.1.2.28.2	Mycobacterium	0	5	0	0	0	0	0	0	0	0	0	0	0	0	0	0	0	0	1	0	0	0	0	0	0	0	0	0	0	0	0	0	1	0	0	0	0	0	0	0	1	2
5	0.2.2.1.2.30	Nocardiaceae	2	5	0	0	0	0	0	0	0	3	0	0	0	0	0	0	0	0	0	0	0	0	0	0	0	0	0	0	0	0	0	2	0	0	0	0	0	0	0	0	0	0
6	0.2.2.1.2.30.1	Gordonia	0	2	0	0	0	0	0	0	0	2	0	0	0	0	0	0	0	0	0	0	0	0	0	0	0	0	0	0	0	0	0	0	0	0	0	0	0	0	0	0	0	0
6	0.2.2.1.2.30.5	Rhodococcus	0	3	0	0	0	0	0	0	0	1	0	0	0	0	0	0	0	0	0	0	0	0	0	0	0	0	0	0	0	0	0	2	0	0	0	0	0	0	0	0	0	0
5	0.2.2.1.2.33	Promicromonosporaceae	1	1	0	0	0	0	0	0	0	0	0	0	0	0	0	0	0	0	0	0	0	0	0	0	0	0	0	0	0	0	0	0	0	0	0	1	0	0	0	0	0	0
6	0.2.2.1.2.33.1	Cellulosimicrobium	0	1	0	0	0	0	0	0	0	0	0	0	0	0	0	0	0	0	0	0	0	0	0	0	0	0	0	0	0	0	0	0	0	0	0	1	0	0	0	0	0	0
5	0.2.2.1.2.34	Propionibacteriaceae	1	264	0	0	0	0	0	0	0	0	0	0	0	0	0	0	0	0	0	0	0	0	0	1	0	1	2	0	1	1	9	4	3	1	6	5	230	0	0	0	0	0
6	0.2.2.1.2.34.9	Propionibacterium	0	264	0	0	0	0	0	0	0	0	0	0	0	0	0	0	0	0	0	0	0	0	0	1	0	1	2	0	1	1	9	4	3	1	6	5	230	0	0	0	0	0
4	0.2.2.1.3	Bifidobacteriales	1	57052	1	0	1	3	1	12	34800	7	1	1	0	0	1	1	886	789	1120	1118	1125	723	1116	18	12	18	21	3	2	22	2507	3302	2258	1922	2619	2636	0	1	0	3	1	1
5	0.2.2.1.3.1	Bifidobacteriaceae	2	57052	1	0	1	3	1	12	34800	7	1	1	0	0	1	1	886	789	1120	1118	1125	723	1116	18	12	18	21	3	2	22	2507	3302	2258	1922	2619	2636	0	1	0	3	1	1
6	0.2.2.1.3.1.3	Bifidobacterium	0	57051	1	0	1	3	1	12	34800	7	1	1	0	0	1	1	886	789	1120	1118	1125	723	1116	18	12	18	21	3	2	22	2507	3302	2258	1922	2618	2636	0	1	0	3	1	1
6	0.2.2.1.3.1.4	Gardnerella	0	1	0	0	0	0	0	0	0	0	0	0	0	0	0	0	0	0	0	0	0	0	0	0	0	0	0	0	0	0	0	0	0	0	1	0	0	0	0	0	0	0
2	0.2.5	Bacteroidetes	3	25600	0	3	1	3	2	13117	19	1	0	0	0	0	0	0	4	1	2	14	4	2	2	1	6	3	0	1	2	2	2066	2430	1772	1535	2184	2393	2	0	0	0	1	27
3	0.2.5.2	Bacteroidia	1	25562	0	0	0	2	2	13117	18	1	0	0	0	0	0	0	2	1	1	1	3	1	2	0	6	0	0	1	2	0	2066	2430	1771	1535	2181	2391	0	0	0	0	1	27
4	0.2.5.2.1	Bacteroidales	3	25562	0	0	0	2	2	13117	18	1	0	0	0	0	0	0	2	1	1	1	3	1	2	0	6	0	0	1	2	0	2066	2430	1771	1535	2181	2391	0	0	0	0	1	27
5	0.2.5.2.1.3	Porphyromonadaceae	1	17	0	0	0	0	0	0	0	0	0	0	0	0	0	0	0	0	0	0	0	0	0	0	0	0	0	0	0	0	1	0	0	0	0	0	0	0	0	0	0	16
6	0.2.5.2.1.3.8	Porphyromonas	0	17	0	0	0	0	0	0	0	0	0	0	0	0	0	0	0	0	0	0	0	0	0	0	0	0	0	0	0	0	1	0	0	0	0	0	0	0	0	0	0	16
5	0.2.5.2.1.4	Prevotellaceae	1	31	0	0	0	0	0	0	15	0	0	0	0	0	0	0	0	0	0	0	1	0	0	0	0	0	0	0	0	0	0	1	2	0	0	1	0	0	0	0	0	11
6	0.2.5.2.1.4.4	Xylanibacter	0	31	0	0	0	0	0	0	15	0	0	0	0	0	0	0	0	0	0	0	1	0	0	0	0	0	0	0	0	0	0	1	2	0	0	1	0	0	0	0	0	11
5	0.2.5.2.1.6	Bacteroidaceae	1	25514	0	0	0	2	2	13117	3	1	0	0	0	0	0	0	2	1	1	1	2	1	2	0	6	0	0	1	2	0	2065	2429	1769	1535	2181	2390	0	0	0	0	1	0
6	0.2.5.2.1.6.3	Bacteroides	0	25514	0	0	0	2	2	13117	3	1	0	0	0	0	0	0	2	1	1	1	2	1	2	0	6	0	0	1	2	0	2065	2429	1769	1535	2181	2390	0	0	0	0	1	0
3	0.2.5.3	Sphingobacteria	1	37	0	3	1	1	0	0	1	0	0	0	0	0	0	0	2	0	1	13	1	1	0	1	0	3	0	0	0	2	0	0	1	0	3	2	1	0	0	0	0	0
4	0.2.5.3.1	Sphingobacteriales	2	37	0	3	1	1	0	0	1	0	0	0	0	0	0	0	2	0	1	13	1	1	0	1	0	3	0	0	0	2	0	0	1	0	3	2	1	0	0	0	0	0
5	0.2.5.3.1.5	Chitinophagaceae	1	2	0	0	0	0	0	0	0	0	0	0	0	0	0	0	0	0	0	0	0	1	0	0	0	0	0	0	0	0	0	0	1	0	0	0	0	0	0	0	0	0
6	0.2.5.3.1.5.14	Sediminibacterium	0	2	0	0	0	0	0	0	0	0	0	0	0	0	0	0	0	0	0	0	0	1	0	0	0	0	0	0	0	0	0	0	1	0	0	0	0	0	0	0	0	0
5	0.2.5.3.1.7	Sphingobacteriaceae	2	35	0	3	1	1	0	0	1	0	0	0	0	0	0	0	2	0	1	13	1	0	0	1	0	3	0	0	0	2	0	0	0	0	3	2	1	0	0	0	0	0
6	0.2.5.3.1.7.5	Pedobacter	0	8	0	3	0	0	0	0	0	0	0	0	0	0	0	0	0	0	0	0	0	0	0	1	0	0	0	0	0	0	0	0	0	0	2	2	0	0	0	0	0	0
6	0.2.5.3.1.7.8	Sphingobacterium	0	27	0	0	1	1	0	0	1	0	0	0	0	0	0	0	2	0	1	13	1	0	0	0	0	3	0	0	0	2	0	0	0	0	1	0	1	0	0	0	0	0
3	0.2.5.4	Flavobacteria	1	1	0	0	0	0	0	0	0	0	0	0	0	0	0	0	0	0	0	0	0	0	0	0	0	0	0	0	0	0	0	0	0	0	0	0	1	0	0	0	0	0
4	0.2.5.4.1	Flavobacteriales	1	1	0	0	0	0	0	0	0	0	0	0	0	0	0	0	0	0	0	0	0	0	0	0	0	0	0	0	0	0	0	0	0	0	0	0	1	0	0	0	0	0
5	0.2.5.4.1.2	Flavobacteriaceae	1	1	0	0	0	0	0	0	0	0	0	0	0	0	0	0	0	0	0	0	0	0	0	0	0	0	0	0	0	0	0	0	0	0	0	0	1	0	0	0	0	0
6	0.2.5.4.1.2.11	Chryseobacterium	0	1	0	0	0	0	0	0	0	0	0	0	0	0	0	0	0	0	0	0	0	0	0	0	0	0	0	0	0	0	0	0	0	0	0	0	1	0	0	0	0	0
2	0.2.9	Chloroflexi	1	26	0	0	0	0	0	0	0	0	0	0	0	0	0	0	0	0	0	0	0	0	0	0	0	0	0	0	0	0	2	0	0	0	0	0	0	0	0	0	0	24
3	0.2.9.1	Chloroflexi	1	26	0	0	0	0	0	0	0	0	0	0	0	0	0	0	0	0	0	0	0	0	0	0	0	0	0	0	0	0	2	0	0	0	0	0	0	0	0	0	0	24
4	0.2.9.1.1	Chloroflexales	1	26	0	0	0	0	0	0	0	0	0	0	0	0	0	0	0	0	0	0	0	0	0	0	0	0	0	0	0	0	2	0	0	0	0	0	0	0	0	0	0	24
5	0.2.9.1.1.1	Chloroflexaceae	1	26	0	0	0	0	0	0	0	0	0	0	0	0	0	0	0	0	0	0	0	0	0	0	0	0	0	0	0	0	2	0	0	0	0	0	0	0	0	0	0	24
6	0.2.9.1.1.1.1	Chloroflexus	0	26	0	0	0	0	0	0	0	0	0	0	0	0	0	0	0	0	0	0	0	0	0	0	0	0	0	0	0	0	2	0	0	0	0	0	0	0	0	0	0	24
2	0.2.12	Deinococcus-Thermus	1	1	0	0	0	0	0	0	0	1	0	0	0	0	0	0	0	0	0	0	0	0	0	0	0	0	0	0	0	0	0	0	0	0	0	0	0	0	0	0	0	0
3	0.2.12.1	Deinococci	1	1	0	0	0	0	0	0	0	1	0	0	0	0	0	0	0	0	0	0	0	0	0	0	0	0	0	0	0	0	0	0	0	0	0	0	0	0	0	0	0	0
4	0.2.12.1.1	Deinococcales	1	1	0	0	0	0	0	0	0	1	0	0	0	0	0	0	0	0	0	0	0	0	0	0	0	0	0	0	0	0	0	0	0	0	0	0	0	0	0	0	0	0
5	0.2.12.1.1.2	Trueperaceae	1	1	0	0	0	0	0	0	0	1	0	0	0	0	0	0	0	0	0	0	0	0	0	0	0	0	0	0	0	0	0	0	0	0	0	0	0	0	0	0	0	0
6	0.2.12.1.1.2.1	Truepera	0	1	0	0	0	0	0	0	0	1	0	0	0	0	0	0	0	0	0	0	0	0	0	0	0	0	0	0	0	0	0	0	0	0	0	0	0	0	0	0	0	0
2	0.2.17	Gemmatimonadetes	1	1	0	0	0	0	0	0	0	0	0	0	0	0	0	0	0	0	0	0	0	0	0	0	0	0	0	0	0	0	0	0	1	0	0	0	0	0	0	0	0	0
3	0.2.17.1	Gemmatimonadetes	1	1	0	0	0	0	0	0	0	0	0	0	0	0	0	0	0	0	0	0	0	0	0	0	0	0	0	0	0	0	0	0	1	0	0	0	0	0	0	0	0	0
4	0.2.17.1.1	Gemmatimonadales	1	1	0	0	0	0	0	0	0	0	0	0	0	0	0	0	0	0	0	0	0	0	0	0	0	0	0	0	0	0	0	0	1	0	0	0	0	0	0	0	0	0
5	0.2.17.1.1.1	Gemmatimonadaceae	1	1	0	0	0	0	0	0	0	0	0	0	0	0	0	0	0	0	0	0	0	0	0	0	0	0	0	0	0	0	0	0	1	0	0	0	0	0	0	0	0	0
6	0.2.17.1.1.1.1	Gemmatimonas	0	1	0	0	0	0	0	0	0	0	0	0	0	0	0	0	0	0	0	0	0	0	0	0	0	0	0	0	0	0	0	0	1	0	0	0	0	0	0	0	0	0
2	0.2.21	Proteobacteria	5	400239	30963	37	12	49	4	5	11	30	7	11	14	20383	7	47	1577	1406	2085	2187	2053	1376	1662	27068	39354	31128	33998	10897	8616	32056	9026	11801	8413	6875	9521	11565	85	73395	21579	58	17	861
3	0.2.21.2	Alphaproteobacteria	5	30277	0	6	1	31	1	0	5	4	2	1	0	19	1	15	8	5	9	15	2	1	7	572	828	645	665	225	203	732	746	986	668	551	827	902	14	3	21561	10	1	5
4	0.2.21.2.3	Caulobacterales	1	74	0	5	1	0	0	0	0	0	0	1	0	5	1	5	4	4	1	7	1	1	1	0	6	4	2	2	2	0	2	0	0	4	4	0	5	0	0	3	1	2
5	0.2.21.2.3.1	Caulobacteraceae	3	74	0	5	1	0	0	0	0	0	0	1	0	5	1	5	4	4	1	7	1	1	1	0	6	4	2	2	2	0	2	0	0	4	4	0	5	0	0	3	1	2
6	0.2.21.2.3.1.2	Brevundimonas	0	55	0	2	1	0	0	0	0	0	0	1	0	3	0	4	2	3	1	6	1	0	0	0	6	4	0	2	2	0	2	0	0	4	4	0	2	0	0	3	1	1
6	0.2.21.2.3.1.3	Caulobacter	0	15	0	2	0	0	0	0	0	0	0	0	0	1	1	0	2	0	0	1	0	1	1	0	0	0	2	0	0	0	0	0	0	0	0	0	3	0	0	0	0	1
6	0.2.21.2.3.1.4	Phenylobacterium	0	4	0	1	0	0	0	0	0	0	0	0	0	1	0	1	0	1	0	0	0	0	0	0	0	0	0	0	0	0	0	0	0	0	0	0	0	0	0	0	0	0
4	0.2.21.2.6	Rhizobiales	7	97	0	1	0	2	0	0	5	0	1	0	0	14	0	10	4	1	5	8	1	0	2	5	3	10	3	2	0	3	0	0	1	0	1	0	8	0	0	5	0	2
5	0.2.21.2.6.1	Aurantimonadaceae	1	2	0	1	0	0	0	0	0	0	1	0	0	0	0	0	0	0	0	0	0	0	0	0	0	0	0	0	0	0	0	0	0	0	0	0	0	0	0	0	0	0
6	0.2.21.2.6.1.2	Fulvimarina	0	2	0	1	0	0	0	0	0	0	1	0	0	0	0	0	0	0	0	0	0	0	0	0	0	0	0	0	0	0	0	0	0	0	0	0	0	0	0	0	0	0
5	0.2.21.2.6.3	Beijerinckiaceae	1	1	0	0	0	0	0	0	0	0	0	0	0	0	0	0	0	0	0	0	0	0	0	0	0	0	0	0	0	0	0	0	0	0	0	0	1	0	0	0	0	0
6	0.2.21.2.6.3.2	Camelimonas	0	1	0	0	0	0	0	0	0	0	0	0	0	0	0	0	0	0	0	0	0	0	0	0	0	0	0	0	0	0	0	0	0	0	0	0	1	0	0	0	0	0
5	0.2.21.2.6.4	Bradyrhizobiaceae	1	4	0	0	0	0	0	0	0	0	0	0	0	0	0	0	1	0	0	1	0	0	0	0	0	0	0	0	0	1	0	0	0	0	0	0	0	0	0	1	0	0
6	0.2.21.2.6.4.6	Bradyrhizobium	0	4	0	0	0	0	0	0	0	0	0	0	0	0	0	0	1	0	0	1	0	0	0	0	0	0	0	0	0	1	0	0	0	0	0	0	0	0	0	1	0	0
5	0.2.21.2.6.5	Brucellaceae	2	18	0	0	0	0	0	0	0	0	0	0	0	1	0	3	0	0	3	3	0	0	0	0	1	4	0	0	0	0	0	0	1	0	0	0	1	0	0	1	0	0
6	0.2.21.2.6.5.1	Brucella	0	15	0	0	0	0	0	0	0	0	0	0	0	1	0	0	0	0	3	3	0	0	0	0	1	4	0	0	0	0	0	0	1	0	0	0	1	0	0	1	0	0
6	0.2.21.2.6.5.5	Ochrobactrum	0	3	0	0	0	0	0	0	0	0	0	0	0	0	0	3	0	0	0	0	0	0	0	0	0	0	0	0	0	0	0	0	0	0	0	0	0	0	0	0	0	0
5	0.2.21.2.6.8	Methylobacteriaceae	1	3	0	0	0	0	0	0	0	0	0	0	0	0	0	0	0	0	0	1	0	0	0	0	0	0	0	2	0	0	0	0	0	0	0	0	0	0	0	0	0	0
6	0.2.21.2.6.8.2	Methylobacterium	0	3	0	0	0	0	0	0	0	0	0	0	0	0	0	0	0	0	0	1	0	0	0	0	0	0	0	2	0	0	0	0	0	0	0	0	0	0	0	0	0	0
5	0.2.21.2.6.10	Phyllobacteriaceae	2	52	0	0	0	0	0	0	2	0	0	0	0	13	0	7	1	0	1	0	1	0	1	2	2	6	3	0	0	2	0	0	0	0	1	0	5	0	0	3	0	2
6	0.2.21.2.6.10.1	Aminobacter	0	1	0	0	0	0	0	0	0	0	0	0	0	0	0	0	0	0	0	0	0	0	0	0	0	0	0	0	0	0	0	0	0	0	0	0	1	0	0	0	0	0
6	0.2.21.2.6.10.2	Aquamicrobium	0	51	0	0	0	0	0	0	2	0	0	0	0	13	0	7	1	0	1	0	1	0	1	2	2	6	3	0	0	2	0	0	0	0	1	0	4	0	0	3	0	2
5	0.2.21.2.6.11	Rhizobiaceae	1	17	0	0	0	2	0	0	3	0	0	0	0	0	0	0	2	1	1	3	0	0	1	3	0	0	0	0	0	0	0	0	0	0	0	0	1	0	0	0	0	0
6	0.2.21.2.6.11.3	Rhizobium	0	17	0	0	0	2	0	0	3	0	0	0	0	0	0	0	2	1	1	3	0	0	1	3	0	0	0	0	0	0	0	0	0	0	0	0	1	0	0	0	0	0
4	0.2.21.2.7	Rhodobacterales	1	30089	0	0	0	29	1	0	0	0	1	0	0	0	0	0	0	0	1	0	0	0	1	567	818	626	660	221	201	729	744	986	667	547	822	902	0	3	21561	1	0	1
5	0.2.21.2.7.1	Rhodobacteraceae	3	30089	0	0	0	29	1	0	0	0	1	0	0	0	0	0	0	0	1	0	0	0	1	567	818	626	660	221	201	729	744	986	667	547	822	902	0	3	21561	1	0	1
6	0.2.21.2.7.1.41	Paracoccus	0	2	0	0	0	0	0	0	0	0	0	0	0	0	0	0	0	0	0	0	0	0	1	0	0	0	0	0	0	0	0	0	0	0	0	0	0	0	0	1	0	0
6	0.2.21.2.7.1.44	Phaeobacter	0	109	0	0	0	29	1	0	0	0	0	0	0	0	0	0	0	0	0	0	0	0	0	7	7	7	8	5	9	19	2	4	1	2	5	3	0	0	0	0	0	0
6	0.2.21.2.7.1.52	Rhodobacter	0	29978	0	0	0	0	0	0	0	0	1	0	0	0	0	0	0	0	1	0	0	0	0	560	811	619	652	216	192	710	742	982	666	545	817	899	0	3	21561	0	0	1
4	0.2.21.2.8	Rhodospirillales	2	6	0	0	0	0	0	0	0	3	0	0	0	0	0	0	0	0	0	0	0	0	0	0	1	0	0	0	0	0	0	0	0	0	0	0	1	0	0	1	0	0
5	0.2.21.2.8.1	Acetobacteraceae	3	5	0	0	0	0	0	0	0	3	0	0	0	0	0	0	0	0	0	0	0	0	0	0	1	0	0	0	0	0	0	0	0	0	0	0	0	0	0	1	0	0
6	0.2.21.2.8.1.3	Acidiphilium	0	1	0	0	0	0	0	0	0	0	0	0	0	0	0	0	0	0	0	0	0	0	0	0	1	0	0	0	0	0	0	0	0	0	0	0	0	0	0	0	0	0
6	0.2.21.2.8.1.12	Gluconacetobacter	0	3	0	0	0	0	0	0	0	3	0	0	0	0	0	0	0	0	0	0	0	0	0	0	0	0	0	0	0	0	0	0	0	0	0	0	0	0	0	0	0	0
6	0.2.21.2.8.1.22	Roseomonas	0	1	0	0	0	0	0	0	0	0	0	0	0	0	0	0	0	0	0	0	0	0	0	0	0	0	0	0	0	0	0	0	0	0	0	0	0	0	0	1	0	0
5	0.2.21.2.8.2	Rhodospirillaceae	1	1	0	0	0	0	0	0	0	0	0	0	0	0	0	0	0	0	0	0	0	0	0	0	0	0	0	0	0	0	0	0	0	0	0	0	1	0	0	0	0	0
6	0.2.21.2.8.2.1	Azospirillum	0	1	0	0	0	0	0	0	0	0	0	0	0	0	0	0	0	0	0	0	0	0	0	0	0	0	0	0	0	0	0	0	0	0	0	0	1	0	0	0	0	0
4	0.2.21.2.11	Sphingomonadales	1	11	0	0	0	0	0	0	0	1	0	0	0	0	0	0	0	0	2	0	0	0	3	0	0	5	0	0	0	0	0	0	0	0	0	0	0	0	0	0	0	0
5	0.2.21.2.11.2	Sphingomonadaceae	4	11	0	0	0	0	0	0	0	1	0	0	0	0	0	0	0	0	2	0	0	0	3	0	0	5	0	0	0	0	0	0	0	0	0	0	0	0	0	0	0	0
6	0.2.21.2.11.2.4	Sandarakinorhabdus	0	2	0	0	0	0	0	0	0	0	0	0	0	0	0	0	0	0	2	0	0	0	0	0	0	0	0	0	0	0	0	0	0	0	0	0	0	0	0	0	0	0
6	0.2.21.2.11.2.6	Sphingomonas	0	6	0	0	0	0	0	0	0	0	0	0	0	0	0	0	0	0	0	0	0	0	3	0	0	3	0	0	0	0	0	0	0	0	0	0	0	0	0	0	0	0
6	0.2.21.2.11.2.7	Sphingopyxis	0	2	0	0	0	0	0	0	0	0	0	0	0	0	0	0	0	0	0	0	0	0	0	0	0	2	0	0	0	0	0	0	0	0	0	0	0	0	0	0	0	0
6	0.2.21.2.11.2.8	Sphingosinicella	0	1	0	0	0	0	0	0	0	1	0	0	0	0	0	0	0	0	0	0	0	0	0	0	0	0	0	0	0	0	0	0	0	0	0	0	0	0	0	0	0	0
3	0.2.21.3	Betaproteobacteria	3	1165	5	10	6	4	1	1	2	0	4	4	3	24	1	8	17	11	6	47	4	5	14	6	18	10	5	4	2	12	9	11	8	9	20	13	26	1	4	7	8	815
4	0.2.21.3.1	Burkholderiales	5	292	5	10	6	4	1	1	2	0	3	4	1	23	1	8	17	11	6	45	2	5	14	6	18	10	4	4	2	11	2	1	1	1	6	6	26	1	3	7	8	6
5	0.2.21.3.1.1	Alcaligenaceae	3	103	0	2	1	1	0	0	0	0	0	0	0	21	1	5	3	0	2	7	2	1	4	1	1	6	1	1	2	2	2	1	0	0	1	4	17	1	1	4	3	5
6	0.2.21.3.1.1.1	Achromobacter	0	96	0	2	1	1	0	0	0	0	0	0	0	21	1	5	3	0	2	7	2	1	4	0	1	6	1	1	2	1	2	1	0	0	1	4	17	1	1	4	3	0
6	0.2.21.3.1.1.3	Alcaligenes	0	1	0	0	0	0	0	0	0	0	0	0	0	0	0	0	0	0	0	0	0	0	0	0	0	0	0	0	0	1	0	0	0	0	0	0	0	0	0	0	0	0
6	0.2.21.3.1.1.5	Bordetella	0	6	0	0	0	0	0	0	0	0	0	0	0	0	0	0	0	0	0	0	0	0	0	1	0	0	0	0	0	0	0	0	0	0	0	0	0	0	0	0	0	5
5	0.2.21.3.1.2	Burkholderiaceae	1	2	0	0	0	0	0	0	0	0	1	0	0	0	0	0	0	1	0	0	0	0	0	0	0	0	0	0	0	0	0	0	0	0	0	0	0	0	0	0	0	0
6	0.2.21.3.1.2.1	Burkholderia	0	2	0	0	0	0	0	0	0	0	1	0	0	0	0	0	0	1	0	0	0	0	0	0	0	0	0	0	0	0	0	0	0	0	0	0	0	0	0	0	0	0
5	0.2.21.3.1.3	Burkholderiales_incertae_sedis	1	15	0	2	0	0	0	0	0	0	0	3	1	0	0	2	0	0	0	0	0	0	4	0	1	0	0	0	0	0	0	0	0	0	0	1	0	0	0	0	0	1
6	0.2.21.3.1.3.1	Aquabacterium	0	15	0	2	0	0	0	0	0	0	0	3	1	0	0	2	0	0	0	0	0	0	4	0	1	0	0	0	0	0	0	0	0	0	0	1	0	0	0	0	0	1
5	0.2.21.3.1.4	Comamonadaceae	2	164	5	6	5	3	1	1	2	0	1	1	0	2	0	1	13	10	4	38	0	4	3	5	16	4	2	3	0	9	0	0	1	1	5	0	9	0	2	3	4	0
6	0.2.21.3.1.4.7	Comamonas	0	1	0	0	0	0	0	0	0	0	0	0	0	0	0	0	0	0	0	0	0	0	0	0	0	1	0	0	0	0	0	0	0	0	0	0	0	0	0	0	0	0
6	0.2.21.3.1.4.9	Delftia	0	163	5	6	5	3	1	1	2	0	1	1	0	2	0	1	13	10	4	38	0	4	3	5	16	3	2	3	0	9	0	0	1	1	5	0	9	0	2	3	4	0
5	0.2.21.3.1.5	Oxalobacteraceae	2	8	0	0	0	0	0	0	0	0	1	0	0	0	0	0	1	0	0	0	0	0	3	0	0	0	1	0	0	0	0	0	0	0	0	1	0	0	0	0	1	0
6	0.2.21.3.1.5.3	Herbaspirillum	0	1	0	0	0	0	0	0	0	0	0	0	0	0	0	0	0	0	0	0	0	0	0	0	0	0	0	0	0	0	0	0	0	0	0	0	0	0	0	0	1	0
6	0.2.21.3.1.5.11	Undibacterium	0	7	0	0	0	0	0	0	0	0	1	0	0	0	0	0	1	0	0	0	0	0	3	0	0	0	1	0	0	0	0	0	0	0	0	1	0	0	0	0	0	0
4	0.2.21.3.4	Neisseriales	1	872	0	0	0	0	0	0	0	0	1	0	2	1	0	0	0	0	0	1	2	0	0	0	0	0	1	0	0	1	7	10	7	8	14	7	0	0	1	0	0	809
5	0.2.21.3.4.1	Neisseriaceae	3	872	0	0	0	0	0	0	0	0	1	0	2	1	0	0	0	0	0	1	2	0	0	0	0	0	1	0	0	1	7	10	7	8	14	7	0	0	1	0	0	809
6	0.2.21.3.4.1.12	Eikenella	0	865	0	0	0	0	0	0	0	0	0	0	0	0	0	0	0	0	0	1	2	0	0	0	0	0	0	0	0	0	7	9	7	8	14	7	0	0	1	0	0	809
6	0.2.21.3.4.1.17	Kingella	0	1	0	0	0	0	0	0	0	0	0	0	0	0	0	0	0	0	0	0	0	0	0	0	0	0	1	0	0	0	0	0	0	0	0	0	0	0	0	0	0	0
6	0.2.21.3.4.1.26	Stenoxybacter	0	6	0	0	0	0	0	0	0	0	1	0	2	1	0	0	0	0	0	0	0	0	0	0	0	0	0	0	0	1	0	1	0	0	0	0	0	0	0	0	0	0
4	0.2.21.3.6	Rhodocyclales	1	1	0	0	0	0	0	0	0	0	0	0	0	0	0	0	0	0	0	1	0	0	0	0	0	0	0	0	0	0	0	0	0	0	0	0	0	0	0	0	0	0
5	0.2.21.3.6.1	Rhodocyclaceae	1	1	0	0	0	0	0	0	0	0	0	0	0	0	0	0	0	0	0	1	0	0	0	0	0	0	0	0	0	0	0	0	0	0	0	0	0	0	0	0	0	0
6	0.2.21.3.6.1.13	Shinella	0	1	0	0	0	0	0	0	0	0	0	0	0	0	0	0	0	0	0	1	0	0	0	0	0	0	0	0	0	0	0	0	0	0	0	0	0	0	0	0	0	0
3	0.2.21.4	Deltaproteobacteria	3	28	0	0	0	2	0	0	0	0	0	1	0	2	0	1	0	0	1	0	0	0	1	3	2	0	4	0	3	2	0	0	0	0	1	0	0	0	0	2	0	3
4	0.2.21.4.1	Bdellovibrionales	1	24	0	0	0	2	0	0	0	0	0	0	0	2	0	1	0	0	1	0	0	0	1	3	2	0	4	0	3	0	0	0	0	0	1	0	0	0	0	2	0	2
5	0.2.21.4.1.2	Bdellovibrionaceae	1	24	0	0	0	2	0	0	0	0	0	0	0	2	0	1	0	0	1	0	0	0	1	3	2	0	4	0	3	0	0	0	0	0	1	0	0	0	0	2	0	2
6	0.2.21.4.1.2.2	Vampirovibrio	0	24	0	0	0	2	0	0	0	0	0	0	0	2	0	1	0	0	1	0	0	0	1	3	2	0	4	0	3	0	0	0	0	0	1	0	0	0	0	2	0	2
4	0.2.21.4.5	Desulfovibrionales	1	1	0	0	0	0	0	0	0	0	0	1	0	0	0	0	0	0	0	0	0	0	0	0	0	0	0	0	0	0	0	0	0	0	0	0	0	0	0	0	0	0
5	0.2.21.4.5.4	Desulfovibrionaceae	1	1	0	0	0	0	0	0	0	0	0	1	0	0	0	0	0	0	0	0	0	0	0	0	0	0	0	0	0	0	0	0	0	0	0	0	0	0	0	0	0	0
6	0.2.21.4.5.4.3	Desulfovibrio	0	1	0	0	0	0	0	0	0	0	0	1	0	0	0	0	0	0	0	0	0	0	0	0	0	0	0	0	0	0	0	0	0	0	0	0	0	0	0	0	0	0
4	0.2.21.4.8	Myxococcales	2	3	0	0	0	0	0	0	0	0	0	0	0	0	0	0	0	0	0	0	0	0	0	0	0	0	0	0	0	2	0	0	0	0	0	0	0	0	0	0	0	1
5	0.2.21.4.8.2	Cystobacteraceae	1	1	0	0	0	0	0	0	0	0	0	0	0	0	0	0	0	0	0	0	0	0	0	0	0	0	0	0	0	0	0	0	0	0	0	0	0	0	0	0	0	1
6	0.2.21.4.8.2.1	Anaeromyxobacter	0	1	0	0	0	0	0	0	0	0	0	0	0	0	0	0	0	0	0	0	0	0	0	0	0	0	0	0	0	0	0	0	0	0	0	0	0	0	0	0	0	1
5	0.2.21.4.8.7	Polyangiaceae	1	2	0	0	0	0	0	0	0	0	0	0	0	0	0	0	0	0	0	0	0	0	0	0	0	0	0	0	0	2	0	0	0	0	0	0	0	0	0	0	0	0
6	0.2.21.4.8.7.1	Byssovorax	0	2	0	0	0	0	0	0	0	0	0	0	0	0	0	0	0	0	0	0	0	0	0	0	0	0	0	0	0	2	0	0	0	0	0	0	0	0	0	0	0	0
3	0.2.21.5	Epsilonproteobacteria	1	1	0	0	0	0	0	0	0	1	0	0	0	0	0	0	0	0	0	0	0	0	0	0	0	0	0	0	0	0	0	0	0	0	0	0	0	0	0	0	0	0
4	0.2.21.5.1	Campylobacterales	1	1	0	0	0	0	0	0	0	1	0	0	0	0	0	0	0	0	0	0	0	0	0	0	0	0	0	0	0	0	0	0	0	0	0	0	0	0	0	0	0	0
5	0.2.21.5.1.3	Helicobacteraceae	1	1	0	0	0	0	0	0	0	1	0	0	0	0	0	0	0	0	0	0	0	0	0	0	0	0	0	0	0	0	0	0	0	0	0	0	0	0	0	0	0	0
6	0.2.21.5.1.3.3	Sulfurimonas	0	1	0	0	0	0	0	0	0	1	0	0	0	0	0	0	0	0	0	0	0	0	0	0	0	0	0	0	0	0	0	0	0	0	0	0	0	0	0	0	0	0
3	0.2.21.6	Gammaproteobacteria	8	368768	30958	21	5	12	2	4	4	25	1	5	11	20338	5	23	1552	1390	2069	2125	2047	1370	1640	26487	38506	30473	33324	10668	8408	31310	8271	10804	7737	6315	8673	10650	45	73391	14	39	8	38
4	0.2.21.6.1	Enterobacteriales	1	22715	2	4	0	0	0	1	2	0	0	0	4	20318	0	2	2	8	13	6	4	7	7	117	195	173	200	50	35	149	212	268	188	172	226	324	8	5	3	8	0	2
5	0.2.21.6.1.1	Enterobacteriaceae	3	22715	2	4	0	0	0	1	2	0	0	0	4	20318	0	2	2	8	13	6	4	7	7	117	195	173	200	50	35	149	212	268	188	172	226	324	8	5	3	8	0	2
6	0.2.21.6.1.1.14	Escherichia_Shigella	0	22663	2	2	0	0	0	0	0	0	0	0	4	20311	0	2	2	7	7	4	4	7	7	116	189	170	194	50	35	145	212	268	188	172	226	323	5	0	1	8	0	2
6	0.2.21.6.1.1.35	Serratia	0	19	0	0	0	0	0	1	0	0	0	0	0	0	0	0	0	0	1	1	0	0	0	0	0	3	6	0	0	0	0	0	0	0	0	0	0	5	2	0	0	0
6	0.2.21.6.1.1.42	Yersinia	0	33	0	2	0	0	0	0	2	0	0	0	0	7	0	0	0	1	5	1	0	0	0	1	6	0	0	0	0	4	0	0	0	0	0	1	3	0	0	0	0	0
4	0.2.21.6.3	Vibrionales	1	1	0	0	0	0	0	0	0	0	0	0	0	0	0	0	0	0	0	0	0	0	0	0	0	0	0	0	0	0	0	0	0	0	0	0	0	0	0	0	0	1
5	0.2.21.6.3.1	Vibrionaceae	1	1	0	0	0	0	0	0	0	0	0	0	0	0	0	0	0	0	0	0	0	0	0	0	0	0	0	0	0	0	0	0	0	0	0	0	0	0	0	0	0	1
6	0.2.21.6.3.1.10	Vibrio	0	1	0	0	0	0	0	0	0	0	0	0	0	0	0	0	0	0	0	0	0	0	0	0	0	0	0	0	0	0	0	0	0	0	0	0	0	0	0	0	0	1
4	0.2.21.6.5	Aeromonadales	1	1	0	0	0	0	0	0	0	0	0	0	0	0	0	0	0	0	0	0	0	0	0	0	0	0	0	0	0	0	1	0	0	0	0	0	0	0	0	0	0	0
5	0.2.21.6.5.1	Aeromonadaceae	1	1	0	0	0	0	0	0	0	0	0	0	0	0	0	0	0	0	0	0	0	0	0	0	0	0	0	0	0	0	1	0	0	0	0	0	0	0	0	0	0	0
6	0.2.21.6.5.1.1	Aeromonas	0	1	0	0	0	0	0	0	0	0	0	0	0	0	0	0	0	0	0	0	0	0	0	0	0	0	0	0	0	0	1	0	0	0	0	0	0	0	0	0	0	0
4	0.2.21.6.8	Chromatiales	1	2	0	0	0	0	0	0	0	0	0	0	0	0	0	0	0	0	0	0	0	0	0	0	0	0	0	0	0	0	0	0	0	0	0	0	0	0	0	0	0	2
5	0.2.21.6.8.1	Chromatiaceae	1	2	0	0	0	0	0	0	0	0	0	0	0	0	0	0	0	0	0	0	0	0	0	0	0	0	0	0	0	0	0	0	0	0	0	0	0	0	0	0	0	2
6	0.2.21.6.8.1.1	Allochromatium	0	2	0	0	0	0	0	0	0	0	0	0	0	0	0	0	0	0	0	0	0	0	0	0	0	0	0	0	0	0	0	0	0	0	0	0	0	0	0	0	0	2
4	0.2.21.6.13	Pasteurellales	1	1	0	0	0	0	0	0	0	0	0	0	0	0	0	0	0	0	0	0	0	0	0	0	0	0	0	0	0	0	0	0	0	0	0	0	1	0	0	0	0	0
5	0.2.21.6.13.1	Pasteurellaceae	1	1	0	0	0	0	0	0	0	0	0	0	0	0	0	0	0	0	0	0	0	0	0	0	0	0	0	0	0	0	0	0	0	0	0	0	1	0	0	0	0	0
6	0.2.21.6.13.1.1	Actinobacillus	0	1	0	0	0	0	0	0	0	0	0	0	0	0	0	0	0	0	0	0	0	0	0	0	0	0	0	0	0	0	0	0	0	0	0	0	1	0	0	0	0	0
4	0.2.21.6.14	Pseudomonadales	2	345973	30955	16	5	9	2	3	0	23	1	3	7	16	5	20	1549	1378	2056	2111	2038	1359	1633	26368	38310	30299	33124	10618	8373	31160	8058	10536	7548	6142	8445	10326	27	73385	11	26	8	20
5	0.2.21.6.14.1	Moraxellaceae	2	57399	30952	3	2	2	0	1	0	0	0	0	0	3	0	2	115	94	170	166	174	119	140	3	0	1	1	0	6	10	4235	5237	3674	3105	4523	4653	0	3	1	1	1	2
6	0.2.21.6.14.1.1	Acinetobacter	0	57398	30952	3	2	2	0	1	0	0	0	0	0	3	0	2	115	94	170	166	174	119	140	3	0	1	1	0	6	10	4235	5237	3674	3104	4523	4653	0	3	1	1	1	2
6	0.2.21.6.14.1.3	Enhydrobacter	0	1	0	0	0	0	0	0	0	0	0	0	0	0	0	0	0	0	0	0	0	0	0	0	0	0	0	0	0	0	0	0	0	1	0	0	0	0	0	0	0	0
5	0.2.21.6.14.2	Pseudomonadaceae	4	288574	3	13	3	7	2	2	0	23	1	3	7	13	5	18	1434	1284	1886	1945	1864	1240	1493	26365	38310	30298	33123	10618	8367	31150	3823	5299	3874	3037	3922	5673	27	73382	10	25	7	18
6	0.2.21.6.14.2.1	Azomonas	0	2	0	0	0	0	0	0	0	0	0	0	0	0	0	0	0	0	0	0	0	0	0	0	0	1	0	0	0	0	1	0	0	0	0	0	0	0	0	0	0	0
6	0.2.21.6.14.2.2	Azorhizophilus	0	34	0	0	0	0	0	0	0	0	0	0	0	0	0	0	3	2	0	0	0	0	0	7	2	1	1	3	2	3	1	3	1	0	2	3	0	0	0	0	0	0
6	0.2.21.6.14.2.3	Azotobacter	0	74	0	0	0	0	0	0	0	0	0	0	0	0	0	0	0	0	0	1	0	0	0	2	9	7	8	5	2	2	1	2	3	4	0	1	0	27	0	0	0	0
6	0.2.21.6.14.2.5	Pseudomonas	0	288464	3	13	3	7	2	2	0	23	1	3	7	13	5	18	1431	1282	1886	1944	1864	1240	1493	26356	38299	30289	33114	10610	8363	31145	3820	5294	3870	3033	3920	5669	27	73355	10	25	7	18
4	0.2.21.6.15	Thiotrichales	1	8	0	0	0	0	0	0	1	0	0	0	0	0	0	0	0	0	0	0	0	0	0	0	0	0	0	0	0	0	0	0	0	0	1	0	0	0	0	0	0	6
5	0.2.21.6.15.3	Thiotrichaceae	1	8	0	0	0	0	0	0	1	0	0	0	0	0	0	0	0	0	0	0	0	0	0	0	0	0	0	0	0	0	0	0	0	0	1	0	0	0	0	0	0	6
6	0.2.21.6.15.3.2	Leucothrix	0	8	0	0	0	0	0	0	1	0	0	0	0	0	0	0	0	0	0	0	0	0	0	0	0	0	0	0	0	0	0	0	0	0	1	0	0	0	0	0	0	6
4	0.2.21.6.16	Xanthomonadales	1	67	1	1	0	3	0	0	1	2	0	2	0	4	0	1	1	4	0	8	5	4	0	2	1	1	0	0	0	1	0	0	1	1	1	0	9	1	0	5	0	7
5	0.2.21.6.16.2	Xanthomonadaceae	1	67	1	1	0	3	0	0	1	2	0	2	0	4	0	1	1	4	0	8	5	4	0	2	1	1	0	0	0	1	0	0	1	1	1	0	9	1	0	5	0	7
6	0.2.21.6.16.2.17	Stenotrophomonas	0	67	1	1	0	3	0	0	1	2	0	2	0	4	0	1	1	4	0	8	5	4	0	2	1	1	0	0	0	1	0	0	1	1	1	0	9	1	0	5	0	7
2	0.2.27	Verrucomicrobia	1	50312	0	0	35575	8	2	0	0	0	0	0	0	0	0	0	6	3	1	0	1	1	1	0	5	0	1	0	1	0	2695	3261	1656	1901	2427	2760	0	4	0	0	1	2
3	0.2.27.5	Verrucomicrobiae	1	50312	0	0	35575	8	2	0	0	0	0	0	0	0	0	0	6	3	1	0	1	1	1	0	5	0	1	0	1	0	2695	3261	1656	1901	2427	2760	0	4	0	0	1	2
4	0.2.27.5.1	Verrucomicrobiales	1	50312	0	0	35575	8	2	0	0	0	0	0	0	0	0	0	6	3	1	0	1	1	1	0	5	0	1	0	1	0	2695	3261	1656	1901	2427	2760	0	4	0	0	1	2
5	0.2.27.5.1.2	Verrucomicrobiaceae	1	50312	0	0	35575	8	2	0	0	0	0	0	0	0	0	0	6	3	1	0	1	1	1	0	5	0	1	0	1	0	2695	3261	1656	1901	2427	2760	0	4	0	0	1	2
6	0.2.27.5.1.2.1	Akkermansia	0	50312	0	0	35575	8	2	0	0	0	0	0	0	0	0	0	6	3	1	0	1	1	1	0	5	0	1	0	1	0	2695	3261	1656	1901	2427	2760	0	4	0	0	1	2
2	0.2.30	Firmicutes	2	1313467	6	13	18	49345	34603	24	49	16964	65316	62494	56854	32	26147	43807	43987	36468	52205	54802	48296	37840	51151	40615	58268	47534	52568	16387	14769	50387	35497	46507	34962	27773	40617	38220	40	43	25	36613	75881	16340
3	0.2.30.1	Bacilli	2	809910	3	13	5	55	34567	16	42	4	6	28	56837	29	26144	43800	31065	25030	37177	39001	32503	27004	36299	20583	29582	23495	26560	8346	7608	26085	23777	32064	23222	18689	25214	26154	40	28	20	36610	75875	16330
4	0.2.30.1.1	Bacillales	8	249659	1	10	2	47	34564	11	42	3	0	7	1	26	12	6	1399	1069	1616	1640	1435	1184	1557	104	155	115	124	43	36	115	15251	19217	14769	11256	14771	16548	25	7	18	36602	75844	27
5	0.2.30.1.1.2	Bacillaceae_1	3	101328	1	5	2	43	34469	9	4	0	0	2	1	2	0	2	11	6	6	3	1	3	3	0	3	1	2	0	3	3	11114	14104	10761	8155	10657	11908	5	2	2	3	29	3
6	0.2.30.1.1.2.2	Anaerobacillus	0	3	0	0	0	0	0	0	0	0	0	0	0	0	0	0	0	0	0	0	0	0	0	0	0	0	0	0	1	0	0	0	0	0	2	0	0	0	0	0	0	0
6	0.2.30.1.1.2.4	Bacillus	0	101317	1	5	2	43	34469	9	4	0	0	2	1	1	0	1	11	6	6	2	1	3	3	0	3	1	2	0	2	2	11114	14104	10761	8155	10654	11908	5	2	2	1	29	2
6	0.2.30.1.1.2.5	Falsibacillus	0	8	0	0	0	0	0	0	0	0	0	0	0	1	0	1	0	0	0	1	0	0	0	0	0	0	0	0	0	1	0	0	0	0	1	0	0	0	0	2	0	1
5	0.2.30.1.1.3	Bacillaceae_2	1	1	0	0	0	0	0	0	0	0	0	0	0	0	0	0	0	0	0	0	0	0	0	0	0	0	0	0	0	0	0	0	1	0	0	0	0	0	0	0	0	0
6	0.2.30.1.1.3.34	Vulcanibacillus	0	1	0	0	0	0	0	0	0	0	0	0	0	0	0	0	0	0	0	0	0	0	0	0	0	0	0	0	0	0	0	0	1	0	0	0	0	0	0	0	0	0
5	0.2.30.1.1.5	Bacillales_Incertae_Sedis_XI	1	1	0	0	0	0	0	0	0	0	0	0	0	0	0	0	0	0	0	1	0	0	0	0	0	0	0	0	0	0	0	0	0	0	0	0	0	0	0	0	0	0
6	0.2.30.1.1.5.1	Gemella	0	1	0	0	0	0	0	0	0	0	0	0	0	0	0	0	0	0	0	1	0	0	0	0	0	0	0	0	0	0	0	0	0	0	0	0	0	0	0	0	0	0
5	0.2.30.1.1.8	Listeriaceae	1	14	0	0	0	0	0	0	0	0	0	0	0	0	4	0	0	0	2	2	1	3	1	0	0	0	0	0	0	0	0	0	0	1	0	0	0	0	0	0	0	0
6	0.2.30.1.1.8.1	Brochothrix	0	14	0	0	0	0	0	0	0	0	0	0	0	0	4	0	0	0	2	2	1	3	1	0	0	0	0	0	0	0	0	0	0	1	0	0	0	0	0	0	0	0
5	0.2.30.1.1.9	Paenibacillaceae_1	3	90	0	1	0	0	1	0	38	0	0	0	0	3	0	0	3	0	2	1	5	1	3	0	0	3	0	0	0	0	1	1	0	0	6	2	7	1	0	1	0	10
6	0.2.30.1.1.9.2	Cohnella	0	1	0	0	0	0	1	0	0	0	0	0	0	0	0	0	0	0	0	0	0	0	0	0	0	0	0	0	0	0	0	0	0	0	0	0	0	0	0	0	0	0
6	0.2.30.1.1.9.4	Paenibacillus	0	24	0	1	0	0	0	0	0	0	0	0	0	3	0	0	0	0	0	0	2	0	0	0	0	3	0	0	0	0	0	0	0	0	4	1	7	1	0	1	0	1
6	0.2.30.1.1.9.5	Saccharibacillus	0	65	0	0	0	0	0	0	38	0	0	0	0	0	0	0	3	0	2	1	3	1	3	0	0	0	0	0	0	0	1	1	0	0	2	1	0	0	0	0	0	9
5	0.2.30.1.1.12	Planococcaceae	6	434	0	4	0	2	93	0	0	2	0	2	0	21	0	2	3	7	3	6	8	1	1	1	0	11	0	0	0	8	25	64	26	46	35	34	13	0	3	10	0	3
6	0.2.30.1.1.12.6	Lysinibacillus	0	203	0	3	0	1	76	0	0	0	0	0	0	0	0	0	0	0	0	0	0	0	0	0	0	0	0	0	0	0	13	40	18	16	21	15	0	0	0	0	0	0
6	0.2.30.1.1.12.8	Planococcaceae_incertae_sedis	0	3	0	0	0	0	1	0	0	2	0	0	0	0	0	0	0	0	0	0	0	0	0	0	0	0	0	0	0	0	0	0	0	0	0	0	0	0	0	0	0	0
6	0.2.30.1.1.12.9	Planococcus	0	1	0	0	0	0	0	0	0	0	0	0	0	0	0	0	0	0	0	0	0	0	0	0	0	0	0	0	0	0	0	0	1	0	0	0	0	0	0	0	0	0
6	0.2.30.1.1.12.12	Rummeliibacillus	0	5	0	0	0	0	0	0	0	0	0	0	0	0	0	0	0	0	0	0	0	0	0	0	0	0	0	0	0	0	0	1	0	0	0	4	0	0	0	0	0	0
6	0.2.30.1.1.12.14	Sporosarcina	0	113	0	1	0	1	0	0	0	0	0	2	0	21	0	2	3	7	3	5	8	1	1	1	0	11	0	0	0	8	1	1	0	0	5	2	13	0	3	10	0	3
6	0.2.30.1.1.12.16	Viridibacillus	0	109	0	0	0	0	16	0	0	0	0	0	0	0	0	0	0	0	0	1	0	0	0	0	0	0	0	0	0	0	11	22	7	30	9	13	0	0	0	0	0	0
5	0.2.30.1.1.13	Sporolactobacillaceae	1	1	0	0	0	0	0	0	0	1	0	0	0	0	0	0	0	0	0	0	0	0	0	0	0	0	0	0	0	0	0	0	0	0	0	0	0	0	0	0	0	0
6	0.2.30.1.1.13.2	Sporolactobacillus	0	1	0	0	0	0	0	0	0	1	0	0	0	0	0	0	0	0	0	0	0	0	0	0	0	0	0	0	0	0	0	0	0	0	0	0	0	0	0	0	0	0
5	0.2.30.1.1.14	Staphylococcaceae	2	147790	0	0	0	2	1	2	0	0	0	3	0	0	8	2	1382	1056	1603	1627	1420	1176	1549	103	152	100	122	43	33	104	4111	5048	3981	3054	4073	4604	0	4	13	36588	75815	11
6	0.2.30.1.1.14.2	Macrococcus	0	11	0	0	0	0	0	0	0	0	0	0	0	0	0	0	1	3	1	0	0	0	0	0	0	0	0	0	0	0	2	1	0	2	0	0	0	0	0	1	0	0
6	0.2.30.1.1.14.5	Staphylococcus	0	147779	0	0	0	2	1	2	0	0	0	3	0	0	8	2	1381	1053	1602	1627	1420	1176	1549	103	152	100	122	43	33	104	4109	5047	3981	3052	4073	4604	0	4	13	36587	75815	11
4	0.2.30.1.2	Lactobacillales	5	560251	2	3	3	8	3	5	0	1	6	21	56836	3	26132	43794	29666	23961	35561	37361	31068	25820	34742	20479	29427	23380	26436	8303	7572	25970	8526	12847	8453	7433	10443	9606	15	21	2	8	31	16303
5	0.2.30.1.2.1	Aerococcaceae	2	2	0	0	0	0	0	0	0	0	0	0	0	0	0	0	0	1	0	0	1	0	0	0	0	0	0	0	0	0	0	0	0	0	0	0	0	0	0	0	0	0
6	0.2.30.1.2.1.1	Abiotrophia	0	1	0	0	0	0	0	0	0	0	0	0	0	0	0	0	0	1	0	0	0	0	0	0	0	0	0	0	0	0	0	0	0	0	0	0	0	0	0	0	0	0
6	0.2.30.1.2.1.2	Aerococcus	0	1	0	0	0	0	0	0	0	0	0	0	0	0	0	0	0	0	0	0	1	0	0	0	0	0	0	0	0	0	0	0	0	0	0	0	0	0	0	0	0	0
5	0.2.30.1.2.2	Carnobacteriaceae	6	34	0	0	0	0	0	0	0	0	0	0	0	0	0	0	0	1	1	0	1	2	1	5	1	3	1	0	0	1	3	5	0	7	1	1	0	0	0	0	0	0
6	0.2.30.1.2.2.4	Atopobacter	0	2	0	0	0	0	0	0	0	0	0	0	0	0	0	0	0	0	0	0	1	0	0	0	0	0	0	0	0	0	0	1	0	0	0	0	0	0	0	0	0	0
6	0.2.30.1.2.2.8	Catellicoccus	0	7	0	0	0	0	0	0	0	0	0	0	0	0	0	0	0	0	0	0	0	0	0	0	0	0	0	0	0	0	2	3	0	2	0	0	0	0	0	0	0	0
6	0.2.30.1.2.2.11	Granulicatella	0	1	0	0	0	0	0	0	0	0	0	0	0	0	0	0	0	0	1	0	0	0	0	0	0	0	0	0	0	0	0	0	0	0	0	0	0	0	0	0	0	0
6	0.2.30.1.2.2.12	Isobaculum	0	19	0	0	0	0	0	0	0	0	0	0	0	0	0	0	0	1	0	0	0	2	1	4	1	3	1	0	0	1	1	1	0	3	0	0	0	0	0	0	0	0
6	0.2.30.1.2.2.15	Pisciglobus	0	4	0	0	0	0	0	0	0	0	0	0	0	0	0	0	0	0	0	0	0	0	0	0	0	0	0	0	0	0	0	0	0	2	1	1	0	0	0	0	0	0
6	0.2.30.1.2.2.16	Trichococcus	0	1	0	0	0	0	0	0	0	0	0	0	0	0	0	0	0	0	0	0	0	0	0	1	0	0	0	0	0	0	0	0	0	0	0	0	0	0	0	0	0	0
5	0.2.30.1.2.3	Enterococcaceae	4	299772	2	2	1	5	2	3	0	1	1	18	56835	3	5	13	11078	10081	14279	14084	12725	9960	11917	20358	29277	23224	26309	8251	7524	25803	2706	3877	2846	2264	3104	3165	1	17	1	3	23	4
6	0.2.30.1.2.3.2	Enterococcus	0	299720	2	2	1	5	2	3	0	1	1	18	56834	3	5	13	11077	10078	14275	14083	12722	9960	11915	20346	29276	23223	26304	8251	7520	25802	2706	3874	2845	2260	3100	3164	1	17	1	3	23	4
6	0.2.30.1.2.3.3	Melissococcus	0	2	0	0	0	0	0	0	0	0	0	0	1	0	0	0	0	0	0	0	0	0	0	0	0	0	0	0	0	0	0	0	0	0	1	0	0	0	0	0	0	0
6	0.2.30.1.2.3.5	Tetragenococcus	0	1	0	0	0	0	0	0	0	0	0	0	0	0	0	0	0	0	0	0	0	0	0	0	0	1	0	0	0	0	0	0	0	0	0	0	0	0	0	0	0	0
6	0.2.30.1.2.3.6	Vagococcus	0	49	0	0	0	0	0	0	0	0	0	0	0	0	0	0	1	3	4	1	3	0	2	12	1	0	5	0	4	1	0	3	1	4	3	1	0	0	0	0	0	0
5	0.2.30.1.2.4	Lactobacillaceae	2	242736	0	1	1	3	1	2	0	0	5	3	1	0	26127	43781	18586	13873	21275	23271	18336	15854	22817	116	148	153	126	52	48	165	5592	8672	5430	4998	7074	6198	12	4	1	4	4	2
6	0.2.30.1.2.4.1	Lactobacillus	0	242735	0	1	1	3	1	2	0	0	5	3	1	0	26127	43781	18586	13873	21275	23271	18336	15854	22817	116	148	153	126	52	48	165	5592	8672	5430	4997	7074	6198	12	4	1	4	4	2
6	0.2.30.1.2.4.3	Pediococcus	0	1	0	0	0	0	0	0	0	0	0	0	0	0	0	0	0	0	0	0	0	0	0	0	0	0	0	0	0	0	0	0	0	1	0	0	0	0	0	0	0	0
5	0.2.30.1.2.6	Streptococcaceae	2	17707	0	0	1	0	0	0	0	0	0	0	0	0	0	0	2	5	6	6	5	4	7	0	1	0	0	0	0	1	225	293	177	164	264	242	2	0	0	1	4	16297
6	0.2.30.1.2.6.1	Lactococcus	0	1	0	0	0	0	0	0	0	0	0	0	0	0	0	0	0	0	0	0	0	0	0	0	0	0	0	0	0	0	0	0	0	0	0	0	1	0	0	0	0	0
6	0.2.30.1.2.6.3	Streptococcus	0	17706	0	0	1	0	0	0	0	0	0	0	0	0	0	0	2	5	6	6	5	4	7	0	1	0	0	0	0	1	225	293	177	164	264	242	1	0	0	1	4	16297
3	0.2.30.2	Clostridia	3	503557	3	0	13	49290	36	8	7	16960	65310	62466	17	3	3	7	12922	11438	15028	15801	15793	10836	14852	20032	28686	24039	26008	8041	7161	24302	11720	14443	11740	9084	15403	12066	0	15	5	3	6	10
4	0.2.30.2.1	Clostridiales	6	503553	3	0	13	49290	36	8	7	16960	65310	62466	17	3	3	7	12922	11438	15028	15800	15791	10836	14851	20032	28686	24039	26008	8041	7161	24302	11720	14443	11740	9084	15403	12066	0	15	5	3	6	10
5	0.2.30.2.1.1	Clostridiaceae_1	3	182145	2	0	0	4	1	0	0	4	65302	11	6	0	2	3	12908	11427	15009	15796	15779	10833	14841	13	10	5	2	0	6	2	2970	4108	3033	2418	4188	3447	0	7	2	1	1	4
6	0.2.30.2.1.1.1	Anaerobacter	0	4	0	0	0	0	0	0	0	0	0	0	0	0	0	0	0	0	0	0	1	1	1	0	0	0	0	0	0	0	0	0	0	0	1	0	0	0	0	0	0	0
6	0.2.30.2.1.1.4	Clostridium_sensu_stricto	0	182133	2	0	0	4	1	0	0	4	65302	11	6	0	2	3	12908	11425	15009	15796	15777	10832	14839	13	10	5	2	0	6	2	2968	4108	3033	2418	4186	3446	0	7	2	1	1	4
6	0.2.30.2.1.1.8	Sarcina	0	8	0	0	0	0	0	0	0	0	0	0	0	0	0	0	0	2	0	0	1	0	1	0	0	0	0	0	0	0	2	0	0	0	1	1	0	0	0	0	0	0
5	0.2.30.2.1.17	Heliobacteriaceae	1	4	0	0	0	0	0	0	0	0	0	0	1	0	0	0	1	0	0	0	0	0	0	1	0	0	0	0	0	0	0	0	0	0	0	1	0	0	0	0	0	0
6	0.2.30.2.1.17.3	Heliophilum	0	4	0	0	0	0	0	0	0	0	0	0	1	0	0	0	1	0	0	0	0	0	0	1	0	0	0	0	0	0	0	0	0	0	0	1	0	0	0	0	0	0
5	0.2.30.2.1.21	Lachnospiraceae	5	321387	1	0	13	49286	35	8	7	16955	8	62453	10	3	1	4	13	10	19	4	12	3	10	20018	28672	24033	26006	8035	7155	24300	8749	10335	8707	6666	11215	8617	0	8	3	2	5	6
6	0.2.30.2.1.21.2	Anaerostipes	0	203815	0	0	12	49286	35	8	2	0	0	3	2	0	1	4	4	4	10	3	5	1	7	19938	28537	23941	25895	7994	7128	24200	2675	3395	2784	2052	2968	2910	0	6	1	0	2	2
6	0.2.30.2.1.21.3	Blautia	0	29112	0	0	0	0	0	0	5	16954	0	2	0	1	0	0	2	1	1	0	0	1	0	80	133	92	108	41	27	98	1963	2314	1742	1451	2129	1965	0	1	1	0	0	0
6	0.2.30.2.1.21.7	Clostridium_XlVa	0	4	0	0	0	0	0	0	0	1	0	0	0	0	0	0	0	0	0	0	0	0	0	0	0	0	0	0	0	0	0	3	0	0	0	0	0	0	0	0	0	0
6	0.2.30.2.1.21.10	Dorea	0	88455	1	0	1	0	0	0	0	0	8	62448	8	2	0	0	7	5	7	1	7	1	3	0	2	0	3	0	0	2	4111	4623	4181	3163	6118	3742	0	1	1	2	3	4
6	0.2.30.2.1.21.21	Parasporobacterium	0	1	0	0	0	0	0	0	0	0	0	0	0	0	0	0	0	0	1	0	0	0	0	0	0	0	0	0	0	0	0	0	0	0	0	0	0	0	0	0	0	0
5	0.2.30.2.1.23	Peptococcaceae_2	1	3	0	0	0	0	0	0	0	0	0	2	0	0	0	0	0	0	0	0	0	0	0	0	0	0	0	0	0	0	0	0	0	0	0	1	0	0	0	0	0	0
6	0.2.30.2.1.23.2	Desulfotomaculum	0	3	0	0	0	0	0	0	0	0	0	2	0	0	0	0	0	0	0	0	0	0	0	0	0	0	0	0	0	0	0	0	0	0	0	1	0	0	0	0	0	0
5	0.2.30.2.1.25	Peptostreptococcaceae	1	12	0	0	0	0	0	0	0	0	0	0	0	0	0	0	0	1	0	0	0	0	0	0	4	1	0	6	0	0	0	0	0	0	0	0	0	0	0	0	0	0
6	0.2.30.2.1.25.2	Clostridium_XI	0	12	0	0	0	0	0	0	0	0	0	0	0	0	0	0	0	1	0	0	0	0	0	0	4	1	0	6	0	0	0	0	0	0	0	0	0	0	0	0	0	0
5	0.2.30.2.1.26	Ruminococcaceae	2	2	0	0	0	0	0	0	0	1	0	0	0	0	0	0	0	0	0	0	0	0	0	0	0	0	0	0	0	0	1	0	0	0	0	0	0	0	0	0	0	0
6	0.2.30.2.1.26.7	Clostridium_IV	0	1	0	0	0	0	0	0	0	1	0	0	0	0	0	0	0	0	0	0	0	0	0	0	0	0	0	0	0	0	0	0	0	0	0	0	0	0	0	0	0	0
6	0.2.30.2.1.26.16	Ruminococcus	0	1	0	0	0	0	0	0	0	0	0	0	0	0	0	0	0	0	0	0	0	0	0	0	0	0	0	0	0	0	1	0	0	0	0	0	0	0	0	0	0	0
4	0.2.30.2.3	Natranaerobiales	1	1	0	0	0	0	0	0	0	0	0	0	0	0	0	0	0	0	0	1	0	0	0	0	0	0	0	0	0	0	0	0	0	0	0	0	0	0	0	0	0	0
5	0.2.30.2.3.1	Natranaerobiaceae	1	1	0	0	0	0	0	0	0	0	0	0	0	0	0	0	0	0	0	1	0	0	0	0	0	0	0	0	0	0	0	0	0	0	0	0	0	0	0	0	0	0
6	0.2.30.2.3.1.1	Dethiobacter	0	1	0	0	0	0	0	0	0	0	0	0	0	0	0	0	0	0	0	1	0	0	0	0	0	0	0	0	0	0	0	0	0	0	0	0	0	0	0	0	0	0
4	0.2.30.2.4	Thermoanaerobacterales	1	3	0	0	0	0	0	0	0	0	0	0	0	0	0	0	0	0	0	0	2	0	1	0	0	0	0	0	0	0	0	0	0	0	0	0	0	0	0	0	0	0
5	0.2.30.2.4.1	Thermoanaerobacteraceae	1	3	0	0	0	0	0	0	0	0	0	0	0	0	0	0	0	0	0	0	2	0	1	0	0	0	0	0	0	0	0	0	0	0	0	0	0	0	0	0	0	0
6	0.2.30.2.4.1.11	Thermoanaerobacter	0	3	0	0	0	0	0	0	0	0	0	0	0	0	0	0	0	0	0	0	2	0	1	0	0	0	0	0	0	0	0	0	0	0	0	0	0	0	0	0	0	0
