# Supplementary material for: Resolving microbial membership using Abundance and Variability In Taxonomy (‘AVIT )
Source: Sci Rep. 2016 Aug 17;6:31655. doi: 10.1038/srep31655 (PMC4987704; doi:10.1038/srep31655)
Supplement: Supplementary Dataset 3 [file srep31655-s7.xls]

taxlevel	rankID	taxon	daughterlevels	total	Acinetobacter_baumannii_run3	Actinomyces_odontolyticus_run3	Akkermansia_muciniphila_run3	Anaerostipes_caccae_run3	Bacillus_cereus_run3	Bacteroides_vulgatus_run3	Bifidobacterium_longum_subsp_infantis_run3	Blautia_wexlerae_run3	Clostridium_beijerinckii_run3	Dorea_longicatena_run3	Enterococcus_faecalis_run3	Escherichia_coli_run3	Lactobacillus_gasseri_run3	Lactobacillus_reuteri_run3	Pool1_1_run3	Pool1_2_run3	Pool1_3_run3	Pool1_4_run3	Pool1_5_run3	Pool1_6_run3	Pool1_7_run3	Pool2_1_run3	Pool2_2_run3	Pool2_3_run3	Pool2_4_run3	Pool2_5_run3	Pool2_6_run3	Pool2_7_run3	Pool3_1_run3	Pool3_2_run3	Pool3_3_run3	Pool3_4_run3	Pool3_5_run3	Pool3_6_run3	Propionibacterium_acnes_run3	Pseudomonas_aeruginosa_run3	Rhodobacter_sphaeroides_run3	Staphylococcus_aureus_subsp_aureus_run3	Staphylococcus_epidermidis_run3	Streptococcus_agalactiae_run3
0	0	Root	1	1878487	30981	26950	35607	49408	34612	13158	34880	17007	65325	62507	56868	20417	26157	43855	46464	38669	55416	58128	51480	39943	53935	67721	97683	78716	86627	27296	23398	82514	52423	68251	49727	40625	58124	58374	357	73443	21604	36674	75902	17261
1	0.2	Bacteria	11	1878487	30981	26950	35607	49408	34612	13158	34880	17007	65325	62507	56868	20417	26157	43855	46464	38669	55416	58128	51480	39943	53935	67721	97683	78716	86627	27296	23398	82514	52423	68251	49727	40625	58124	58374	357	73443	21604	36674	75902	17261
2	0.2.1	Acidobacteria	1	1	0	0	0	0	0	0	0	0	0	0	0	0	0	0	0	0	0	0	0	0	0	0	0	0	0	0	0	0	0	0	0	0	0	0	0	0	0	0	0	1
3	0.2.1.1	Acidobacteria	1	1	0	0	0	0	0	0	0	0	0	0	0	0	0	0	0	0	0	0	0	0	0	0	0	0	0	0	0	0	0	0	0	0	0	0	0	0	0	0	0	1
4	0.2.1.1.3	Acidobacteriales	1	1	0	0	0	0	0	0	0	0	0	0	0	0	0	0	0	0	0	0	0	0	0	0	0	0	0	0	0	0	0	0	0	0	0	0	0	0	0	0	0	1
5	0.2.1.1.3.1	Acidobacteriaceae_(Subgroup_1)	1	1	0	0	0	0	0	0	0	0	0	0	0	0	0	0	0	0	0	0	0	0	0	0	0	0	0	0	0	0	0	0	0	0	0	0	0	0	0	0	0	1
6	0.2.1.1.3.1.5	Edaphobacter	0	1	0	0	0	0	0	0	0	0	0	0	0	0	0	0	0	0	0	0	0	0	0	0	0	0	0	0	0	0	0	0	0	0	0	0	0	0	0	0	0	1
2	0.2.2	Actinobacteria	1	88838	12	26897	1	3	1	12	34801	11	2	2	0	2	3	1	890	791	1123	1125	1126	724	1118	37	50	51	60	11	10	69	3137	4252	2923	2541	3374	3436	230	1	0	3	2	6
3	0.2.2.2	Actinobacteria	5	88838	12	26897	1	3	1	12	34801	11	2	2	0	2	3	1	890	791	1123	1125	1126	724	1118	37	50	51	60	11	10	69	3137	4252	2923	2541	3374	3436	230	1	0	3	2	6
4	0.2.2.2.1	Actinomycetales	1	31485	9	26897	0	0	0	0	1	0	1	0	0	2	0	0	0	1	0	0	0	0	0	18	38	32	37	8	7	46	620	944	661	618	750	794	0	0	0	0	0	1
5	0.2.2.2.1.1	Actinomycetaceae	1	31485	9	26897	0	0	0	0	1	0	1	0	0	2	0	0	0	1	0	0	0	0	0	18	38	32	37	8	7	46	620	944	661	618	750	794	0	0	0	0	0	1
6	0.2.2.2.1.1.2	Actinomyces	0	31485	9	26897	0	0	0	0	1	0	1	0	0	2	0	0	0	1	0	0	0	0	0	18	38	32	37	8	7	46	620	944	661	618	750	794	0	0	0	0	0	1
4	0.2.2.2.3	Bifidobacteriales	1	57051	1	0	1	3	1	12	34800	7	1	1	0	0	1	1	886	789	1120	1118	1125	723	1116	18	12	18	21	3	2	22	2507	3302	2258	1922	2618	2636	0	1	0	3	1	1
5	0.2.2.2.3.1	Bifidobacteriaceae	1	57051	1	0	1	3	1	12	34800	7	1	1	0	0	1	1	886	789	1120	1118	1125	723	1116	18	12	18	21	3	2	22	2507	3302	2258	1922	2618	2636	0	1	0	3	1	1
6	0.2.2.2.3.1.3	Bifidobacterium	0	57051	1	0	1	3	1	12	34800	7	1	1	0	0	1	1	886	789	1120	1118	1125	723	1116	18	12	18	21	3	2	22	2507	3302	2258	1922	2618	2636	0	1	0	3	1	1
4	0.2.2.2.5	Corynebacteriales	4	14	2	0	0	0	0	0	0	3	0	1	0	0	0	0	0	0	1	0	0	0	0	0	0	0	0	0	0	0	0	2	1	0	0	0	0	0	0	0	1	3
5	0.2.2.2.5.1	Corynebacteriaceae	1	3	2	0	0	0	0	0	0	0	0	1	0	0	0	0	0	0	0	0	0	0	0	0	0	0	0	0	0	0	0	0	0	0	0	0	0	0	0	0	0	0
6	0.2.2.2.5.1.1	Corynebacterium	0	3	2	0	0	0	0	0	0	0	0	1	0	0	0	0	0	0	0	0	0	0	0	0	0	0	0	0	0	0	0	0	0	0	0	0	0	0	0	0	0	0
5	0.2.2.2.5.3	Dietziaceae	1	1	0	0	0	0	0	0	0	0	0	0	0	0	0	0	0	0	0	0	0	0	0	0	0	0	0	0	0	0	0	0	0	0	0	0	0	0	0	0	0	1
6	0.2.2.2.5.3.1	Dietzia	0	1	0	0	0	0	0	0	0	0	0	0	0	0	0	0	0	0	0	0	0	0	0	0	0	0	0	0	0	0	0	0	0	0	0	0	0	0	0	0	0	1
5	0.2.2.2.5.4	Mycobacteriaceae	1	5	0	0	0	0	0	0	0	0	0	0	0	0	0	0	0	0	1	0	0	0	0	0	0	0	0	0	0	0	0	0	1	0	0	0	0	0	0	0	1	2
6	0.2.2.2.5.4.2	Mycobacterium	0	5	0	0	0	0	0	0	0	0	0	0	0	0	0	0	0	0	1	0	0	0	0	0	0	0	0	0	0	0	0	0	1	0	0	0	0	0	0	0	1	2
5	0.2.2.2.5.5	Nocardiaceae	2	5	0	0	0	0	0	0	0	3	0	0	0	0	0	0	0	0	0	0	0	0	0	0	0	0	0	0	0	0	0	2	0	0	0	0	0	0	0	0	0	0
6	0.2.2.2.5.5.1	Gordonia	0	2	0	0	0	0	0	0	0	2	0	0	0	0	0	0	0	0	0	0	0	0	0	0	0	0	0	0	0	0	0	0	0	0	0	0	0	0	0	0	0	0
6	0.2.2.2.5.5.4	Rhodococcus	0	3	0	0	0	0	0	0	0	1	0	0	0	0	0	0	0	0	0	0	0	0	0	0	0	0	0	0	0	0	0	2	0	0	0	0	0	0	0	0	0	0
4	0.2.2.2.10	Micrococcales	4	24	0	0	0	0	0	0	0	1	0	0	0	0	2	0	4	1	2	7	1	1	2	0	0	0	0	0	0	0	1	0	0	0	0	1	0	0	0	0	0	1
5	0.2.2.2.10.7	Dermacoccaceae	2	20	0	0	0	0	0	0	0	1	0	0	0	0	1	0	4	1	2	7	0	1	2	0	0	0	0	0	0	0	1	0	0	0	0	0	0	0	0	0	0	0
6	0.2.2.2.10.7.3	Dermacoccus	0	19	0	0	0	0	0	0	0	0	0	0	0	0	1	0	4	1	2	7	0	1	2	0	0	0	0	0	0	0	1	0	0	0	0	0	0	0	0	0	0	0
6	0.2.2.2.10.7.7	Yimella	0	1	0	0	0	0	0	0	0	1	0	0	0	0	0	0	0	0	0	0	0	0	0	0	0	0	0	0	0	0	0	0	0	0	0	0	0	0	0	0	0	0
5	0.2.2.2.10.9	Intrasporangiaceae	1	2	0	0	0	0	0	0	0	0	0	0	0	0	1	0	0	0	0	0	1	0	0	0	0	0	0	0	0	0	0	0	0	0	0	0	0	0	0	0	0	0
6	0.2.2.2.10.9.5	Intrasporangium	0	2	0	0	0	0	0	0	0	0	0	0	0	0	1	0	0	0	0	0	1	0	0	0	0	0	0	0	0	0	0	0	0	0	0	0	0	0	0	0	0	0
5	0.2.2.2.10.12	Micrococcaceae	1	1	0	0	0	0	0	0	0	0	0	0	0	0	0	0	0	0	0	0	0	0	0	0	0	0	0	0	0	0	0	0	0	0	0	0	0	0	0	0	0	1
6	0.2.2.2.10.12.9	Rothia	0	1	0	0	0	0	0	0	0	0	0	0	0	0	0	0	0	0	0	0	0	0	0	0	0	0	0	0	0	0	0	0	0	0	0	0	0	0	0	0	0	1
5	0.2.2.2.10.14	Promicromonosporaceae	1	1	0	0	0	0	0	0	0	0	0	0	0	0	0	0	0	0	0	0	0	0	0	0	0	0	0	0	0	0	0	0	0	0	0	1	0	0	0	0	0	0
6	0.2.2.2.10.14.1	Cellulosimicrobium	0	1	0	0	0	0	0	0	0	0	0	0	0	0	0	0	0	0	0	0	0	0	0	0	0	0	0	0	0	0	0	0	0	0	0	1	0	0	0	0	0	0
4	0.2.2.2.13	Propionibacteriales	1	264	0	0	0	0	0	0	0	0	0	0	0	0	0	0	0	0	0	0	0	0	0	1	0	1	2	0	1	1	9	4	3	1	6	5	230	0	0	0	0	0
5	0.2.2.2.13.2	Propionibacteriaceae	1	264	0	0	0	0	0	0	0	0	0	0	0	0	0	0	0	0	0	0	0	0	0	1	0	1	2	0	1	1	9	4	3	1	6	5	230	0	0	0	0	0
6	0.2.2.2.13.2.13	Propionibacterium	0	264	0	0	0	0	0	0	0	0	0	0	0	0	0	0	0	0	0	0	0	0	0	1	0	1	2	0	1	1	9	4	3	1	6	5	230	0	0	0	0	0
2	0.2.7	Bacteroidetes	3	25601	0	3	1	3	2	13117	19	1	0	0	0	0	0	0	4	1	2	14	4	2	2	1	6	3	0	1	2	2	2066	2430	1772	1535	2184	2394	2	0	0	0	1	27
3	0.2.7.4	Bacteroidia	1	25563	0	0	0	2	2	13117	18	1	0	0	0	0	0	0	2	1	1	1	3	1	2	0	6	0	0	1	2	0	2066	2430	1771	1535	2181	2392	0	0	0	0	1	27
4	0.2.7.4.1	Bacteroidales	4	25563	0	0	0	2	2	13117	18	1	0	0	0	0	0	0	2	1	1	1	3	1	2	0	6	0	0	1	2	0	2066	2430	1771	1535	2181	2392	0	0	0	0	1	27
5	0.2.7.4.1.3	Bacteroidaceae	1	25512	0	0	0	2	2	13117	3	1	0	0	0	0	0	0	2	1	1	1	2	1	2	0	6	0	0	1	2	0	2065	2428	1769	1535	2180	2390	0	0	0	0	1	0
6	0.2.7.4.1.3.1	Bacteroides	0	25512	0	0	0	2	2	13117	3	1	0	0	0	0	0	0	2	1	1	1	2	1	2	0	6	0	0	1	2	0	2065	2428	1769	1535	2180	2390	0	0	0	0	1	0
5	0.2.7.4.1.17	Porphyromonadaceae	1	17	0	0	0	0	0	0	0	0	0	0	0	0	0	0	0	0	0	0	0	0	0	0	0	0	0	0	0	0	1	0	0	0	0	0	0	0	0	0	0	16
6	0.2.7.4.1.17.13	Porphyromonas	0	17	0	0	0	0	0	0	0	0	0	0	0	0	0	0	0	0	0	0	0	0	0	0	0	0	0	0	0	0	1	0	0	0	0	0	0	0	0	0	0	16
5	0.2.7.4.1.18	Prevotellaceae	1	31	0	0	0	0	0	0	15	0	0	0	0	0	0	0	0	0	0	0	1	0	0	0	0	0	0	0	0	0	0	1	2	0	0	1	0	0	0	0	0	11
6	0.2.7.4.1.18.3	Prevotella	0	31	0	0	0	0	0	0	15	0	0	0	0	0	0	0	0	0	0	0	1	0	0	0	0	0	0	0	0	0	0	1	2	0	0	1	0	0	0	0	0	11
5	0.2.7.4.1.24	ratAN060301C	1	3	0	0	0	0	0	0	0	0	0	0	0	0	0	0	0	0	0	0	0	0	0	0	0	0	0	0	0	0	0	1	0	0	1	1	0	0	0	0	0	0
6	0.2.7.4.1.24.1	unclassified	0	3	0	0	0	0	0	0	0	0	0	0	0	0	0	0	0	0	0	0	0	0	0	0	0	0	0	0	0	0	0	1	0	0	1	1	0	0	0	0	0	0
3	0.2.7.6	Flavobacteriia	1	1	0	0	0	0	0	0	0	0	0	0	0	0	0	0	0	0	0	0	0	0	0	0	0	0	0	0	0	0	0	0	0	0	0	0	1	0	0	0	0	0
4	0.2.7.6.1	Flavobacteriales	1	1	0	0	0	0	0	0	0	0	0	0	0	0	0	0	0	0	0	0	0	0	0	0	0	0	0	0	0	0	0	0	0	0	0	0	1	0	0	0	0	0
5	0.2.7.6.1.3	Flavobacteriaceae	1	1	0	0	0	0	0	0	0	0	0	0	0	0	0	0	0	0	0	0	0	0	0	0	0	0	0	0	0	0	0	0	0	0	0	0	1	0	0	0	0	0
6	0.2.7.6.1.3.15	Chryseobacterium	0	1	0	0	0	0	0	0	0	0	0	0	0	0	0	0	0	0	0	0	0	0	0	0	0	0	0	0	0	0	0	0	0	0	0	0	1	0	0	0	0	0
3	0.2.7.12	Sphingobacteriia	1	37	0	3	1	1	0	0	1	0	0	0	0	0	0	0	2	0	1	13	1	1	0	1	0	3	0	0	0	2	0	0	1	0	3	2	1	0	0	0	0	0
4	0.2.7.12.1	Sphingobacteriales	2	37	0	3	1	1	0	0	1	0	0	0	0	0	0	0	2	0	1	13	1	1	0	1	0	3	0	0	0	2	0	0	1	0	3	2	1	0	0	0	0	0
5	0.2.7.12.1.5	Chitinophagaceae	1	2	0	0	0	0	0	0	0	0	0	0	0	0	0	0	0	0	0	0	0	1	0	0	0	0	0	0	0	0	0	0	1	0	0	0	0	0	0	0	0	0
6	0.2.7.12.1.5.12	Sediminibacterium	0	2	0	0	0	0	0	0	0	0	0	0	0	0	0	0	0	0	0	0	0	1	0	0	0	0	0	0	0	0	0	0	1	0	0	0	0	0	0	0	0	0
5	0.2.7.12.1.17	Sphingobacteriaceae	2	35	0	3	1	1	0	0	1	0	0	0	0	0	0	0	2	0	1	13	1	0	0	1	0	3	0	0	0	2	0	0	0	0	3	2	1	0	0	0	0	0
6	0.2.7.12.1.17.6	Pedobacter	0	8	0	3	0	0	0	0	0	0	0	0	0	0	0	0	0	0	0	0	0	0	0	1	0	0	0	0	0	0	0	0	0	0	2	2	0	0	0	0	0	0
6	0.2.7.12.1.17.9	Sphingobacterium	0	27	0	0	1	1	0	0	1	0	0	0	0	0	0	0	2	0	1	13	1	0	0	0	0	3	0	0	0	2	0	0	0	0	1	0	1	0	0	0	0	0
2	0.2.24	Chloroflexi	2	27	0	0	0	0	0	0	0	0	0	0	0	0	0	0	0	0	0	0	0	0	1	0	0	0	0	0	0	0	2	0	0	0	0	0	0	0	0	0	0	24
3	0.2.24.5	Chloroflexia	1	26	0	0	0	0	0	0	0	0	0	0	0	0	0	0	0	0	0	0	0	0	0	0	0	0	0	0	0	0	2	0	0	0	0	0	0	0	0	0	0	24
4	0.2.24.5.2	Chloroflexales	1	26	0	0	0	0	0	0	0	0	0	0	0	0	0	0	0	0	0	0	0	0	0	0	0	0	0	0	0	0	2	0	0	0	0	0	0	0	0	0	0	24
5	0.2.24.5.2.1	Chloroflexaceae	1	26	0	0	0	0	0	0	0	0	0	0	0	0	0	0	0	0	0	0	0	0	0	0	0	0	0	0	0	0	2	0	0	0	0	0	0	0	0	0	0	24
6	0.2.24.5.2.1.1	Chloroflexus	0	26	0	0	0	0	0	0	0	0	0	0	0	0	0	0	0	0	0	0	0	0	0	0	0	0	0	0	0	0	2	0	0	0	0	0	0	0	0	0	0	24
3	0.2.24.11	KD4-96	1	1	0	0	0	0	0	0	0	0	0	0	0	0	0	0	0	0	0	0	0	0	1	0	0	0	0	0	0	0	0	0	0	0	0	0	0	0	0	0	0	0
4	0.2.24.11.1	unclassified	1	1	0	0	0	0	0	0	0	0	0	0	0	0	0	0	0	0	0	0	0	0	1	0	0	0	0	0	0	0	0	0	0	0	0	0	0	0	0	0	0	0
5	0.2.24.11.1.1	unclassified	1	1	0	0	0	0	0	0	0	0	0	0	0	0	0	0	0	0	0	0	0	0	1	0	0	0	0	0	0	0	0	0	0	0	0	0	0	0	0	0	0	0
6	0.2.24.11.1.1.1	unclassified	0	1	0	0	0	0	0	0	0	0	0	0	0	0	0	0	0	0	0	0	0	0	1	0	0	0	0	0	0	0	0	0	0	0	0	0	0	0	0	0	0	0
2	0.2.26	Cyanobacteria	1	24	0	0	0	2	0	0	0	0	0	0	0	2	0	1	0	0	1	0	0	0	1	3	2	0	4	0	3	0	0	0	0	0	1	0	0	0	0	2	0	2
3	0.2.26.4	Melainabacteria	1	24	0	0	0	2	0	0	0	0	0	0	0	2	0	1	0	0	1	0	0	0	1	3	2	0	4	0	3	0	0	0	0	0	1	0	0	0	0	2	0	2
4	0.2.26.4.3	Obscuribacterales	1	24	0	0	0	2	0	0	0	0	0	0	0	2	0	1	0	0	1	0	0	0	1	3	2	0	4	0	3	0	0	0	0	0	1	0	0	0	0	2	0	2
5	0.2.26.4.3.1	unclassified	1	24	0	0	0	2	0	0	0	0	0	0	0	2	0	1	0	0	1	0	0	0	1	3	2	0	4	0	3	0	0	0	0	0	1	0	0	0	0	2	0	2
6	0.2.26.4.3.1.1	unclassified	0	24	0	0	0	2	0	0	0	0	0	0	0	2	0	1	0	0	1	0	0	0	1	3	2	0	4	0	3	0	0	0	0	0	1	0	0	0	0	2	0	2
2	0.2.28	Deinococcus-Thermus	1	1	0	0	0	0	0	0	0	1	0	0	0	0	0	0	0	0	0	0	0	0	0	0	0	0	0	0	0	0	0	0	0	0	0	0	0	0	0	0	0	0
3	0.2.28.1	Deinococci	1	1	0	0	0	0	0	0	0	1	0	0	0	0	0	0	0	0	0	0	0	0	0	0	0	0	0	0	0	0	0	0	0	0	0	0	0	0	0	0	0	0
4	0.2.28.1.1	Deinococcales	1	1	0	0	0	0	0	0	0	1	0	0	0	0	0	0	0	0	0	0	0	0	0	0	0	0	0	0	0	0	0	0	0	0	0	0	0	0	0	0	0	0
5	0.2.28.1.1.2	Trueperaceae	1	1	0	0	0	0	0	0	0	1	0	0	0	0	0	0	0	0	0	0	0	0	0	0	0	0	0	0	0	0	0	0	0	0	0	0	0	0	0	0	0	0
6	0.2.28.1.1.2.1	Truepera	0	1	0	0	0	0	0	0	0	1	0	0	0	0	0	0	0	0	0	0	0	0	0	0	0	0	0	0	0	0	0	0	0	0	0	0	0	0	0	0	0	0
2	0.2.32	Firmicutes	2	1313466	6	13	18	49345	34603	24	49	16964	65316	62494	56854	32	26147	43807	43987	36468	52205	54801	48296	37840	51151	40615	58268	47534	52568	16387	14769	50387	35496	46507	34962	27773	40618	38220	40	43	25	36613	75881	16340
3	0.2.32.1	Bacilli	2	809912	3	13	5	55	34567	16	42	4	6	28	56837	29	26144	43800	31065	25030	37177	39001	32503	27004	36299	20583	29582	23495	26560	8347	7608	26085	23777	32064	23222	18689	25215	26154	40	28	20	36610	75875	16330
4	0.2.32.1.2	Bacillales	7	249648	1	10	2	47	34564	11	42	3	0	7	2	26	12	6	1400	1062	1615	1640	1435	1184	1557	104	155	115	124	43	35	115	15248	19219	14769	11253	14771	16549	25	7	18	36602	75843	27
5	0.2.32.1.2.2	Bacillaceae	5	101471	1	5	2	44	34504	9	4	0	0	2	2	2	0	1	11	6	6	3	1	3	3	0	3	1	2	0	2	3	11120	14125	10778	8164	10669	11923	5	2	2	9	51	3
6	0.2.32.1.2.2.5	Anaerobacillus	0	5	0	0	0	0	0	0	0	0	0	0	0	0	0	0	0	0	0	0	0	0	0	0	0	0	0	0	1	0	0	0	2	0	2	0	0	0	0	0	0	0
6	0.2.32.1.2.2.6	Anoxybacillus	0	6	0	0	0	0	0	0	0	0	0	0	0	0	0	0	0	0	0	0	0	0	0	0	0	0	0	0	0	0	1	0	0	0	0	0	5	0	0	0	0	0
6	0.2.32.1.2.2.8	Bacillus	0	101451	1	5	2	44	34504	9	4	0	0	2	2	2	0	1	11	6	6	3	1	3	3	0	3	1	2	0	1	3	11119	14117	10775	8164	10667	11923	0	2	2	9	51	3
6	0.2.32.1.2.2.13	Falsibacillus	0	2	0	0	0	0	0	0	0	0	0	0	0	0	0	0	0	0	0	0	0	0	0	0	0	0	0	0	0	0	0	1	1	0	0	0	0	0	0	0	0	0
6	0.2.32.1.2.2.41	Ureibacillus	0	7	0	0	0	0	0	0	0	0	0	0	0	0	0	0	0	0	0	0	0	0	0	0	0	0	0	0	0	0	0	7	0	0	0	0	0	0	0	0	0	0
5	0.2.32.1.2.4	Family_XI	1	1	0	0	0	0	0	0	0	0	0	0	0	0	0	0	0	0	0	1	0	0	0	0	0	0	0	0	0	0	0	0	0	0	0	0	0	0	0	0	0	0
6	0.2.32.1.2.4.1	Gemella	0	1	0	0	0	0	0	0	0	0	0	0	0	0	0	0	0	0	0	1	0	0	0	0	0	0	0	0	0	0	0	0	0	0	0	0	0	0	0	0	0	0
5	0.2.32.1.2.6	Listeriaceae	1	14	0	0	0	0	0	0	0	0	0	0	0	0	4	0	0	0	2	2	1	3	1	0	0	0	0	0	0	0	0	0	0	1	0	0	0	0	0	0	0	0
6	0.2.32.1.2.6.1	Brochothrix	0	14	0	0	0	0	0	0	0	0	0	0	0	0	4	0	0	0	2	2	1	3	1	0	0	0	0	0	0	0	0	0	0	1	0	0	0	0	0	0	0	0
5	0.2.32.1.2.7	Paenibacillaceae	3	90	0	1	0	0	1	0	38	0	0	0	0	3	0	0	3	0	2	1	5	1	3	0	0	3	0	0	0	0	1	1	0	0	6	2	7	1	0	1	0	10
6	0.2.32.1.2.7.4	Cohnella	0	1	0	0	0	0	1	0	0	0	0	0	0	0	0	0	0	0	0	0	0	0	0	0	0	0	0	0	0	0	0	0	0	0	0	0	0	0	0	0	0	0
6	0.2.32.1.2.7.7	Paenibacillus	0	24	0	1	0	0	0	0	0	0	0	0	0	3	0	0	0	0	0	0	2	0	0	0	0	3	0	0	0	0	0	0	0	0	4	1	7	1	0	1	0	1
6	0.2.32.1.2.7.8	Saccharibacillus	0	65	0	0	0	0	0	0	38	0	0	0	0	0	0	0	3	0	2	1	3	1	3	0	0	0	0	0	0	0	1	1	0	0	2	1	0	0	0	0	0	9
5	0.2.32.1.2.9	Planococcaceae	8	324	0	4	0	1	58	0	0	2	0	2	0	21	0	3	3	7	3	6	8	1	1	1	0	11	0	0	0	8	19	43	11	34	27	21	13	0	3	10	0	3
6	0.2.32.1.2.9.6	Incertae_Sedis	0	1	0	0	0	0	0	0	0	0	0	0	0	0	0	1	0	0	0	0	0	0	0	0	0	0	0	0	0	0	0	0	0	0	0	0	0	0	0	0	0	0
6	0.2.32.1.2.9.9	Lysinibacillus	0	15	0	3	0	0	7	0	0	0	0	0	0	0	0	0	0	0	0	0	0	0	0	0	0	0	0	0	0	0	0	0	1	2	2	0	0	0	0	0	0	0
6	0.2.32.1.2.9.10	Paenisporosarcina	0	4	0	0	0	0	0	0	0	2	0	0	0	0	0	0	0	0	2	0	0	0	0	0	0	0	0	0	0	0	0	0	0	0	0	0	0	0	0	0	0	0
6	0.2.32.1.2.9.11	Planococcus	0	1	0	0	0	0	0	0	0	0	0	0	0	0	0	0	0	0	0	0	0	0	0	0	0	0	0	0	0	0	0	0	1	0	0	0	0	0	0	0	0	0
6	0.2.32.1.2.9.12	Planomicrobium	0	50	0	0	0	0	0	0	0	0	0	1	0	12	0	0	1	3	0	4	4	0	0	0	0	7	0	0	0	0	0	0	0	0	3	2	6	0	1	3	0	3
6	0.2.32.1.2.9.13	Rummeliibacillus	0	2	0	0	0	0	0	0	0	0	0	0	0	0	0	0	0	0	0	0	0	0	0	0	0	0	0	0	0	0	0	0	0	0	0	2	0	0	0	0	0	0
6	0.2.32.1.2.9.15	Sporosarcina	0	61	0	1	0	1	0	0	0	0	0	1	0	9	0	2	2	4	1	1	4	1	1	1	0	4	0	0	0	8	1	1	0	0	2	0	7	0	2	7	0	0
6	0.2.32.1.2.9.16	Viridibacillus	0	190	0	0	0	0	51	0	0	0	0	0	0	0	0	0	0	0	0	1	0	0	0	0	0	0	0	0	0	0	18	42	9	32	20	17	0	0	0	0	0	0
5	0.2.32.1.2.10	Sporolactobacillaceae	1	1	0	0	0	0	0	0	0	1	0	0	0	0	0	0	0	0	0	0	0	0	0	0	0	0	0	0	0	0	0	0	0	0	0	0	0	0	0	0	0	0
6	0.2.32.1.2.10.2	Sporolactobacillus	0	1	0	0	0	0	0	0	0	1	0	0	0	0	0	0	0	0	0	0	0	0	0	0	0	0	0	0	0	0	0	0	0	0	0	0	0	0	0	0	0	0
5	0.2.32.1.2.11	Staphylococcaceae	4	147747	0	0	0	2	1	2	0	0	0	3	0	0	8	2	1383	1049	1602	1627	1420	1176	1549	103	152	100	122	43	33	104	4108	5050	3980	3054	4069	4603	0	4	13	36582	75792	11
6	0.2.32.1.2.11.2	Macrococcus	0	11	0	0	0	0	0	0	0	0	0	0	0	0	0	0	0	0	0	0	0	0	0	0	0	0	0	0	0	0	1	4	1	4	0	1	0	0	0	0	0	0
6	0.2.32.1.2.11.3	Nosocomiicoccus	0	2	0	0	0	0	0	0	0	0	0	0	0	0	0	0	1	0	0	0	0	0	0	0	0	0	0	0	0	0	0	0	0	0	0	0	0	0	0	0	1	0
6	0.2.32.1.2.11.4	Salinicoccus	0	4	0	0	0	0	0	0	0	0	0	0	0	0	0	0	1	0	1	0	0	0	0	0	0	0	0	0	0	0	0	1	0	0	0	0	0	0	0	1	0	0
6	0.2.32.1.2.11.5	Staphylococcus	0	147730	0	0	0	2	1	2	0	0	0	3	0	0	8	2	1381	1049	1601	1627	1420	1176	1549	103	152	100	122	43	33	104	4107	5045	3979	3050	4069	4602	0	4	13	36581	75791	11
4	0.2.32.1.5	Lactobacillales	7	560264	2	3	3	8	3	5	0	1	6	21	56835	3	26132	43794	29665	23968	35562	37361	31068	25820	34742	20479	29427	23380	26436	8304	7573	25970	8529	12845	8453	7436	10444	9605	15	21	2	8	32	16303
5	0.2.32.1.5.1	Aerococcaceae	2	12	0	0	0	0	0	0	0	0	0	0	0	0	0	0	0	5	1	0	1	0	0	0	0	0	0	0	0	0	0	0	1	4	0	0	0	0	0	0	0	0
6	0.2.32.1.5.1.1	Abiotrophia	0	11	0	0	0	0	0	0	0	0	0	0	0	0	0	0	0	5	1	0	0	0	0	0	0	0	0	0	0	0	0	0	1	4	0	0	0	0	0	0	0	0
6	0.2.32.1.5.1.2	Aerococcus	0	1	0	0	0	0	0	0	0	0	0	0	0	0	0	0	0	0	0	0	1	0	0	0	0	0	0	0	0	0	0	0	0	0	0	0	0	0	0	0	0	0
5	0.2.32.1.5.2	Carnobacteriaceae	6	60	0	0	0	0	0	0	0	0	0	0	0	0	0	0	2	5	0	0	1	1	2	17	1	1	5	2	0	2	3	7	1	5	3	1	0	0	0	0	1	0
6	0.2.32.1.5.2.4	Atopobacter	0	9	0	0	0	0	0	0	0	0	0	0	0	0	0	0	0	1	0	0	1	0	0	0	0	0	0	0	0	0	1	2	1	1	2	0	0	0	0	0	0	0
6	0.2.32.1.5.2.5	Atopococcus	0	1	0	0	0	0	0	0	0	0	0	0	0	0	0	0	0	0	0	0	0	0	0	0	0	0	0	0	0	0	0	0	0	0	0	0	0	0	0	0	1	0
6	0.2.32.1.5.2.11	Isobaculum	0	40	0	0	0	0	0	0	0	0	0	0	0	0	0	0	2	4	0	0	0	1	2	16	1	1	5	2	0	2	0	2	0	2	0	0	0	0	0	0	0	0
6	0.2.32.1.5.2.12	Lacticigenium	0	3	0	0	0	0	0	0	0	0	0	0	0	0	0	0	0	0	0	0	0	0	0	0	0	0	0	0	0	0	2	1	0	0	0	0	0	0	0	0	0	0
6	0.2.32.1.5.2.14	Pisciglobus	0	6	0	0	0	0	0	0	0	0	0	0	0	0	0	0	0	0	0	0	0	0	0	0	0	0	0	0	0	0	0	2	0	2	1	1	0	0	0	0	0	0
6	0.2.32.1.5.2.15	Trichococcus	0	1	0	0	0	0	0	0	0	0	0	0	0	0	0	0	0	0	0	0	0	0	0	1	0	0	0	0	0	0	0	0	0	0	0	0	0	0	0	0	0	0
5	0.2.32.1.5.3	Enterococcaceae	5	299382	2	2	1	5	2	3	0	1	1	18	56770	2	5	13	11060	10065	14265	14071	12717	9953	11904	20322	29251	23188	26276	8245	7513	25774	2706	3856	2841	2261	3086	3157	1	17	1	3	21	3
6	0.2.32.1.5.3.1	Catellicoccus	0	7	0	0	0	0	0	0	0	0	0	0	0	0	0	0	0	0	0	0	0	0	0	0	0	0	0	0	0	0	2	3	0	2	0	0	0	0	0	0	0	0
6	0.2.32.1.5.3.2	Enterococcus	0	299316	2	2	1	5	2	3	0	1	1	18	56762	2	5	13	11058	10062	14259	14070	12712	9950	11903	20322	29246	23184	26274	8245	7510	25773	2702	3851	2841	2252	3083	3157	1	17	1	3	20	3
6	0.2.32.1.5.3.3	Melissococcus	0	35	0	0	0	0	0	0	0	0	0	0	8	0	0	0	1	3	3	0	2	0	0	0	5	3	1	0	3	0	2	0	0	3	0	0	0	0	0	0	1	0
6	0.2.32.1.5.3.4	Tetragenococcus	0	6	0	0	0	0	0	0	0	0	0	0	0	0	0	0	1	0	0	0	0	3	0	0	0	1	0	0	0	1	0	0	0	0	0	0	0	0	0	0	0	0
6	0.2.32.1.5.3.5	Vagococcus	0	18	0	0	0	0	0	0	0	0	0	0	0	0	0	0	0	0	3	1	3	0	1	0	0	0	1	0	0	0	0	2	0	4	3	0	0	0	0	0	0	0
5	0.2.32.1.5.4	Lactobacillaceae	1	242728	0	1	1	3	1	2	0	0	5	3	1	0	26127	43781	18585	13872	21275	23271	18336	15854	22817	116	148	153	126	52	48	165	5591	8670	5429	4998	7072	6198	12	4	1	4	4	2
6	0.2.32.1.5.4.1	Lactobacillus	0	242728	0	1	1	3	1	2	0	0	5	3	1	0	26127	43781	18585	13872	21275	23271	18336	15854	22817	116	148	153	126	52	48	165	5591	8670	5429	4998	7072	6198	12	4	1	4	4	2
5	0.2.32.1.5.6	PeH08	1	372	0	0	0	0	0	0	0	0	0	0	64	1	0	0	16	16	15	13	8	8	12	24	25	38	29	5	12	28	4	19	4	4	17	7	0	0	0	0	2	1
6	0.2.32.1.5.6.1	unclassified	0	372	0	0	0	0	0	0	0	0	0	0	64	1	0	0	16	16	15	13	8	8	12	24	25	38	29	5	12	28	4	19	4	4	17	7	0	0	0	0	2	1
5	0.2.32.1.5.7	Rs-D42	1	3	0	0	0	0	0	0	0	0	0	0	0	0	0	0	0	0	0	0	0	0	0	0	1	0	0	0	0	0	0	0	0	0	2	0	0	0	0	0	0	0
6	0.2.32.1.5.7.1	unclassified	0	3	0	0	0	0	0	0	0	0	0	0	0	0	0	0	0	0	0	0	0	0	0	0	1	0	0	0	0	0	0	0	0	0	2	0	0	0	0	0	0	0
5	0.2.32.1.5.8	Streptococcaceae	2	17707	0	0	1	0	0	0	0	0	0	0	0	0	0	0	2	5	6	6	5	4	7	0	1	0	0	0	0	1	225	293	177	164	264	242	2	0	0	1	4	16297
6	0.2.32.1.5.8.1	Lactococcus	0	1	0	0	0	0	0	0	0	0	0	0	0	0	0	0	0	0	0	0	0	0	0	0	0	0	0	0	0	0	0	0	0	0	0	0	1	0	0	0	0	0
6	0.2.32.1.5.8.2	Streptococcus	0	17706	0	0	1	0	0	0	0	0	0	0	0	0	0	0	2	5	6	6	5	4	7	0	1	0	0	0	0	1	225	293	177	164	264	242	1	0	0	1	4	16297
3	0.2.32.2	Clostridia	2	503554	3	0	13	49290	36	8	7	16960	65310	62466	17	3	3	7	12922	11438	15028	15800	15793	10836	14852	20032	28686	24039	26008	8040	7161	24302	11719	14443	11740	9084	15403	12066	0	15	5	3	6	10
4	0.2.32.2.2	Clostridiales	6	503551	3	0	13	49290	36	8	7	16960	65310	62466	17	3	3	7	12922	11438	15028	15800	15791	10836	14851	20032	28686	24039	26008	8040	7161	24302	11719	14443	11740	9084	15403	12066	0	15	5	3	6	10
5	0.2.32.2.2.3	Clostridiaceae_1	4	182145	2	0	0	4	1	0	0	4	65302	11	6	0	2	3	12908	11427	15009	15796	15779	10833	14841	13	10	5	2	0	6	2	2970	4108	3033	2418	4188	3447	0	7	2	1	1	4
6	0.2.32.2.2.3.4	Clostridium_sensu_stricto_1	0	182103	2	0	0	4	1	0	0	1	65291	11	6	0	2	3	12906	11422	15008	15795	15777	10830	14837	13	10	5	2	0	6	2	2968	4105	3033	2418	4184	3446	0	7	2	1	1	4
6	0.2.32.2.2.3.13	Clostridium_sensu_stricto_18	0	3	0	0	0	0	0	0	0	3	0	0	0	0	0	0	0	0	0	0	0	0	0	0	0	0	0	0	0	0	0	0	0	0	0	0	0	0	0	0	0	0
6	0.2.32.2.2.3.14	Clostridium_sensu_stricto_19	0	2	0	0	0	0	0	0	0	0	0	0	0	0	0	0	0	0	0	0	0	1	0	0	0	0	0	0	0	0	0	0	0	0	1	0	0	0	0	0	0	0
6	0.2.32.2.2.3.17	Clostridium_sensu_stricto_5	0	37	0	0	0	0	0	0	0	0	11	0	0	0	0	0	2	5	1	1	2	2	4	0	0	0	0	0	0	0	2	3	0	0	3	1	0	0	0	0	0	0
5	0.2.32.2.2.20	Heliobacteriaceae	1	4	0	0	0	0	0	0	0	0	0	0	1	0	0	0	1	0	0	0	0	0	0	1	0	0	0	0	0	0	0	0	0	0	0	1	0	0	0	0	0	0
6	0.2.32.2.2.20.2	Heliophilum	0	4	0	0	0	0	0	0	0	0	0	0	1	0	0	0	1	0	0	0	0	0	0	1	0	0	0	0	0	0	0	0	0	0	0	1	0	0	0	0	0	0
5	0.2.32.2.2.23	Lachnospiraceae	8	321386	1	0	13	49286	35	8	7	16955	8	62453	10	3	1	4	13	10	19	4	12	3	10	20018	28672	24033	26006	8034	7155	24300	8749	10335	8707	6666	11215	8617	0	8	3	2	5	6
6	0.2.32.2.2.23.3	Anaerosporobacter	0	7	0	0	0	0	0	0	0	0	0	0	0	0	0	0	0	0	1	0	0	0	0	1	0	1	0	1	0	0	0	0	0	3	0	0	0	0	0	0	0	0
6	0.2.32.2.2.23.4	Anaerostipes	0	203806	0	0	12	49286	35	8	2	0	0	3	2	0	1	4	4	4	10	3	5	1	7	19937	28537	23940	25895	7993	7128	24200	2675	3395	2784	2049	2966	2909	0	6	1	0	2	2
6	0.2.32.2.2.23.5	Blautia	0	29106	0	0	0	0	0	0	5	16954	0	2	0	1	0	0	2	1	1	0	0	1	0	80	133	92	108	40	27	98	1961	2314	1741	1450	2129	1964	0	1	1	0	0	0
6	0.2.32.2.2.23.10	Dorea	0	88447	1	0	1	0	0	0	0	0	8	62448	8	2	0	0	7	5	7	1	7	1	3	0	2	0	3	0	0	2	4110	4622	4180	3160	6117	3741	0	1	1	2	3	4
6	0.2.32.2.2.23.12	Hespellia	0	4	0	0	0	0	0	0	0	0	0	0	0	0	0	0	0	0	0	0	0	0	0	0	0	0	0	0	0	0	2	0	0	1	0	1	0	0	0	0	0	0
6	0.2.32.2.2.23.14	Incertae_Sedis	0	11	0	0	0	0	0	0	0	1	0	0	0	0	0	0	0	0	0	0	0	0	0	0	0	0	0	0	0	0	0	4	0	2	2	2	0	0	0	0	0	0
6	0.2.32.2.2.23.18	Marvinbryantia	0	2	0	0	0	0	0	0	0	0	0	0	0	0	0	0	0	0	0	0	0	0	0	0	0	0	0	0	0	0	1	0	1	0	0	0	0	0	0	0	0	0
6	0.2.32.2.2.23.22	Parasporobacterium	0	3	0	0	0	0	0	0	0	0	0	0	0	0	0	0	0	0	0	0	0	0	0	0	0	0	0	0	0	0	0	0	1	1	1	0	0	0	0	0	0	0
5	0.2.32.2.2.26	Peptococcaceae	1	3	0	0	0	0	0	0	0	0	0	2	0	0	0	0	0	0	0	0	0	0	0	0	0	0	0	0	0	0	0	0	0	0	0	1	0	0	0	0	0	0
6	0.2.32.2.2.26.8	Desulfotomaculum	0	3	0	0	0	0	0	0	0	0	0	2	0	0	0	0	0	0	0	0	0	0	0	0	0	0	0	0	0	0	0	0	0	0	0	1	0	0	0	0	0	0
5	0.2.32.2.2.27	Peptostreptococcaceae	1	12	0	0	0	0	0	0	0	0	0	0	0	0	0	0	0	1	0	0	0	0	0	0	4	1	0	6	0	0	0	0	0	0	0	0	0	0	0	0	0	0
6	0.2.32.2.2.27.2	Incertae_Sedis	0	12	0	0	0	0	0	0	0	0	0	0	0	0	0	0	0	1	0	0	0	0	0	0	4	1	0	6	0	0	0	0	0	0	0	0	0	0	0	0	0	0
5	0.2.32.2.2.28	Ruminococcaceae	1	1	0	0	0	0	0	0	0	1	0	0	0	0	0	0	0	0	0	0	0	0	0	0	0	0	0	0	0	0	0	0	0	0	0	0	0	0	0	0	0	0
6	0.2.32.2.2.28.11	Incertae_Sedis	0	1	0	0	0	0	0	0	0	1	0	0	0	0	0	0	0	0	0	0	0	0	0	0	0	0	0	0	0	0	0	0	0	0	0	0	0	0	0	0	0	0
4	0.2.32.2.7	Thermoanaerobacterales	1	3	0	0	0	0	0	0	0	0	0	0	0	0	0	0	0	0	0	0	2	0	1	0	0	0	0	0	0	0	0	0	0	0	0	0	0	0	0	0	0	0
5	0.2.32.2.7.5	Thermoanaerobacteraceae	1	3	0	0	0	0	0	0	0	0	0	0	0	0	0	0	0	0	0	0	2	0	1	0	0	0	0	0	0	0	0	0	0	0	0	0	0	0	0	0	0	0
6	0.2.32.2.7.5.13	Thermoanaerobacter	0	3	0	0	0	0	0	0	0	0	0	0	0	0	0	0	0	0	0	0	2	0	1	0	0	0	0	0	0	0	0	0	0	0	0	0	0	0	0	0	0	0
2	0.2.36	Gemmatimonadetes	1	1	0	0	0	0	0	0	0	0	0	0	0	0	0	0	0	0	0	0	0	0	0	0	0	0	0	0	0	0	0	0	1	0	0	0	0	0	0	0	0	0
3	0.2.36.1	Gemmatimonadetes	1	1	0	0	0	0	0	0	0	0	0	0	0	0	0	0	0	0	0	0	0	0	0	0	0	0	0	0	0	0	0	0	1	0	0	0	0	0	0	0	0	0
4	0.2.36.1.3	Gemmatimonadales	1	1	0	0	0	0	0	0	0	0	0	0	0	0	0	0	0	0	0	0	0	0	0	0	0	0	0	0	0	0	0	0	1	0	0	0	0	0	0	0	0	0
5	0.2.36.1.3.1	Gemmatimonadaceae	1	1	0	0	0	0	0	0	0	0	0	0	0	0	0	0	0	0	0	0	0	0	0	0	0	0	0	0	0	0	0	0	1	0	0	0	0	0	0	0	0	0
6	0.2.36.1.3.1.2	unclassified	0	1	0	0	0	0	0	0	0	0	0	0	0	0	0	0	0	0	0	0	0	0	0	0	0	0	0	0	0	0	0	0	1	0	0	0	0	0	0	0	0	0
2	0.2.45	Proteobacteria	5	400216	30963	37	12	47	4	5	11	30	7	11	14	20381	7	46	1577	1406	2084	2187	2053	1376	1661	27065	39352	31128	33994	10897	8613	32056	9027	11801	8413	6875	9520	11565	85	73395	21579	56	17	859
3	0.2.45.4	Alphaproteobacteria	6	30276	0	5	1	31	1	0	5	4	1	1	0	19	1	15	8	5	9	16	2	1	7	572	828	645	665	225	203	732	746	986	668	551	827	902	14	3	21561	10	1	5
4	0.2.45.4.5	Caulobacterales	1	71	0	4	1	0	0	0	0	0	0	1	0	5	1	4	4	3	1	7	1	1	1	0	6	4	2	2	2	0	2	0	0	4	4	0	5	0	0	3	1	2
5	0.2.45.4.5.1	Caulobacteraceae	3	71	0	4	1	0	0	0	0	0	0	1	0	5	1	4	4	3	1	7	1	1	1	0	6	4	2	2	2	0	2	0	0	4	4	0	5	0	0	3	1	2
6	0.2.45.4.5.1.3	Brevundimonas	0	55	0	2	1	0	0	0	0	0	0	1	0	3	0	4	2	3	1	6	1	0	0	0	6	4	0	2	2	0	2	0	0	4	4	0	2	0	0	3	1	1
6	0.2.45.4.5.1.4	Caulobacter	0	15	0	2	0	0	0	0	0	0	0	0	0	1	1	0	2	0	0	1	0	1	1	0	0	0	2	0	0	0	0	0	0	0	0	0	3	0	0	0	0	1
6	0.2.45.4.5.1.5	Phenylobacterium	0	1	0	0	0	0	0	0	0	0	0	0	0	1	0	0	0	0	0	0	0	0	0	0	0	0	0	0	0	0	0	0	0	0	0	0	0	0	0	0	0	0
4	0.2.45.4.6	DB1-14	1	2	0	0	0	0	0	0	0	0	0	0	0	0	0	0	0	0	2	0	0	0	0	0	0	0	0	0	0	0	0	0	0	0	0	0	0	0	0	0	0	0
5	0.2.45.4.6.1	unclassified	1	2	0	0	0	0	0	0	0	0	0	0	0	0	0	0	0	0	2	0	0	0	0	0	0	0	0	0	0	0	0	0	0	0	0	0	0	0	0	0	0	0
6	0.2.45.4.6.1.1	unclassified	0	2	0	0	0	0	0	0	0	0	0	0	0	0	0	0	0	0	2	0	0	0	0	0	0	0	0	0	0	0	0	0	0	0	0	0	0	0	0	0	0	0
4	0.2.45.4.13	Rhizobiales	6	96	0	0	0	2	0	0	5	0	0	0	0	14	0	10	4	1	5	9	1	0	2	5	3	10	3	2	0	3	0	0	1	0	1	0	8	0	0	5	0	2
5	0.2.45.4.13.8	Beijerinckiaceae	1	1	0	0	0	0	0	0	0	0	0	0	0	0	0	0	0	0	0	0	0	0	0	0	0	0	0	0	0	0	0	0	0	0	0	0	1	0	0	0	0	0
6	0.2.45.4.13.8.2	Camelimonas	0	1	0	0	0	0	0	0	0	0	0	0	0	0	0	0	0	0	0	0	0	0	0	0	0	0	0	0	0	0	0	0	0	0	0	0	1	0	0	0	0	0
5	0.2.45.4.13.9	Bradyrhizobiaceae	1	4	0	0	0	0	0	0	0	0	0	0	0	0	0	0	1	0	0	1	0	0	0	0	0	0	0	0	0	1	0	0	0	0	0	0	0	0	0	1	0	0
6	0.2.45.4.13.9.3	Bradyrhizobium	0	4	0	0	0	0	0	0	0	0	0	0	0	0	0	0	1	0	0	1	0	0	0	0	0	0	0	0	0	1	0	0	0	0	0	0	0	0	0	1	0	0
5	0.2.45.4.13.10	Brucellaceae	1	18	0	0	0	0	0	0	0	0	0	0	0	1	0	3	0	0	3	3	0	0	0	0	1	4	0	0	0	0	0	0	1	0	0	0	1	0	0	1	0	0
6	0.2.45.4.13.10.4	Ochrobactrum	0	18	0	0	0	0	0	0	0	0	0	0	0	1	0	3	0	0	3	3	0	0	0	0	1	4	0	0	0	0	0	0	1	0	0	0	1	0	0	1	0	0
5	0.2.45.4.13.23	Methylobacteriaceae	1	3	0	0	0	0	0	0	0	0	0	0	0	0	0	0	0	0	0	1	0	0	0	0	0	0	0	2	0	0	0	0	0	0	0	0	0	0	0	0	0	0
6	0.2.45.4.13.23.2	Methylobacterium	0	3	0	0	0	0	0	0	0	0	0	0	0	0	0	0	0	0	0	1	0	0	0	0	0	0	0	2	0	0	0	0	0	0	0	0	0	0	0	0	0	0
5	0.2.45.4.13.27	Phyllobacteriaceae	2	52	0	0	0	0	0	0	2	0	0	0	0	13	0	7	1	0	1	0	1	0	1	2	2	6	3	0	0	2	0	0	0	0	1	0	5	0	0	3	0	2
6	0.2.45.4.13.27.3	Aminobacter	0	1	0	0	0	0	0	0	0	0	0	0	0	0	0	0	0	0	0	0	0	0	0	0	0	0	0	0	0	0	0	0	0	0	0	0	1	0	0	0	0	0
6	0.2.45.4.13.27.4	Aquamicrobium	0	51	0	0	0	0	0	0	2	0	0	0	0	13	0	7	1	0	1	0	1	0	1	2	2	6	3	0	0	2	0	0	0	0	1	0	4	0	0	3	0	2
5	0.2.45.4.13.28	Rhizobiaceae	2	18	0	0	0	2	0	0	3	0	0	0	0	0	0	0	2	1	1	4	0	0	1	3	0	0	0	0	0	0	0	0	0	0	0	0	1	0	0	0	0	0
6	0.2.45.4.13.28.3	Rhizobium	0	1	0	0	0	0	0	0	0	0	0	0	0	0	0	0	0	0	0	0	0	0	1	0	0	0	0	0	0	0	0	0	0	0	0	0	0	0	0	0	0	0
6	0.2.45.4.13.28.4	Shinella	0	17	0	0	0	2	0	0	3	0	0	0	0	0	0	0	2	1	1	4	0	0	0	3	0	0	0	0	0	0	0	0	0	0	0	0	1	0	0	0	0	0
4	0.2.45.4.14	Rhodobacterales	1	30089	0	0	0	29	1	0	0	0	1	0	0	0	0	0	0	0	1	0	0	0	1	567	818	626	660	221	201	729	744	986	667	547	822	902	0	3	21561	1	0	1
5	0.2.45.4.14.1	Rhodobacteraceae	5	30089	0	0	0	29	1	0	0	0	1	0	0	0	0	0	0	0	1	0	0	0	1	567	818	626	660	221	201	729	744	986	667	547	822	902	0	3	21561	1	0	1
6	0.2.45.4.14.1.16	Gemmobacter	0	2	0	0	0	0	0	0	0	0	0	0	0	0	0	0	0	0	0	0	0	0	0	0	1	0	0	0	0	0	0	0	0	0	0	0	0	0	1	0	0	0
6	0.2.45.4.14.1.17	Haematobacter	0	12	0	0	0	0	0	0	0	0	0	0	0	0	0	0	0	0	0	0	0	0	0	1	0	0	0	0	0	0	2	4	0	2	1	1	0	0	1	0	0	0
6	0.2.45.4.14.1.47	Paracoccus	0	2	0	0	0	0	0	0	0	0	0	0	0	0	0	0	0	0	0	0	0	0	1	0	0	0	0	0	0	0	0	0	0	0	0	0	0	0	0	1	0	0
6	0.2.45.4.14.1.51	Phaeobacter	0	109	0	0	0	29	1	0	0	0	0	0	0	0	0	0	0	0	0	0	0	0	0	7	7	7	8	5	9	19	2	4	1	2	5	3	0	0	0	0	0	0
6	0.2.45.4.14.1.64	Rhodobacter	0	29964	0	0	0	0	0	0	0	0	1	0	0	0	0	0	0	0	1	0	0	0	0	559	810	619	652	216	192	710	740	978	666	543	816	898	0	3	21559	0	0	1
4	0.2.45.4.15	Rhodospirillales	2	6	0	0	0	0	0	0	0	3	0	0	0	0	0	0	0	0	0	0	0	0	0	0	1	0	0	0	0	0	0	0	0	0	0	0	1	0	0	1	0	0
5	0.2.45.4.15.3	Acetobacteraceae	3	5	0	0	0	0	0	0	0	3	0	0	0	0	0	0	0	0	0	0	0	0	0	0	1	0	0	0	0	0	0	0	0	0	0	0	0	0	0	1	0	0
6	0.2.45.4.15.3.3	Acidiphilium	0	1	0	0	0	0	0	0	0	0	0	0	0	0	0	0	0	0	0	0	0	0	0	0	1	0	0	0	0	0	0	0	0	0	0	0	0	0	0	0	0	0
6	0.2.45.4.15.3.17	Komagataeibacter	0	3	0	0	0	0	0	0	0	3	0	0	0	0	0	0	0	0	0	0	0	0	0	0	0	0	0	0	0	0	0	0	0	0	0	0	0	0	0	0	0	0
6	0.2.45.4.15.3.28	Roseomonas	0	1	0	0	0	0	0	0	0	0	0	0	0	0	0	0	0	0	0	0	0	0	0	0	0	0	0	0	0	0	0	0	0	0	0	0	0	0	0	1	0	0
5	0.2.45.4.15.14	Rhodospirillaceae	1	1	0	0	0	0	0	0	0	0	0	0	0	0	0	0	0	0	0	0	0	0	0	0	0	0	0	0	0	0	0	0	0	0	0	0	1	0	0	0	0	0
6	0.2.45.4.15.14.2	Azospirillum	0	1	0	0	0	0	0	0	0	0	0	0	0	0	0	0	0	0	0	0	0	0	0	0	0	0	0	0	0	0	0	0	0	0	0	0	1	0	0	0	0	0
4	0.2.45.4.21	Sphingomonadales	2	12	0	1	0	0	0	0	0	1	0	0	0	0	0	1	0	1	0	0	0	0	3	0	0	5	0	0	0	0	0	0	0	0	0	0	0	0	0	0	0	0
5	0.2.45.4.21.11	ORCA-3N101	1	3	0	1	0	0	0	0	0	0	0	0	0	0	0	1	0	1	0	0	0	0	0	0	0	0	0	0	0	0	0	0	0	0	0	0	0	0	0	0	0	0
6	0.2.45.4.21.11.1	unclassified	0	3	0	1	0	0	0	0	0	0	0	0	0	0	0	1	0	1	0	0	0	0	0	0	0	0	0	0	0	0	0	0	0	0	0	0	0	0	0	0	0	0
5	0.2.45.4.21.15	Sphingomonadaceae	4	9	0	0	0	0	0	0	0	1	0	0	0	0	0	0	0	0	0	0	0	0	3	0	0	5	0	0	0	0	0	0	0	0	0	0	0	0	0	0	0	0
6	0.2.45.4.21.15.6	Sphingobium	0	3	0	0	0	0	0	0	0	0	0	0	0	0	0	0	0	0	0	0	0	0	0	0	0	3	0	0	0	0	0	0	0	0	0	0	0	0	0	0	0	0
6	0.2.45.4.21.15.8	Sphingomonas	0	3	0	0	0	0	0	0	0	0	0	0	0	0	0	0	0	0	0	0	0	0	3	0	0	0	0	0	0	0	0	0	0	0	0	0	0	0	0	0	0	0
6	0.2.45.4.21.15.9	Sphingopyxis	0	2	0	0	0	0	0	0	0	0	0	0	0	0	0	0	0	0	0	0	0	0	0	0	0	2	0	0	0	0	0	0	0	0	0	0	0	0	0	0	0	0
6	0.2.45.4.21.15.11	Sphingosinicella	0	1	0	0	0	0	0	0	0	1	0	0	0	0	0	0	0	0	0	0	0	0	0	0	0	0	0	0	0	0	0	0	0	0	0	0	0	0	0	0	0	0
3	0.2.45.6	Betaproteobacteria	3	1164	5	10	6	4	1	1	2	0	4	4	3	24	1	8	17	11	6	46	4	5	14	6	18	10	5	4	2	12	9	11	8	9	20	13	26	1	4	7	8	815
4	0.2.45.6.5	Burkholderiales	4	292	5	10	6	4	1	1	2	0	3	4	1	23	1	8	17	11	6	45	2	5	14	6	18	10	4	4	2	11	2	1	1	1	6	6	26	1	3	7	8	6
5	0.2.45.6.5.1	Alcaligenaceae	3	103	0	2	1	1	0	0	0	0	0	0	0	21	1	5	3	0	2	7	2	1	4	1	1	6	1	1	2	2	2	1	0	0	1	4	17	1	1	4	3	5
6	0.2.45.6.5.1.1	Achromobacter	0	1	0	0	0	0	0	0	0	0	0	0	0	0	0	0	0	0	0	0	0	0	0	0	0	0	0	0	0	0	0	0	0	0	0	0	0	1	0	0	0	0
6	0.2.45.6.5.1.3	Alcaligenes	0	1	0	0	0	0	0	0	0	0	0	0	0	0	0	0	0	0	0	0	0	0	0	0	0	0	0	0	0	1	0	0	0	0	0	0	0	0	0	0	0	0
6	0.2.45.6.5.1.4	Bordetella	0	101	0	2	1	1	0	0	0	0	0	0	0	21	1	5	3	0	2	7	2	1	4	1	1	6	1	1	2	1	2	1	0	0	1	4	17	0	1	4	3	5
5	0.2.45.6.5.2	Burkholderiaceae	1	2	0	0	0	0	0	0	0	0	1	0	0	0	0	0	0	1	0	0	0	0	0	0	0	0	0	0	0	0	0	0	0	0	0	0	0	0	0	0	0	0
6	0.2.45.6.5.2.1	Burkholderia	0	2	0	0	0	0	0	0	0	0	1	0	0	0	0	0	0	1	0	0	0	0	0	0	0	0	0	0	0	0	0	0	0	0	0	0	0	0	0	0	0	0
5	0.2.45.6.5.5	Comamonadaceae	3	179	5	8	5	3	1	1	2	0	1	4	1	2	0	3	13	10	4	38	0	4	7	5	17	4	2	3	0	9	0	0	1	1	5	1	9	0	2	3	4	1
6	0.2.45.6.5.5.4	Aquabacterium	0	15	0	2	0	0	0	0	0	0	0	3	1	0	0	2	0	0	0	0	0	0	4	0	1	0	0	0	0	0	0	0	0	0	0	1	0	0	0	0	0	1
6	0.2.45.6.5.5.12	Comamonas	0	1	0	0	0	0	0	0	0	0	0	0	0	0	0	0	0	0	0	0	0	0	0	0	0	1	0	0	0	0	0	0	0	0	0	0	0	0	0	0	0	0
6	0.2.45.6.5.5.14	Delftia	0	163	5	6	5	3	1	1	2	0	1	1	0	2	0	1	13	10	4	38	0	4	3	5	16	3	2	3	0	9	0	0	1	1	5	0	9	0	2	3	4	0
5	0.2.45.6.5.6	Oxalobacteraceae	2	8	0	0	0	0	0	0	0	0	1	0	0	0	0	0	1	0	0	0	0	0	3	0	0	0	1	0	0	0	0	0	0	0	0	1	0	0	0	0	1	0
6	0.2.45.6.5.6.6	Herbaspirillum	0	1	0	0	0	0	0	0	0	0	0	0	0	0	0	0	0	0	0	0	0	0	0	0	0	0	0	0	0	0	0	0	0	0	0	0	0	0	0	0	1	0
6	0.2.45.6.5.6.17	Undibacterium	0	7	0	0	0	0	0	0	0	0	1	0	0	0	0	0	1	0	0	0	0	0	3	0	0	0	1	0	0	0	0	0	0	0	0	1	0	0	0	0	0	0
4	0.2.45.6.6	DR-16	1	6	0	0	0	0	0	0	0	0	1	0	2	1	0	0	0	0	0	0	0	0	0	0	0	0	0	0	0	1	0	1	0	0	0	0	0	0	0	0	0	0
5	0.2.45.6.6.1	unclassified	1	6	0	0	0	0	0	0	0	0	1	0	2	1	0	0	0	0	0	0	0	0	0	0	0	0	0	0	0	1	0	1	0	0	0	0	0	0	0	0	0	0
6	0.2.45.6.6.1.1	unclassified	0	6	0	0	0	0	0	0	0	0	1	0	2	1	0	0	0	0	0	0	0	0	0	0	0	0	0	0	0	1	0	1	0	0	0	0	0	0	0	0	0	0
4	0.2.45.6.10	Neisseriales	1	866	0	0	0	0	0	0	0	0	0	0	0	0	0	0	0	0	0	1	2	0	0	0	0	0	1	0	0	0	7	9	7	8	14	7	0	0	1	0	0	809
5	0.2.45.6.10.1	Neisseriaceae	2	866	0	0	0	0	0	0	0	0	0	0	0	0	0	0	0	0	0	1	2	0	0	0	0	0	1	0	0	0	7	9	7	8	14	7	0	0	1	0	0	809
6	0.2.45.6.10.1.10	Conchiformibius	0	1	0	0	0	0	0	0	0	0	0	0	0	0	0	0	0	0	0	0	0	0	0	0	0	0	1	0	0	0	0	0	0	0	0	0	0	0	0	0	0	0
6	0.2.45.6.10.1.12	Eikenella	0	865	0	0	0	0	0	0	0	0	0	0	0	0	0	0	0	0	0	1	2	0	0	0	0	0	0	0	0	0	7	9	7	8	14	7	0	0	1	0	0	809
3	0.2.45.7	Deltaproteobacteria	2	6	0	1	0	0	0	0	0	0	1	1	0	0	0	0	0	0	0	0	0	0	0	0	0	0	0	0	0	2	0	0	0	0	0	0	0	0	0	0	0	1
4	0.2.45.7.8	Desulfovibrionales	1	1	0	0	0	0	0	0	0	0	0	1	0	0	0	0	0	0	0	0	0	0	0	0	0	0	0	0	0	0	0	0	0	0	0	0	0	0	0	0	0	0
5	0.2.45.7.8.4	Desulfovibrionaceae	1	1	0	0	0	0	0	0	0	0	0	1	0	0	0	0	0	0	0	0	0	0	0	0	0	0	0	0	0	0	0	0	0	0	0	0	0	0	0	0	0	0
6	0.2.45.7.8.4.4	Desulfovibrio	0	1	0	0	0	0	0	0	0	0	0	1	0	0	0	0	0	0	0	0	0	0	0	0	0	0	0	0	0	0	0	0	0	0	0	0	0	0	0	0	0	0
4	0.2.45.7.13	Myxococcales	3	5	0	1	0	0	0	0	0	0	1	0	0	0	0	0	0	0	0	0	0	0	0	0	0	0	0	0	0	2	0	0	0	0	0	0	0	0	0	0	0	1
5	0.2.45.7.13.1	0319-6G20	1	2	0	1	0	0	0	0	0	0	1	0	0	0	0	0	0	0	0	0	0	0	0	0	0	0	0	0	0	0	0	0	0	0	0	0	0	0	0	0	0	0
6	0.2.45.7.13.1.1	unclassified	0	2	0	1	0	0	0	0	0	0	1	0	0	0	0	0	0	0	0	0	0	0	0	0	0	0	0	0	0	0	0	0	0	0	0	0	0	0	0	0	0	0
5	0.2.45.7.13.9	Polyangiaceae	1	2	0	0	0	0	0	0	0	0	0	0	0	0	0	0	0	0	0	0	0	0	0	0	0	0	0	0	0	2	0	0	0	0	0	0	0	0	0	0	0	0
6	0.2.45.7.13.9.3	Sorangium	0	2	0	0	0	0	0	0	0	0	0	0	0	0	0	0	0	0	0	0	0	0	0	0	0	0	0	0	0	2	0	0	0	0	0	0	0	0	0	0	0	0
5	0.2.45.7.13.12	mle1-27	1	1	0	0	0	0	0	0	0	0	0	0	0	0	0	0	0	0	0	0	0	0	0	0	0	0	0	0	0	0	0	0	0	0	0	0	0	0	0	0	0	1
6	0.2.45.7.13.12.1	unclassified	0	1	0	0	0	0	0	0	0	0	0	0	0	0	0	0	0	0	0	0	0	0	0	0	0	0	0	0	0	0	0	0	0	0	0	0	0	0	0	0	0	1
3	0.2.45.9	Epsilonproteobacteria	1	1	0	0	0	0	0	0	0	1	0	0	0	0	0	0	0	0	0	0	0	0	0	0	0	0	0	0	0	0	0	0	0	0	0	0	0	0	0	0	0	0
4	0.2.45.9.3	Campylobacterales	1	1	0	0	0	0	0	0	0	1	0	0	0	0	0	0	0	0	0	0	0	0	0	0	0	0	0	0	0	0	0	0	0	0	0	0	0	0	0	0	0	0
5	0.2.45.9.3.2	Helicobacteraceae	1	1	0	0	0	0	0	0	0	1	0	0	0	0	0	0	0	0	0	0	0	0	0	0	0	0	0	0	0	0	0	0	0	0	0	0	0	0	0	0	0	0
6	0.2.45.9.3.2.4	Sulfurimonas	0	1	0	0	0	0	0	0	0	1	0	0	0	0	0	0	0	0	0	0	0	0	0	0	0	0	0	0	0	0	0	0	0	0	0	0	0	0	0	0	0	0
3	0.2.45.11	Gammaproteobacteria	9	368769	30958	21	5	12	2	4	4	25	1	5	11	20338	5	23	1552	1390	2069	2125	2047	1370	1640	26487	38506	30473	33324	10668	8408	31310	8272	10804	7737	6315	8673	10650	45	73391	14	39	8	38
4	0.2.45.11.4	Acidithiobacillales	1	3	0	0	0	0	0	0	0	0	0	0	0	0	0	0	0	0	0	0	0	0	0	0	0	0	0	0	0	0	0	0	0	0	2	1	0	0	0	0	0	0
5	0.2.45.11.4.5	TX1A-55	1	3	0	0	0	0	0	0	0	0	0	0	0	0	0	0	0	0	0	0	0	0	0	0	0	0	0	0	0	0	0	0	0	0	2	1	0	0	0	0	0	0
6	0.2.45.11.4.5.1	unclassified	0	3	0	0	0	0	0	0	0	0	0	0	0	0	0	0	0	0	0	0	0	0	0	0	0	0	0	0	0	0	0	0	0	0	2	1	0	0	0	0	0	0
4	0.2.45.11.5	Aeromonadales	1	1	0	0	0	0	0	0	0	0	0	0	0	0	0	0	0	0	0	0	0	0	0	0	0	0	0	0	0	0	1	0	0	0	0	0	0	0	0	0	0	0
5	0.2.45.11.5.1	Aeromonadaceae	1	1	0	0	0	0	0	0	0	0	0	0	0	0	0	0	0	0	0	0	0	0	0	0	0	0	0	0	0	0	1	0	0	0	0	0	0	0	0	0	0	0
6	0.2.45.11.5.1.1	Aeromonas	0	1	0	0	0	0	0	0	0	0	0	0	0	0	0	0	0	0	0	0	0	0	0	0	0	0	0	0	0	0	1	0	0	0	0	0	0	0	0	0	0	0
4	0.2.45.11.15	Chromatiales	1	2	0	0	0	0	0	0	0	0	0	0	0	0	0	0	0	0	0	0	0	0	0	0	0	0	0	0	0	0	0	0	0	0	0	0	0	0	0	0	0	2
5	0.2.45.11.15.1	Chromatiaceae	1	2	0	0	0	0	0	0	0	0	0	0	0	0	0	0	0	0	0	0	0	0	0	0	0	0	0	0	0	0	0	0	0	0	0	0	0	0	0	0	0	2
6	0.2.45.11.15.1.1	Allochromatium	0	2	0	0	0	0	0	0	0	0	0	0	0	0	0	0	0	0	0	0	0	0	0	0	0	0	0	0	0	0	0	0	0	0	0	0	0	0	0	0	0	2
4	0.2.45.11.19	Enterobacteriales	1	22716	2	4	0	0	0	1	2	0	0	0	4	20318	0	2	2	8	13	6	4	7	7	117	195	173	200	50	35	149	212	269	188	172	226	324	8	5	3	8	0	2
5	0.2.45.11.19.1	Enterobacteriaceae	6	22716	2	4	0	0	0	1	2	0	0	0	4	20318	0	2	2	8	13	6	4	7	7	117	195	173	200	50	35	149	212	269	188	172	226	324	8	5	3	8	0	2
6	0.2.45.11.19.1.18	Candidatus_Regiella	0	1	0	0	0	0	0	0	0	0	0	0	0	0	0	0	0	0	0	0	0	0	0	0	0	0	0	0	0	0	0	1	0	0	0	0	0	0	0	0	0	0
6	0.2.45.11.19.1.27	Cronobacter	0	6	0	0	0	0	0	0	0	0	0	0	0	5	0	0	0	0	0	0	0	0	0	0	0	0	0	0	0	1	0	0	0	0	0	0	0	0	0	0	0	0
6	0.2.45.11.19.1.32	Escherichia-Shigella	0	22655	2	2	0	0	0	0	0	0	0	0	4	20306	0	2	2	7	7	4	4	7	7	115	189	170	194	50	35	144	212	268	188	172	225	323	5	0	1	8	0	2
6	0.2.45.11.19.1.33	Ewingella	0	19	0	0	0	0	0	1	0	0	0	0	0	0	0	0	0	0	1	1	0	0	0	0	0	3	6	0	0	0	0	0	0	0	0	0	0	5	2	0	0	0
6	0.2.45.11.19.1.37	Leminorella	0	2	0	0	0	0	0	0	0	0	0	0	0	0	0	0	0	0	0	0	0	0	0	1	0	0	0	0	0	0	0	0	0	0	1	0	0	0	0	0	0	0
6	0.2.45.11.19.1.59	Yersinia	0	33	0	2	0	0	0	0	2	0	0	0	0	7	0	0	0	1	5	1	0	0	0	1	6	0	0	0	0	4	0	0	0	0	0	1	3	0	0	0	0	0
4	0.2.45.11.35	Pasteurellales	1	1	0	0	0	0	0	0	0	0	0	0	0	0	0	0	0	0	0	0	0	0	0	0	0	0	0	0	0	0	0	0	0	0	0	0	1	0	0	0	0	0
5	0.2.45.11.35.1	Pasteurellaceae	1	1	0	0	0	0	0	0	0	0	0	0	0	0	0	0	0	0	0	0	0	0	0	0	0	0	0	0	0	0	0	0	0	0	0	0	1	0	0	0	0	0
6	0.2.45.11.35.1.8	Haemophilus	0	1	0	0	0	0	0	0	0	0	0	0	0	0	0	0	0	0	0	0	0	0	0	0	0	0	0	0	0	0	0	0	0	0	0	0	1	0	0	0	0	0
4	0.2.45.11.36	Pseudomonadales	2	345970	30955	16	5	9	2	3	0	23	1	3	7	16	5	20	1549	1378	2056	2111	2038	1359	1633	26368	38310	30299	33124	10618	8373	31160	8059	10535	7548	6142	8443	10325	27	73385	11	26	8	20
5	0.2.45.11.36.1	Moraxellaceae	2	57395	30952	3	2	2	0	1	0	0	0	0	0	3	0	2	115	94	170	166	174	119	140	3	0	1	1	0	6	10	4235	5236	3674	3105	4521	4652	0	3	1	1	1	2
6	0.2.45.11.36.1.1	Acinetobacter	0	57394	30952	3	2	2	0	1	0	0	0	0	0	3	0	2	115	94	170	166	174	119	140	3	0	1	1	0	6	10	4235	5236	3674	3104	4521	4652	0	3	1	1	1	2
6	0.2.45.11.36.1.3	Enhydrobacter	0	1	0	0	0	0	0	0	0	0	0	0	0	0	0	0	0	0	0	0	0	0	0	0	0	0	0	0	0	0	0	0	0	1	0	0	0	0	0	0	0	0
5	0.2.45.11.36.2	Pseudomonadaceae	3	288575	3	13	3	7	2	2	0	23	1	3	7	13	5	18	1434	1284	1886	1945	1864	1240	1493	26365	38310	30298	33123	10618	8367	31150	3824	5299	3874	3037	3922	5673	27	73382	10	25	7	18
6	0.2.45.11.36.2.1	Azomonas	0	654	0	0	0	0	0	1	0	0	0	0	0	0	0	0	4	7	2	5	2	4	1	55	87	59	75	12	17	57	15	17	11	21	17	11	0	173	0	0	0	1
6	0.2.45.11.36.2.3	Azotobacter	0	2	0	0	0	0	0	0	0	0	0	0	0	0	0	0	0	0	0	0	0	0	0	0	0	1	0	0	0	0	0	0	0	0	0	0	0	1	0	0	0	0
6	0.2.45.11.36.2.5	Pseudomonas	0	287919	3	13	3	7	2	1	0	23	1	3	7	13	5	18	1430	1277	1884	1940	1862	1236	1492	26310	38223	30238	33048	10606	8350	31093	3809	5282	3863	3016	3905	5662	27	73208	10	25	7	17
4	0.2.45.11.43	Thiotrichales	1	8	0	0	0	0	0	0	1	0	0	0	0	0	0	0	0	0	0	0	0	0	0	0	0	0	0	0	0	0	0	0	0	0	1	0	0	0	0	0	0	6
5	0.2.45.11.43.8	Thiotrichaceae	1	8	0	0	0	0	0	0	1	0	0	0	0	0	0	0	0	0	0	0	0	0	0	0	0	0	0	0	0	0	0	0	0	0	1	0	0	0	0	0	0	6
6	0.2.45.11.43.8.10	Leucothrix	0	8	0	0	0	0	0	0	1	0	0	0	0	0	0	0	0	0	0	0	0	0	0	0	0	0	0	0	0	0	0	0	0	0	1	0	0	0	0	0	0	6
4	0.2.45.11.44	Vibrionales	1	1	0	0	0	0	0	0	0	0	0	0	0	0	0	0	0	0	0	0	0	0	0	0	0	0	0	0	0	0	0	0	0	0	0	0	0	0	0	0	0	1
5	0.2.45.11.44.1	Vibrionaceae	1	1	0	0	0	0	0	0	0	0	0	0	0	0	0	0	0	0	0	0	0	0	0	0	0	0	0	0	0	0	0	0	0	0	0	0	0	0	0	0	0	1
6	0.2.45.11.44.1.7	Vibrio	0	1	0	0	0	0	0	0	0	0	0	0	0	0	0	0	0	0	0	0	0	0	0	0	0	0	0	0	0	0	0	0	0	0	0	0	0	0	0	0	0	1
4	0.2.45.11.46	Xanthomonadales	1	67	1	1	0	3	0	0	1	2	0	2	0	4	0	1	1	4	0	8	5	4	0	2	1	1	0	0	0	1	0	0	1	1	1	0	9	1	0	5	0	7
5	0.2.45.11.46.5	Xanthomonadaceae	1	67	1	1	0	3	0	0	1	2	0	2	0	4	0	1	1	4	0	8	5	4	0	2	1	1	0	0	0	1	0	0	1	1	1	0	9	1	0	5	0	7
6	0.2.45.11.46.5.19	Stenotrophomonas	0	67	1	1	0	3	0	0	1	2	0	2	0	4	0	1	1	4	0	8	5	4	0	2	1	1	0	0	0	1	0	0	1	1	1	0	9	1	0	5	0	7
2	0.2.48	SHA-109	1	1	0	0	0	0	0	0	0	0	0	0	0	0	0	0	0	0	0	1	0	0	0	0	0	0	0	0	0	0	0	0	0	0	0	0	0	0	0	0	0	0
3	0.2.48.1	unclassified	1	1	0	0	0	0	0	0	0	0	0	0	0	0	0	0	0	0	0	1	0	0	0	0	0	0	0	0	0	0	0	0	0	0	0	0	0	0	0	0	0	0
4	0.2.48.1.1	unclassified	1	1	0	0	0	0	0	0	0	0	0	0	0	0	0	0	0	0	0	1	0	0	0	0	0	0	0	0	0	0	0	0	0	0	0	0	0	0	0	0	0	0
5	0.2.48.1.1.1	unclassified	1	1	0	0	0	0	0	0	0	0	0	0	0	0	0	0	0	0	0	1	0	0	0	0	0	0	0	0	0	0	0	0	0	0	0	0	0	0	0	0	0	0
6	0.2.48.1.1.1.1	unclassified	0	1	0	0	0	0	0	0	0	0	0	0	0	0	0	0	0	0	0	1	0	0	0	0	0	0	0	0	0	0	0	0	0	0	0	0	0	0	0	0	0	0
2	0.2.57	Verrucomicrobia	1	50311	0	0	35575	8	2	0	0	0	0	0	0	0	0	0	6	3	1	0	1	1	1	0	5	0	1	0	1	0	2695	3261	1656	1901	2427	2759	0	4	0	0	1	2
3	0.2.57.8	Verrucomicrobiae	1	50311	0	0	35575	8	2	0	0	0	0	0	0	0	0	0	6	3	1	0	1	1	1	0	5	0	1	0	1	0	2695	3261	1656	1901	2427	2759	0	4	0	0	1	2
4	0.2.57.8.1	Verrucomicrobiales	1	50311	0	0	35575	8	2	0	0	0	0	0	0	0	0	0	6	3	1	0	1	1	1	0	5	0	1	0	1	0	2695	3261	1656	1901	2427	2759	0	4	0	0	1	2
5	0.2.57.8.1.5	Verrucomicrobiaceae	1	50311	0	0	35575	8	2	0	0	0	0	0	0	0	0	0	6	3	1	0	1	1	1	0	5	0	1	0	1	0	2695	3261	1656	1901	2427	2759	0	4	0	0	1	2
6	0.2.57.8.1.5.1	Akkermansia	0	50311	0	0	35575	8	2	0	0	0	0	0	0	0	0	0	6	3	1	0	1	1	1	0	5	0	1	0	1	0	2695	3261	1656	1901	2427	2759	0	4	0	0	1	2
