# Supplementary material for: Resolving microbial membership using Abundance and Variability In Taxonomy (‘AVIT )
Source: Sci Rep. 2016 Aug 17;6:31655. doi: 10.1038/srep31655 (PMC4987704; doi:10.1038/srep31655)
Supplement: Supplementary Dataset 4 [file srep31655-s8.xlsx]

## Sheet: Content
Content of Supplemental Materials for ASF mice Data
	Sheet Name	Details
1	All_Data	Has the raw counts for all the members identified for all the samples
2	0.005RelAbundanceCutoff	Has the relative abundances of the ASF sample members after noise reduction based on relative abundance of 0.005 based cut-off
3	DomMembersNormalAVIT	Has the relative abundances of the ASF sample members after using normal mode of 'AVIT considering that there are only few dominant species in the samples		Shown in Main Figure 3
4	DomMembersStrongAVIT	Has the relative abundances of the ASF sample members after using strong mode of 'AVIT considering that there are only few dominant species in the samples
5	DomMembersExtraStrongAVIT	Has the relative abundances of the ASF sample members after using extra-strong mode of 'AVIT considering that there are only few dominant species in the samples
6	6OrdersMembersNormalAVIT	Has the relative abundances of the ASF sample members after using normal mode of 'AVIT considering that there are 6 orders of magnitude different concentrations of species in the samples
7	6OrdersMembersStrongAVIT	Has the relative abundances of the ASF sample members after using strong mode of 'AVIT considering that there are 6 orders of magnitude different concentrations of species in the samples
8	6OrdersMembersExtraStrongAVIT	Has the relative abundances of the ASF sample members after using extra-strong mode of 'AVIT considering that there are 6 orders of magnitude different concentrations of species in the samples

## Sheet: All_Data
	ASF	ASF	ASF	ASF	ASF	ASF	ASF	ASF	ASF	ASF	ASF	ASF	ASF
taxon	T11_1	T11_2	T11_3	T2_1	T2_2	T2_3	T42_1	T42_2	T42_3	T42_4	T52_1	T52_2	T52_3
Actinomyces	1	0	0	0	0	0	0	0	0	0	1	1	1
Dietzia	0	0	0	0	0	1	0	0	0	0	0	0	1
Leifsonia	0	0	0	1	2	0	2	2	4	1	0	1	1
Arthrobacter	0	0	0	0	1	0	1	0	0	0	0	0	0
Mycobacterium	0	0	0	1	0	1	0	0	0	0	0	0	0
Propionibacterium	5	6	0	4	2	3	7	1	5	4	7	8	2
Bifidobacterium	6	0	0	4	2	2	6	0	0	2	3	5	2
Collinsella	0	0	0	0	1	0	2	0	0	0	0	0	1
Barnesiella	10	7	3	6	9	6	17	7	14	4	13	10	13
Parabacteroides	611365	480535	211914	469070	601263	433532	484081	394732	345596	385555	327317	528967	264093
Tannerella	1	2	0	2	1	0	1	2	2	0	1	1	1
Paraprevotella	1	3	0	0	0	1	0	0	0	0	0	0	1
Prevotella	0	1	1	0	5	3	2	0	0	0	2	0	5
Alistipes	4	4	2	5	3	3	9	9	8	4	1	8	10
Bacteroides	38	29	15	39	43	34	67	19	66	18	46	41	52
Hydrotalea	49	17	11	26	31	26	60	42	103	45	63	46	55
Sediminibacterium	20	5	7	15	28	24	45	23	74	33	22	41	30
Chryseobacterium	0	0	0	0	0	0	0	0	1	0	0	0	1
Zavarzinella	1	0	0	0	1	0	0	0	0	0	0	0	0
Caulobacter	8	3	4	5	4	4	12	14	40	9	19	8	10
Phenylobacterium	3	0	1	1	0	1	0	0	1	0	1	3	1
Kiloniella	0	0	0	1	2	3	4	1	3	0	4	1	1
Fulvimarina	0	0	0	0	2	0	0	1	0	0	3	1	0
Gemmiger	0	0	0	0	1	1	2	2	2	0	1	2	3
Pedomicrobium	0	0	0	0	0	0	2	0	1	0	0	0	1
Methylobacterium	42	18	7	14	35	12	46	34	69	31	34	50	33
Aminobacter	2	0	0	1	1	0	0	0	0	0	0	0	0
Acetobacter	4	2	0	2	5	6	5	2	3	2	3	4	6
Gluconobacter	1	4	0	0	7	7	7	4	7	3	5	1	8
Dongia	0	1	0	0	1	0	1	0	2	0	1	0	0
Insolitispirillum	2	0	0	0	0	1	0	0	1	0	0	0	0
Sphingomonas	6	1	0	3	6	3	8	1	7	5	7	6	8
Delftia	0	0	0	0	0	1	0	1	2	0	0	1	3
Parasutterella	0	0	0	2	0	1	0	0	2	2	0	0	0
Sutterella	1	0	3	1	1	0	0	0	0	1	0	0	2
Vampirovibrio	28	19	11	19	33	19	48	46	99	56	71	43	43
Bilophila	0	0	0	0	1	0	0	0	0	2	1	0	0
Buttiauxella	0	1	0	0	0	0	0	1	0	0	0	0	0
Citrobacter	1	2	1	1	1	2	1	1	0	1	1	1	1
Enterobacter	7	0	2	5	5	0	0	40	25	3	10	7	0
Escherichia_Shigella	5	0	4	4	6	0	31	87	50	7	7	9	8
Klebsiella	1	0	0	0	0	2	10	0	0	0	0	0	4
Pantoea	0	0	0	0	0	0	1	0	0	0	2	0	0
Serratia	2	0	1	1	1	0	0	1	6	1	2	1	2
Tatumella	0	4	0	0	1	1	7	0	1	1	0	0	0
Yersinia	0	0	0	0	0	0	1	0	0	1	1	0	0
Ectothiorhodosinus	0	0	0	0	0	0	1	0	3	5	1	1	1
Acinetobacter	3	3	1	2	1	3	4	3	16	1	4	8	3
Pseudomonas	1	0	1	2	4	0	5	3	10	3	5	10	5
Dyella	0	0	0	2	0	5	8	2	9	5	2	0	2
Stenotrophomonas	0	0	0	0	1	0	1	1	1	1	0	0	0
Akkermansia	2	0	1	1	3	1	2	2	7	1	3	2	5
Tumebacillus	1	0	0	0	0	0	0	0	0	1	0	0	0
Bacillus	4	2	0	0	3	0	2	2	7	3	3	0	2
Staphylococcus	0	0	1	1	1	0	0	0	3	0	1	1	1
Enterococcus	1	0	1	1	1	0	6	37	24	4	7	0	0
Lactobacillus	20221	21839	9089	9331	33139	13457	42859	29398	19981	22180	26228	31458	24412
Leuconostoc	0	2	1	4	4	7	14	2	7	5	3	2	6
Weissella	0	0	0	0	1	0	1	0	0	0	0	0	0
Streptococcus	0	0	0	0	1	1	1	2	0	1	0	3	8
Anaerosporobacter	2	1	0	0	0	0	1	1	2	1	0	0	0
Clostridium_sensu_stricto	6	6	3	6	11	4	54	169	62	11	34	12	5
Guggenheimella	0	0	0	0	0	0	1	1	0	0	0	0	0
Eubacterium	0	0	0	0	0	0	1	1	2	0	1	0	0
Lutispora	0	0	0	0	0	0	1	0	0	0	0	0	1
Anaerostipes	2	4	1	1	2	2	5	2	7	3	4	1	3
Blautia	12	6	5	8	12	10	18	13	34	11	19	17	21
Clostridium_XlVa	4	1	1	1	3	3	5	2	6	2	3	6	2
Clostridium_XlVb	0	0	0	0	1	0	0	0	1	0	0	0	0
Coprococcus	4	1	0	0	1	0	1	2	3	0	2	2	2
Dorea	0	1	4	0	1	3	2	1	7	2	3	2	2
Johnsonella	0	1	0	1	0	2	0	1	0	0	1	0	1
Lachnospiracea_incertae_sedis	9	2	3	9	11	7	17	15	25	7	19	16	15
Lactonifactor	0	0	0	1	0	0	0	0	1	1	0	0	0
Oribacterium	0	0	0	0	1	0	0	0	1	0	0	0	0
Parasporobacterium	0	0	0	0	0	0	0	1	0	0	0	1	0
Robinsoniella	0	0	0	1	1	1	3	1	3	0	1	1	5
Roseburia	9	7	1	8	10	9	8	9	18	5	6	9	17
Clostridium_XI	0	0	0	0	0	1	0	3	0	1	0	1	0
Acetanaerobacterium	0	1	0	0	0	0	1	0	1	1	0	0	0
Anaerotruncus	0	0	0	0	0	2	1	1	0	1	0	4	1
Butyricicoccus	1	0	1	0	0	0	0	0	1	1	0	0	0
Clostridium_IV	1	1	1	7	1	0	0	1	9	2	4	4	6
Faecalibacterium	8	6	3	5	6	7	8	5	20	5	13	15	14
Flavonifractor	0	0	0	1	1	0	0	0	1	0	1	1	2
Oscillibacter	0	1	1	0	0	2	0	2	1	1	1	2	4
Pseudoflavonifractor	0	0	0	0	0	0	0	1	1	0	0	0	1
Ruminococcus	3	2	1	2	3	1	6	5	3	1	6	1	5
Sporobacter	0	0	0	1	2	1	1	0	2	0	2	1	1
Subdoligranulum	0	0	0	0	1	0	0	0	0	0	1	0	0
Bulleidia	0	0	0	2	1	0	0	0	0	0	0	0	0
Catenibacterium	1	0	0	0	0	0	0	0	0	0	0	0	1
Clostridium_XVIII	0	0	0	1	0	2	0	1	0	0	0	1	1
Erysipelotrichaceae_incertae_sedis	0	1	0	0	0	0	1	0	1	0	0	3	1
Turicibacter	1	3	2	8	5	3	8	54	30	7	3	0	2
Acidaminococcus	0	0	0	0	0	0	1	0	0	0	0	1	0
Phascolarctobacterium	0	0	0	0	0	0	1	0	0	0	0	1	0
Dendrosporobacter	0	0	0	0	0	0	1	1	0	0	0	0	0
Megasphaera	0	0	0	0	0	0	0	1	0	1	1	0	0

## Sheet: 0.005RelAbundanceCutoff
	ASF	ASF	ASF	ASF	ASF	ASF	ASF	ASF	ASF	ASF	ASF	ASF	ASF
taxon	T11_1	T11_2	T11_3	T2_1	T2_2	T2_3	T42_1	T42_2	T42_3	T42_4	T52_1	T52_2	T52_3
'Parabacteroides'	0.967487	0.956184	0.958414	0.980006	0.947262	0.969363	0.917626	0.929177	0.942953	0.944837	0.924543	0.943146	0.91394
'Lactobacillus'	0.0319998	0.0434559	0.0411064	0.0194948	0.0522089	0.0300894	0.0812437	0.0692012	0.0545178	0.0543541	0.0740839	0.0560895	0.084482

## Sheet: DomMembersNormalAVIT
	ASF	ASF	ASF	ASF	ASF	ASF	ASF	ASF	ASF	ASF	ASF	ASF	ASF
taxon	T11_1	T11_2	T11_3	T2_1	T2_2	T2_3	T42_1	T42_2	T42_3	T42_4	T52_1	T52_2	T52_3
'Parabacteroides'	0.967487	0.956184	0.958414	0.980006	0.947262	0.969363	0.917626	0.929177	0.942953	0.944837	0.924543	0.943146	0.91394
'Lactobacillus'	0.0319998	0.0434559	0.0411064	0.0194948	0.0522089	0.0300894	0.0812437	0.0692012	0.0545178	0.0543541	0.0740839	0.0560895	0.084482

## Sheet: DomMembersStrongAVIT
	ASF	ASF	ASF	ASF	ASF	ASF	ASF	ASF	ASF	ASF	ASF	ASF	ASF
taxon	T11_1	T11_2	T11_3	T2_1	T2_2	T2_3	T42_1	T42_2	T42_3	T42_4	T52_1	T52_2	T52_3
'Parabacteroides'	0.967487	0.956184	0.958414	0.980006	0.947262	0.969363	0.917626	0.929177	0.942953	0.944837	0.924543	0.943146	0.91394
'Lactobacillus'	0.0319998	0.0434559	0.0411064	0.0194948	0.0522089	0.0300894	0.0812437	0.0692012	0.0545178	0.0543541	0.0740839	0.0560895	0.084482

## Sheet: DomMembersExtraStrongAVIT
	ASF	ASF	ASF	ASF	ASF	ASF	ASF	ASF	ASF	ASF	ASF	ASF	ASF
taxon	T11_1	T11_2	T11_3	T2_1	T2_2	T2_3	T42_1	T42_2	T42_3	T42_4	T52_1	T52_2	T52_3
'Parabacteroides'	0.967487	0.956184	0.958414	0.980006	0.947262	0.969363	0.917626	0.929177	0.942953	0.944837	0.924543	0.943146	0.91394
'Lactobacillus'	0.0319998	0.0434559	0.0411064	0.0194948	0.0522089	0.0300894	0.0812437	0.0692012	0.0545178	0.0543541	0.0740839	0.0560895	0.084482

## Sheet: 6OrdersMembersNormalAVIT
	ASF	ASF	ASF	ASF	ASF	ASF	ASF	ASF	ASF	ASF	ASF	ASF	ASF
taxon	T11_1	T11_2	T11_3	T2_1	T2_2	T2_3	T42_1	T42_2	T42_3	T42_4	T52_1	T52_2	T52_3
'Propionibacterium'	7.91252e-06	1.1939e-05	0	8.35701e-06	3.15091e-06	6.7079e-06	1.32692e-05	2.35394e-06	1.36424e-05	9.80236e-06	1.97723e-05	1.4264e-05	6.92135e-06
'Bifidobacterium'	9.49502e-06	0	0	8.35701e-06	3.15091e-06	4.47193e-06	1.13736e-05	0	0	4.90118e-06	8.47383e-06	8.91498e-06	6.92135e-06
'Parabacteroides'	0.967487	0.956184	0.958414	0.980006	0.947262	0.969363	0.917626	0.929177	0.942953	0.944837	0.924543	0.943146	0.91394
'Prevotella'	0	1.98983e-06	4.52266e-06	0	7.87727e-06	6.7079e-06	3.79121e-06	0	0	0	5.64922e-06	0	1.73034e-05
'Alistipes'	6.33002e-06	7.95933e-06	9.04531e-06	1.04463e-05	4.72636e-06	6.7079e-06	1.70604e-05	2.11855e-05	2.18279e-05	9.80236e-06	2.82461e-06	1.4264e-05	3.46067e-05
'Acetobacter'	6.33002e-06	3.97966e-06	0	4.17851e-06	7.87727e-06	1.34158e-05	9.47803e-06	4.70789e-06	8.18545e-06	4.90118e-06	8.47383e-06	7.13198e-06	2.0764e-05
'Gluconobacter'	1.5825e-06	7.95933e-06	0	0	1.10282e-05	1.56518e-05	1.32692e-05	9.41577e-06	1.90994e-05	7.35177e-06	1.41231e-05	1.783e-06	2.76854e-05
'Sphingomonas'	9.49502e-06	1.98983e-06	0	6.26776e-06	9.45272e-06	6.7079e-06	1.51648e-05	2.35394e-06	1.90994e-05	1.22529e-05	1.97723e-05	1.0698e-05	2.76854e-05
'Acinetobacter'	4.74751e-06	5.9695e-06	4.52266e-06	4.17851e-06	1.57545e-06	6.7079e-06	7.58242e-06	7.06183e-06	4.36557e-05	2.45059e-06	1.12984e-05	1.4264e-05	1.0382e-05
'Pseudomonas'	1.5825e-06	0	4.52266e-06	4.17851e-06	6.30181e-06	0	9.47803e-06	7.06183e-06	2.72848e-05	7.35177e-06	1.41231e-05	1.783e-05	1.73034e-05
'Dyella'	0	0	0	4.17851e-06	0	1.11798e-05	1.51648e-05	4.70789e-06	2.45563e-05	1.22529e-05	5.64922e-06	0	6.92135e-06
'Akkermansia'	3.16501e-06	0	4.52266e-06	2.08925e-06	4.72636e-06	2.23597e-06	3.79121e-06	4.70789e-06	1.90994e-05	2.45059e-06	8.47383e-06	3.56599e-06	1.73034e-05
'Lactobacillus'	0.0319998	0.0434559	0.0411064	0.0194948	0.0522089	0.0300894	0.0812437	0.0692012	0.0545178	0.0543541	0.0740839	0.0560895	0.084482
'Leuconostoc'	0	3.97966e-06	4.52266e-06	8.35701e-06	6.30181e-06	1.56518e-05	2.65385e-05	4.70789e-06	1.90994e-05	1.22529e-05	8.47383e-06	3.56599e-06	2.0764e-05
'Anaerostipes'	3.16501e-06	7.95933e-06	4.52266e-06	2.08925e-06	3.15091e-06	4.47193e-06	9.47803e-06	4.70789e-06	1.90994e-05	7.35177e-06	1.12984e-05	1.783e-06	1.0382e-05
'Clostridium_XlVa'	6.33002e-06	1.98983e-06	4.52266e-06	2.08925e-06	4.72636e-06	6.7079e-06	9.47803e-06	4.70789e-06	1.63709e-05	4.90118e-06	8.47383e-06	1.0698e-05	6.92135e-06
'Clostridium_IV'	1.5825e-06	1.98983e-06	4.52266e-06	1.46248e-05	1.57545e-06	0	0	2.35394e-06	2.45563e-05	4.90118e-06	1.12984e-05	7.13198e-06	2.0764e-05
'Ruminococcus'	4.74751e-06	3.97966e-06	4.52266e-06	4.17851e-06	4.72636e-06	2.23597e-06	1.13736e-05	1.17697e-05	8.18545e-06	2.45059e-06	1.69477e-05	1.783e-06	1.73034e-05

## Sheet: 6OrdersMembersStrongAVIT
	ASF	ASF	ASF	ASF	ASF	ASF	ASF	ASF	ASF	ASF	ASF	ASF	ASF
taxon	T11_1	T11_2	T11_3	T2_1	T2_2	T2_3	T42_1	T42_2	T42_3	T42_4	T52_1	T52_2	T52_3
'Parabacteroides'	0.967487	0.956184	0.958414	0.980006	0.947262	0.969363	0.917626	0.929177	0.942953	0.944837	0.924543	0.943146	0.91394
'Alistipes'	6.33002e-06	7.95933e-06	9.04531e-06	1.04463e-05	4.72636e-06	6.7079e-06	1.70604e-05	2.11855e-05	2.18279e-05	9.80236e-06	2.82461e-06	1.4264e-05	3.46067e-05
'Sphingomonas'	9.49502e-06	1.98983e-06	0	6.26776e-06	9.45272e-06	6.7079e-06	1.51648e-05	2.35394e-06	1.90994e-05	1.22529e-05	1.97723e-05	1.0698e-05	2.76854e-05
'Acinetobacter'	4.74751e-06	5.9695e-06	4.52266e-06	4.17851e-06	1.57545e-06	6.7079e-06	7.58242e-06	7.06183e-06	4.36557e-05	2.45059e-06	1.12984e-05	1.4264e-05	1.0382e-05
'Pseudomonas'	1.5825e-06	0	4.52266e-06	4.17851e-06	6.30181e-06	0	9.47803e-06	7.06183e-06	2.72848e-05	7.35177e-06	1.41231e-05	1.783e-05	1.73034e-05
'Dyella'	0	0	0	4.17851e-06	0	1.11798e-05	1.51648e-05	4.70789e-06	2.45563e-05	1.22529e-05	5.64922e-06	0	6.92135e-06
'Lactobacillus'	0.0319998	0.0434559	0.0411064	0.0194948	0.0522089	0.0300894	0.0812437	0.0692012	0.0545178	0.0543541	0.0740839	0.0560895	0.084482

## Sheet: 6OrdersMembersExtraStrongAVIT
	ASF	ASF	ASF	ASF	ASF	ASF	ASF	ASF	ASF	ASF	ASF	ASF	ASF
taxon	T11_1	T11_2	T11_3	T2_1	T2_2	T2_3	T42_1	T42_2	T42_3	T42_4	T52_1	T52_2	T52_3
'Parabacteroides'	0.967487	0.956184	0.958414	0.980006	0.947262	0.969363	0.917626	0.929177	0.942953	0.944837	0.924543	0.943146	0.91394
'Alistipes'	6.33002e-06	7.95933e-06	9.04531e-06	1.04463e-05	4.72636e-06	6.7079e-06	1.70604e-05	2.11855e-05	2.18279e-05	9.80236e-06	2.82461e-06	1.4264e-05	3.46067e-05
'Sphingomonas'	9.49502e-06	1.98983e-06	0	6.26776e-06	9.45272e-06	6.7079e-06	1.51648e-05	2.35394e-06	1.90994e-05	1.22529e-05	1.97723e-05	1.0698e-05	2.76854e-05
'Acinetobacter'	4.74751e-06	5.9695e-06	4.52266e-06	4.17851e-06	1.57545e-06	6.7079e-06	7.58242e-06	7.06183e-06	4.36557e-05	2.45059e-06	1.12984e-05	1.4264e-05	1.0382e-05
'Pseudomonas'	1.5825e-06	0	4.52266e-06	4.17851e-06	6.30181e-06	0	9.47803e-06	7.06183e-06	2.72848e-05	7.35177e-06	1.41231e-05	1.783e-05	1.73034e-05
'Dyella'	0	0	0	4.17851e-06	0	1.11798e-05	1.51648e-05	4.70789e-06	2.45563e-05	1.22529e-05	5.64922e-06	0	6.92135e-06
'Lactobacillus'	0.0319998	0.0434559	0.0411064	0.0194948	0.0522089	0.0300894	0.0812437	0.0692012	0.0545178	0.0543541	0.0740839	0.0560895	0.084482
