# Supplementary material for: Resolving microbial membership using Abundance and Variability In Taxonomy (‘AVIT )
Source: Sci Rep. 2016 Aug 17;6:31655. doi: 10.1038/srep31655 (PMC4987704; doi:10.1038/srep31655)
Supplement: Supplementary Dataset 5 [file srep31655-s9.xlsx]

## Sheet: Whole
taxon	Equal_DNA_mix_S41_Run2	Equal_DNA_mix_S42_Run2	Equal_DNA_mix_S43_Run2	Pool3_1_S21_Run1	Pool3_1_S21_Run3	Pool3_2_S22_Run1	Pool3_2_S22_Run3	Pool3_3_S23_Run1	Pool3_3_S23_Run3	Pool3_4_S24_Run1	Pool3_4_S24_Run3	Pool3_5_S25_Run1	Pool3_5_S25_Run3	Pool3_6_S26_Run1	Pool3_6_S26_Run3
Actinomyces	0.00414844	0.0040249	0.00439394	0.00456204	0.0118269	0.00514945	0.0138313	0.00562931	0.0132926	0.00527971	0.0152123	0.00502187	0.0129034	0.00482985	0.0136019
Dermacoccus	0	0	0	9.32932e-06	1.90756e-05	0	0	9.5574e-06	0	0	0	8.74891e-06	0	0	0
Dietzia	0	0	0	0	0	0	0	9.5574e-06	0	0	0	0	0	8.84588e-06	0
Mycobacterium	0	0	0	0	0	0	0	0	2.01098e-05	0	0	0	0	0	0
Gordonia	0	1.20868e-05	0	0	0	0	0	0	0	0	0	0	0	0	0
Nocardia	0	1.20868e-05	0	0	0	0	0	0	0	1.24816e-05	0	0	0	0	0
Rhodococcus	0	1.20868e-05	0	0	0	7.62881e-06	2.93036e-05	1.91148e-05	0	0	0	0	0	0	0
Cellulosimicrobium	0	0	0	0	0	0	0	0	0	0	0	0	0	1.76918e-05	1.71309e-05
Propionibacterium	3.22836e-05	1.20868e-05	0	3.73173e-05	0.00017168	9.15457e-05	5.86072e-05	5.73444e-05	6.03294e-05	6.24079e-05	2.46154e-05	6.12423e-05	0.000103228	4.42294e-05	8.56546e-05
unclassified	0	1.20868e-05	0	9.32932e-06	0	7.62881e-06	0	0	0	0	0	0	0	0	0
Bifidobacterium	0.0214524	0.0252976	0.0239481	0.0285477	0.0478225	0.0305381	0.0483656	0.0317019	0.0454079	0.0277216	0.0472862	0.0286702	0.0450244	0.0285633	0.04514
unclassified	0	1.20868e-05	0	9.32932e-06	0	0	1.46518e-05	9.5574e-06	0	2.49632e-05	2.46154e-05	8.74891e-06	1.72046e-05	0	1.71309e-05
Collinsella	0	0	0	0	0	0	0	0	0	0	0	8.74891e-06	0	0	0
unclassified	0	1.20868e-05	0	0	0	0	0	0	0	0	0	0	0	0	0
Porphyromonas	0	1.20868e-05	0	9.32932e-06	1.90756e-05	0	0	1.91148e-05	0	0	0	8.74891e-06	0	0	0
Prevotella	0	0	0	9.32932e-06	0	0	0	0	0	0	0	0	0	0	0
Xylanibacter	0	1.20868e-05	2.30049e-05	1.86586e-05	0	2.28864e-05	1.46518e-05	9.5574e-06	4.02196e-05	2.49632e-05	0	2.62467e-05	0	5.30753e-05	1.71309e-05
Alistipes	0	0	0	1.86586e-05	0	0	0	0	0	0	0	0	0	0	0
Bacteroides	0.0939452	0.0956185	0.0918126	0.075045	0.0393911	0.0725347	0.0355746	0.0713173	0.0355742	0.0742031	0.0377846	0.072336	0.037506	0.0728723	0.0409429
unclassified	0	0	0	0	0	7.62881e-06	0	0	0	0	0	0	0	0	0
Sediminibacterium	0	0	0	0	0	7.62881e-06	0	1.91148e-05	2.01098e-05	0	0	0	0	0	0
unclassified	0	1.20868e-05	0	0	0	0	0	0	0	0	0	0	0	0	0
Pedobacter	0	0	0	0	0	7.62881e-06	0	1.91148e-05	0	0	0	8.74891e-06	3.44092e-05	8.84588e-06	3.42618e-05
Sphingobacterium	1.61418e-05	6.04339e-05	0	9.32932e-06	0	0	0	9.5574e-06	0	4.99264e-05	0	0	1.72046e-05	0	0
unclassified	0	0	0	0	0	0	1.46518e-05	0	0	0	0	0	0	0	0
Chloroflexus	0	0	0	0	3.81512e-05	0	0	9.5574e-06	0	0	0	0	0	0	0
Truepera	0	0	0	0	0	0	0	9.5574e-06	0	0	0	0	0	0	0
Ilyobacter	0	3.62603e-05	0	0	0	0	0	0	0	0	0	0	0	0	0
Gemmatimonas	0	0	0	0	0	0	0	0	2.01098e-05	0	0	0	0	0	0
Brevundimonas	0	0	0	1.86586e-05	3.81512e-05	7.62881e-06	0	2.86722e-05	0	0	9.84615e-05	6.12423e-05	6.88184e-05	0	0
Phenylobacterium	0	1.20868e-05	0	0	0	0	0	0	0	0	0	0	0	0	0
unclassified	0	0	0	9.32932e-06	0	0	0	0	0	0	0	8.74891e-06	0	1.76918e-05	0
Bradyrhizobium	0	1.20868e-05	0	9.32932e-06	0	0	0	0	0	0	0	0	0	0	0
Brucella	0	0	0	0	0	0	0	3.82296e-05	2.01098e-05	0	0	0	0	0	0
unclassified	0	0	0	9.32932e-06	0	0	0	0	0	1.24816e-05	0	8.74891e-06	0	0	0
Aquamicrobium	0	0	0	9.32932e-06	0	0	0	0	0	1.24816e-05	0	3.49956e-05	1.72046e-05	8.84588e-06	0
Phaeobacter	4.84254e-05	3.62603e-05	0	9.32932e-06	3.81512e-05	3.81441e-05	5.86072e-05	3.82296e-05	2.01098e-05	2.49632e-05	4.92308e-05	2.62467e-05	8.6023e-05	8.84588e-06	5.13927e-05
Rhodobacter	0.0111378	0.0120626	0.0117095	0.0118389	0.0141159	0.0107337	0.0143441	0.0112108	0.0133931	0.0107217	0.0133662	0.0109799	0.014039	0.0114996	0.0153836
unclassified	4.84254e-05	2.41736e-05	0	9.32932e-06	3.81512e-05	2.28864e-05	4.39554e-05	0	0	4.99264e-05	4.92308e-05	0	1.72046e-05	0	1.71309e-05
Sphingobium	0	0	2.30049e-05	0	0	0	0	0	0	0	0	0	0	0	0
Sphingomonas	0	0	0	9.32932e-06	0	0	0	0	0	0	0	0	0	0	0
Achromobacter	0	0	0	0	3.81512e-05	0	0	0	0	0	0	0	0	0	0
unclassified	0	2.41736e-05	0	9.32932e-06	0	1.52576e-05	1.46518e-05	3.82296e-05	0	0	0	8.74891e-06	1.72046e-05	7.0767e-05	6.85237e-05
Aquabacterium	3.22836e-05	2.41736e-05	4.60098e-05	0	0	7.62881e-06	0	9.5574e-06	0	0	0	0	0	8.84588e-06	1.71309e-05
Delftia	0	0	0	9.32932e-06	0	0	0	0	0	0	0	0	0	0	0
unclassified	0	3.62603e-05	2.30049e-05	0	0	0	0	4.7787e-05	2.01098e-05	1.24816e-05	2.46154e-05	3.49956e-05	8.6023e-05	8.84588e-06	0
Massilia	0	0	0	0	0	7.62881e-06	0	0	0	0	0	0	0	0	0
Undibacterium	0	0	0	0	0	0	0	0	0	0	0	8.74891e-06	0	0	1.71309e-05
unclassified	0.000209843	0.000157128	0.000207044	0.000195916	0.000133529	0.000335668	0.000146518	0.000296279	0.000140769	0.00023715	0.000196923	0.000253718	0.000240864	0.000336143	0.000119916
Peredibacter	0	1.20868e-05	0	0	0	0	0	0	0	0	0	0	0	0	0
Vampirovibrio	0	0	0	0	0	7.62881e-06	0	0	0	1.24816e-05	0	1.74978e-05	1.72046e-05	0	0
Sulfurimonas	1.61418e-05	0	0	0	0	0	0	0	0	0	0	0	0	0	0
Escherichia_Shigella	0	1.20868e-05	2.30049e-05	0	0	3.05152e-05	0	3.82296e-05	0	1.24816e-05	0	1.74978e-05	1.72046e-05	0	5.13927e-05
Yersinia	0	0	0	0	0	0	0	0	0	1.24816e-05	0	0	0	8.84588e-06	1.71309e-05
unclassified	0.00240513	0.00255031	0.00232349	0.00266818	0.00404403	0.00273874	0.00392668	0.00263784	0.00378064	0.00252128	0.00423385	0.0028084	0.00387103	0.00315798	0.00548189
Aeromonas	0	0	0	0	1.90756e-05	0	0	0	0	0	0	0	0	0	0
Allochromatium	0	0	0	0	0	7.62881e-06	0	0	0	0	0	0	0	0	0
Marinomonas	0	0	0	0	0	0	0	0	0	0	0	8.74891e-06	0	0	0
unclassified	0	0	0	0	0	1.52576e-05	0	0	0	0	0	0	0	0	0
Acinetobacter	0.126293	0.126355	0.119418	0.111663	0.0807852	0.105957	0.0767022	0.101758	0.0738633	0.107928	0.0763815	0.105354	0.077782	0.105337	0.0796759
Enhydrobacter	0	0	0	0	0	0	0	0	0	0	2.46154e-05	0	0	0	0
unclassified	0	2.41736e-05	2.30049e-05	0	0	0	1.46518e-05	0	0	1.24816e-05	0	1.74978e-05	0	0	1.71309e-05
Azomonas	0	0	0	0	0	0	0	0	0	0	0	8.74891e-06	0	0	0
Pseudomonas	0.0872625	0.0790838	0.0924107	0.0828723	0.0725254	0.085252	0.0773615	0.0838853	0.0775434	0.0837015	0.07424	0.0770691	0.0671323	0.10861	0.0969096
unclassified	0.000403545	0.000471385	0.000598127	0.000438478	0.000381512	0.000518759	0.000263732	0.000315394	0.000361976	0.000574153	0.000516923	0.000376203	0.000344092	0.000389219	0.000274095
unclassified	0	0	0	1.86586e-05	0	7.62881e-06	0	1.91148e-05	0	0	2.46154e-05	0	0	8.84588e-06	0
Leucothrix	0	0	0	9.32932e-06	0	0	0	0	0	1.24816e-05	0	0	1.72046e-05	0	0
Pseudoxanthomonas	0	0	0	0	0	7.62881e-06	0	0	0	0	0	0	0	0	0
Stenotrophomonas	3.22836e-05	4.83471e-05	0	0	0	7.62881e-06	0	4.7787e-05	2.01098e-05	1.24816e-05	2.46154e-05	8.74891e-06	1.72046e-05	0	0
unclassified	0	3.62603e-05	6.90147e-05	2.79879e-05	0	1.52576e-05	2.93036e-05	0	2.01098e-05	0	0	0	3.44092e-05	0	1.71309e-05
unclassified	0	0	0	0	0	0	0	0	0	1.24816e-05	0	0	0	0	0
Akkermansia	0.0372875	0.0399831	0.0408337	0.0530372	0.0514087	0.0507316	0.0477795	0.0366144	0.0333018	0.048803	0.0467938	0.0422047	0.0417556	0.0482366	0.0472642
Bacillus	0	1.20868e-05	2.30049e-05	9.32932e-06	0.000114454	0	5.86072e-05	0	6.03294e-05	0	2.46154e-05	0	5.16138e-05	1.76918e-05	0
unclassified	0	0	0	0	0	0	0	0	0	0	0	0	3.44092e-05	0	0
Brochothrix	0	0	0	0	0	0	0	0	0	0	2.46154e-05	0	0	0	0
Cohnella	1.61418e-05	0	0	9.32932e-06	0	7.62881e-06	0	0	0	0	0	0	0	0	0
Paenibacillus	0	0	0	0	0	0	0	0	0	0	0	2.62467e-05	6.88184e-05	3.53835e-05	1.71309e-05
Saccharibacillus	4.84254e-05	8.46075e-05	9.20196e-05	1.86586e-05	1.90756e-05	4.57729e-05	1.46518e-05	4.7787e-05	0	3.74448e-05	0	7.87402e-05	3.44092e-05	5.30753e-05	1.71309e-05
Pasteuria	0	1.20868e-05	0	0	0	0	0	0	0	0	0	0	0	0	0
Sporosarcina	0	0	0	0	1.90756e-05	0	1.46518e-05	1.91148e-05	0	0	0	0	3.44092e-05	0	0
unclassified	1.61418e-05	0.000108781	0.000138029	8.39638e-05	3.81512e-05	0.000106803	0.000131866	8.60166e-05	6.03294e-05	3.74448e-05	0.000196923	6.99913e-05	8.6023e-05	8.84588e-06	0.000119916
Staphylococcus	0.0974318	0.0899861	0.0918816	0.0864174	0.0783053	0.0849011	0.0737865	0.0868959	0.0798962	0.0837639	0.0748308	0.0770954	0.0699883	0.0871319	0.0788022
unclassified	0	2.41736e-05	0	0	0	1.52576e-05	0	0	4.02196e-05	3.74448e-05	0	8.74891e-06	0	8.84588e-06	3.42618e-05
unclassified	0.17007	0.149429	0.178426	0.169551	0.212235	0.171976	0.207132	0.177395	0.216804	0.169488	0.201231	0.152467	0.183745	0.166762	0.204355
Enterococcus	0.0217914	0.0196168	0.0203593	0.0252265	0.0515232	0.0268458	0.0563655	0.026474	0.056951	0.0243266	0.0554338	0.0260017	0.0530934	0.0254584	0.0540138
unclassified	3.22836e-05	6.04339e-05	9.20196e-05	2.79879e-05	5.72268e-05	2.28864e-05	0.000131866	3.82296e-05	0.000100549	7.48895e-05	2.46154e-05	8.74891e-06	8.6023e-05	3.53835e-05	8.56546e-05
Lactobacillus	0.142258	0.153913	0.134349	0.151098	0.106633	0.155704	0.126885	0.15656	0.109136	0.158104	0.122757	0.162563	0.121568	0.15153	0.106092
unclassified	3.22836e-05	3.62603e-05	6.90147e-05	1.86586e-05	0	3.05152e-05	4.39554e-05	2.86722e-05	0	0	7.38462e-05	2.62467e-05	3.44092e-05	2.65376e-05	0
Lactococcus	0	1.20868e-05	0	0	0	0	0	0	0	0	0	0	0	0	0
Streptococcus	0.00700554	0.00854536	0.00761462	0.00722089	0.00429201	0.00704902	0.00424902	0.00686221	0.00355943	0.00620335	0.00401231	0.00766404	0.00454201	0.00693517	0.00412855
unclassified	0	0	0	0	0	0	1.46518e-05	0	0	1.24816e-05	0	0	0	8.84588e-06	0
unclassified	0.000145276	0.000145041	0.000299064	7.46345e-05	7.63024e-05	0.000137319	0.000249081	5.73444e-05	0.000140769	0.000212187	0.000295385	6.99913e-05	0.000206455	7.0767e-05	0.00018844
unclassified	0.000322836	0.00140207	0.00161034	0.000149269	0.000190756	0.0004501	0.000659331	0.00021982	0.000221208	0.00103597	0.00110769	0.000166229	0.000206455	0.000291914	0.00018844
Clostridium_sensu_stricto	0.0517506	0.0563002	0.0523131	0.0528133	0.0565019	0.0573458	0.060087	0.0558248	0.0609126	0.0560049	0.0594954	0.0671304	0.071898	0.0529072	0.0589817
unclassified	9.68507e-05	0.000120868	0.000184039	6.53052e-05	0.000152605	7.62881e-05	0.000102563	4.7787e-05	8.04392e-05	0.000112334	2.46154e-05	7.87402e-05	0.000120432	3.53835e-05	6.85237e-05
Finegoldia	0	0	2.30049e-05	0	0	0	0	0	0	0	0	0	0	0	0
Peptoniphilus	0	0	0	0	0	0	0	0	0	0	0	8.74891e-06	0	0	0
Heliophilum	0	0	0	0	0	0	0	0	0	0	0	0	0	0	1.71309e-05
Anaerostipes	0.0555923	0.0527346	0.0526582	0.054222	0.0510272	0.0533941	0.0496989	0.0588258	0.0559857	0.0558926	0.0503877	0.054392	0.051046	0.0533141	0.0498338
Blautia	0.0227438	0.0285852	0.0255584	0.0298258	0.0374454	0.0284173	0.0339043	0.0292839	0.0350313	0.0289947	0.0357169	0.0315661	0.0366286	0.0267588	0.0336622
Clostridium_XlVa	1.61418e-05	2.41736e-05	0	1.86586e-05	0	0	4.39554e-05	0	0	0	0	8.74891e-06	0	2.65376e-05	0
Dorea	0.0456974	0.0524325	0.0461708	0.0517964	0.0784007	0.0485345	0.0677353	0.0554329	0.0840791	0.0534462	0.0778585	0.0749519	0.105241	0.0443709	0.0641039
Lachnospiracea_incertae_sedis	0	0	0	0	0	0	0	9.5574e-06	0	1.24816e-05	0	2.62467e-05	0	0	0
unclassified	4.84254e-05	0.000181302	0.000138029	7.46345e-05	0	2.28864e-05	4.39554e-05	0	0	3.74448e-05	0.000123077	6.12423e-05	1.72046e-05	8.84588e-06	1.71309e-05
Desulfotomaculum	0	0	0	0	0	0	0	0	0	0	0	0	0	2.65376e-05	1.71309e-05
Clostridium_XI	0	0	0	0	0	1.52576e-05	0	0	0	0	0	0	0	0	0
Clostridium_IV	0	0	0	9.32932e-06	0	0	0	0	0	0	0	0	0	0	0
Faecalibacterium	0	0	0	9.32932e-06	0	0	0	0	0	0	0	0	0	0	0
Ruminococcus	0	0	0	9.32932e-06	1.90756e-05	0	0	0	0	0	0	8.74891e-06	0	0	0
Subdoligranulum	0	0	0	0	0	0	0	0	0	0	0	0	0	8.84588e-06	0
unclassified	0	0	0	1.86586e-05	0	0	0	0	0	0	0	0	0	0	0
unclassified	3.22836e-05	0	0	1.86586e-05	0	0	0	0	0	0	0	0	1.72046e-05	0	0
Clostridium_XVIII	0	0	0	0	0	0	0	0	0	0	0	0	0	8.84588e-06	0
Erysipelotrichaceae_incertae_sedis	0	0	0	0	0	0	0	0	0	0	0	1.74978e-05	0	8.84588e-06	0
Phascolarctobacterium	0	0	0	9.32932e-06	0	0	0	0	0	0	0	0	0	0	0
Dialister	0	0	0	9.32932e-06	0	0	0	0	0	0	0	0	0	0	0
unclassified	3.22836e-05	6.04339e-05	9.20196e-05	1.86586e-05	5.72268e-05	3.81441e-05	2.93036e-05	9.5574e-06	0	3.74448e-05	2.46154e-05	8.74891e-06	1.72046e-05	2.65376e-05	0
unclassified	4.84254e-05	4.83471e-05	2.30049e-05	1.86586e-05	3.81512e-05	2.28864e-05	2.93036e-05	9.5574e-06	2.01098e-05	6.24079e-05	0	1.74978e-05	6.88184e-05	1.76918e-05	1.71309e-05

## Sheet: P6ParamsNormalAVIT
taxon	Equal_DNA_mix_S41_Run2	Equal_DNA_mix_S42_Run2	Equal_DNA_mix_S43_Run2	Pool3_1_S21_Run1	Pool3_1_S21_Run3	Pool3_2_S22_Run1	Pool3_2_S22_Run3	Pool3_3_S23_Run1	Pool3_3_S23_Run3	Pool3_4_S24_Run1	Pool3_4_S24_Run3	Pool3_5_S25_Run1	Pool3_5_S25_Run3	Pool3_6_S26_Run1	Pool3_6_S26_Run3
Actinomyces	0.00414844	0.0040249	0.00439394	0.00456204	0.0118269	0.00514945	0.0138313	0.00562931	0.0132926	0.00527971	0.0152123	0.00502187	0.0129034	0.00482985	0.0136019
Propionibacterium	3.22836e-05	1.20868e-05	0	3.73173e-05	0.00017168	9.15457e-05	5.86072e-05	5.73444e-05	6.03294e-05	6.24079e-05	2.46154e-05	6.12423e-05	0.000103228	4.42294e-05	8.56546e-05
Bifidobacterium	0.0214524	0.0252976	0.0239481	0.0285477	0.0478225	0.0305381	0.0483656	0.0317019	0.0454079	0.0277216	0.0472862	0.0286702	0.0450244	0.0285633	0.04514
Bacteroides	0.0939452	0.0956185	0.0918126	0.075045	0.0393911	0.0725347	0.0355746	0.0713173	0.0355742	0.0742031	0.0377846	0.072336	0.037506	0.0728723	0.0409429
Rhodobacter	0.0111378	0.0120626	0.0117095	0.0118389	0.0141159	0.0107337	0.0143441	0.0112108	0.0133931	0.0107217	0.0133662	0.0109799	0.014039	0.0114996	0.0153836
Acinetobacter	0.126293	0.126355	0.119418	0.111663	0.0807852	0.105957	0.0767022	0.101758	0.0738633	0.107928	0.0763815	0.105354	0.077782	0.105337	0.0796759
Pseudomonas	0.0872625	0.0790838	0.0924107	0.0828723	0.0725254	0.085252	0.0773615	0.0838853	0.0775434	0.0837015	0.07424	0.0770691	0.0671323	0.10861	0.0969096
Akkermansia	0.0372875	0.0399831	0.0408337	0.0530372	0.0514087	0.0507316	0.0477795	0.0366144	0.0333018	0.048803	0.0467938	0.0422047	0.0417556	0.0482366	0.0472642
unclassified	1.61418e-05	0.000108781	0.000138029	8.39638e-05	3.81512e-05	0.000106803	0.000131866	8.60166e-05	6.03294e-05	3.74448e-05	0.000196923	6.99913e-05	8.6023e-05	8.84588e-06	0.000119916
Staphylococcus	0.0974318	0.0899861	0.0918816	0.0864174	0.0783053	0.0849011	0.0737865	0.0868959	0.0798962	0.0837639	0.0748308	0.0770954	0.0699883	0.0871319	0.0788022
unclassified	0.17007	0.149429	0.178426	0.169551	0.212235	0.171976	0.207132	0.177395	0.216804	0.169488	0.201231	0.152467	0.183745	0.166762	0.204355
Enterococcus	0.0217914	0.0196168	0.0203593	0.0252265	0.0515232	0.0268458	0.0563655	0.026474	0.056951	0.0243266	0.0554338	0.0260017	0.0530934	0.0254584	0.0540138
Lactobacillus	0.142258	0.153913	0.134349	0.151098	0.106633	0.155704	0.126885	0.15656	0.109136	0.158104	0.122757	0.162563	0.121568	0.15153	0.106092
Streptococcus	0.00700554	0.00854536	0.00761462	0.00722089	0.00429201	0.00704902	0.00424902	0.00686221	0.00355943	0.00620335	0.00401231	0.00766404	0.00454201	0.00693517	0.00412855
Clostridium_sensu_stricto	0.0517506	0.0563002	0.0523131	0.0528133	0.0565019	0.0573458	0.060087	0.0558248	0.0609126	0.0560049	0.0594954	0.0671304	0.071898	0.0529072	0.0589817
unclassified	9.68507e-05	0.000120868	0.000184039	6.53052e-05	0.000152605	7.62881e-05	0.000102563	4.7787e-05	8.04392e-05	0.000112334	2.46154e-05	7.87402e-05	0.000120432	3.53835e-05	6.85237e-05
Anaerostipes	0.0555923	0.0527346	0.0526582	0.054222	0.0510272	0.0533941	0.0496989	0.0588258	0.0559857	0.0558926	0.0503877	0.054392	0.051046	0.0533141	0.0498338
Blautia	0.0227438	0.0285852	0.0255584	0.0298258	0.0374454	0.0284173	0.0339043	0.0292839	0.0350313	0.0289947	0.0357169	0.0315661	0.0366286	0.0267588	0.0336622
Dorea	0.0456974	0.0524325	0.0461708	0.0517964	0.0784007	0.0485345	0.0677353	0.0554329	0.0840791	0.0534462	0.0778585	0.0749519	0.105241	0.0443709	0.0641039

## Sheet: P6ParamsStrongAVIT
taxon	Equal_DNA_mix_S41_Run2	Equal_DNA_mix_S42_Run2	Equal_DNA_mix_S43_Run2	Pool3_1_S21_Run1	Pool3_1_S21_Run3	Pool3_2_S22_Run1	Pool3_2_S22_Run3	Pool3_3_S23_Run1	Pool3_3_S23_Run3	Pool3_4_S24_Run1	Pool3_4_S24_Run3	Pool3_5_S25_Run1	Pool3_5_S25_Run3	Pool3_6_S26_Run1	Pool3_6_S26_Run3
Actinomyces	0.00414844	0.0040249	0.00439394	0.00456204	0.0118269	0.00514945	0.0138313	0.00562931	0.0132926	0.00527971	0.0152123	0.00502187	0.0129034	0.00482985	0.0136019
Bifidobacterium	0.0214524	0.0252976	0.0239481	0.0285477	0.0478225	0.0305381	0.0483656	0.0317019	0.0454079	0.0277216	0.0472862	0.0286702	0.0450244	0.0285633	0.04514
Bacteroides	0.0939452	0.0956185	0.0918126	0.075045	0.0393911	0.0725347	0.0355746	0.0713173	0.0355742	0.0742031	0.0377846	0.072336	0.037506	0.0728723	0.0409429
Rhodobacter	0.0111378	0.0120626	0.0117095	0.0118389	0.0141159	0.0107337	0.0143441	0.0112108	0.0133931	0.0107217	0.0133662	0.0109799	0.014039	0.0114996	0.0153836
Acinetobacter	0.126293	0.126355	0.119418	0.111663	0.0807852	0.105957	0.0767022	0.101758	0.0738633	0.107928	0.0763815	0.105354	0.077782	0.105337	0.0796759
Pseudomonas	0.0872625	0.0790838	0.0924107	0.0828723	0.0725254	0.085252	0.0773615	0.0838853	0.0775434	0.0837015	0.07424	0.0770691	0.0671323	0.10861	0.0969096
Akkermansia	0.0372875	0.0399831	0.0408337	0.0530372	0.0514087	0.0507316	0.0477795	0.0366144	0.0333018	0.048803	0.0467938	0.0422047	0.0417556	0.0482366	0.0472642
Staphylococcus	0.0974318	0.0899861	0.0918816	0.0864174	0.0783053	0.0849011	0.0737865	0.0868959	0.0798962	0.0837639	0.0748308	0.0770954	0.0699883	0.0871319	0.0788022
unclassified	0.17007	0.149429	0.178426	0.169551	0.212235	0.171976	0.207132	0.177395	0.216804	0.169488	0.201231	0.152467	0.183745	0.166762	0.204355
Enterococcus	0.0217914	0.0196168	0.0203593	0.0252265	0.0515232	0.0268458	0.0563655	0.026474	0.056951	0.0243266	0.0554338	0.0260017	0.0530934	0.0254584	0.0540138
Lactobacillus	0.142258	0.153913	0.134349	0.151098	0.106633	0.155704	0.126885	0.15656	0.109136	0.158104	0.122757	0.162563	0.121568	0.15153	0.106092
Streptococcus	0.00700554	0.00854536	0.00761462	0.00722089	0.00429201	0.00704902	0.00424902	0.00686221	0.00355943	0.00620335	0.00401231	0.00766404	0.00454201	0.00693517	0.00412855
Clostridium_sensu_stricto	0.0517506	0.0563002	0.0523131	0.0528133	0.0565019	0.0573458	0.060087	0.0558248	0.0609126	0.0560049	0.0594954	0.0671304	0.071898	0.0529072	0.0589817
Anaerostipes	0.0555923	0.0527346	0.0526582	0.054222	0.0510272	0.0533941	0.0496989	0.0588258	0.0559857	0.0558926	0.0503877	0.054392	0.051046	0.0533141	0.0498338
Blautia	0.0227438	0.0285852	0.0255584	0.0298258	0.0374454	0.0284173	0.0339043	0.0292839	0.0350313	0.0289947	0.0357169	0.0315661	0.0366286	0.0267588	0.0336622
Dorea	0.0456974	0.0524325	0.0461708	0.0517964	0.0784007	0.0485345	0.0677353	0.0554329	0.0840791	0.0534462	0.0778585	0.0749519	0.105241	0.0443709	0.0641039

## Sheet: P6ParamsExtraStrongAVIT
taxon	Equal_DNA_mix_S41_Run2	Equal_DNA_mix_S42_Run2	Equal_DNA_mix_S43_Run2	Pool3_1_S21_Run1	Pool3_1_S21_Run3	Pool3_2_S22_Run1	Pool3_2_S22_Run3	Pool3_3_S23_Run1	Pool3_3_S23_Run3	Pool3_4_S24_Run1	Pool3_4_S24_Run3	Pool3_5_S25_Run1	Pool3_5_S25_Run3	Pool3_6_S26_Run1	Pool3_6_S26_Run3
Actinomyces	0.00414844	0.0040249	0.00439394	0.00456204	0.0118269	0.00514945	0.0138313	0.00562931	0.0132926	0.00527971	0.0152123	0.00502187	0.0129034	0.00482985	0.0136019
Bifidobacterium	0.0214524	0.0252976	0.0239481	0.0285477	0.0478225	0.0305381	0.0483656	0.0317019	0.0454079	0.0277216	0.0472862	0.0286702	0.0450244	0.0285633	0.04514
Bacteroides	0.0939452	0.0956185	0.0918126	0.075045	0.0393911	0.0725347	0.0355746	0.0713173	0.0355742	0.0742031	0.0377846	0.072336	0.037506	0.0728723	0.0409429
Rhodobacter	0.0111378	0.0120626	0.0117095	0.0118389	0.0141159	0.0107337	0.0143441	0.0112108	0.0133931	0.0107217	0.0133662	0.0109799	0.014039	0.0114996	0.0153836
Acinetobacter	0.126293	0.126355	0.119418	0.111663	0.0807852	0.105957	0.0767022	0.101758	0.0738633	0.107928	0.0763815	0.105354	0.077782	0.105337	0.0796759
Pseudomonas	0.0872625	0.0790838	0.0924107	0.0828723	0.0725254	0.085252	0.0773615	0.0838853	0.0775434	0.0837015	0.07424	0.0770691	0.0671323	0.10861	0.0969096
Akkermansia	0.0372875	0.0399831	0.0408337	0.0530372	0.0514087	0.0507316	0.0477795	0.0366144	0.0333018	0.048803	0.0467938	0.0422047	0.0417556	0.0482366	0.0472642
Staphylococcus	0.0974318	0.0899861	0.0918816	0.0864174	0.0783053	0.0849011	0.0737865	0.0868959	0.0798962	0.0837639	0.0748308	0.0770954	0.0699883	0.0871319	0.0788022
unclassified	0.17007	0.149429	0.178426	0.169551	0.212235	0.171976	0.207132	0.177395	0.216804	0.169488	0.201231	0.152467	0.183745	0.166762	0.204355
Enterococcus	0.0217914	0.0196168	0.0203593	0.0252265	0.0515232	0.0268458	0.0563655	0.026474	0.056951	0.0243266	0.0554338	0.0260017	0.0530934	0.0254584	0.0540138
Lactobacillus	0.142258	0.153913	0.134349	0.151098	0.106633	0.155704	0.126885	0.15656	0.109136	0.158104	0.122757	0.162563	0.121568	0.15153	0.106092
Clostridium_sensu_stricto	0.0517506	0.0563002	0.0523131	0.0528133	0.0565019	0.0573458	0.060087	0.0558248	0.0609126	0.0560049	0.0594954	0.0671304	0.071898	0.0529072	0.0589817
Anaerostipes	0.0555923	0.0527346	0.0526582	0.054222	0.0510272	0.0533941	0.0496989	0.0588258	0.0559857	0.0558926	0.0503877	0.054392	0.051046	0.0533141	0.0498338
Blautia	0.0227438	0.0285852	0.0255584	0.0298258	0.0374454	0.0284173	0.0339043	0.0292839	0.0350313	0.0289947	0.0357169	0.0315661	0.0366286	0.0267588	0.0336622
Dorea	0.0456974	0.0524325	0.0461708	0.0517964	0.0784007	0.0485345	0.0677353	0.0554329	0.0840791	0.0534462	0.0778585	0.0749519	0.105241	0.0443709	0.0641039

## Sheet: PdParamsNormalAVIT
taxon	Equal_DNA_mix_S41_Run2	Equal_DNA_mix_S42_Run2	Equal_DNA_mix_S43_Run2	Pool3_1_S21_Run1	Pool3_1_S21_Run3	Pool3_2_S22_Run1	Pool3_2_S22_Run3	Pool3_3_S23_Run1	Pool3_3_S23_Run3	Pool3_4_S24_Run1	Pool3_4_S24_Run3	Pool3_5_S25_Run1	Pool3_5_S25_Run3	Pool3_6_S26_Run1	Pool3_6_S26_Run3
'Actinomyces'	0.00414844	0.0040249	0.00439394	0.00456204	0.0118269	0.00514945	0.0138313	0.00562931	0.0132926	0.00527971	0.0152123	0.00502187	0.0129034	0.00482985	0.0136019
'Bifidobacterium'	0.0214524	0.0252976	0.0239481	0.0285477	0.0478225	0.0305381	0.0483656	0.0317019	0.0454079	0.0277216	0.0472862	0.0286702	0.0450244	0.0285633	0.04514
'Bacteroides'	0.0939452	0.0956185	0.0918126	0.075045	0.0393911	0.0725347	0.0355746	0.0713173	0.0355742	0.0742031	0.0377846	0.072336	0.037506	0.0728723	0.0409429
'Rhodobacter'	0.0111378	0.0120626	0.0117095	0.0118389	0.0141159	0.0107337	0.0143441	0.0112108	0.0133931	0.0107217	0.0133662	0.0109799	0.014039	0.0114996	0.0153836
'Acinetobacter'	0.126293	0.126355	0.119418	0.111663	0.0807852	0.105957	0.0767022	0.101758	0.0738633	0.107928	0.0763815	0.105354	0.077782	0.105337	0.0796759
'Pseudomonas'	0.0872625	0.0790838	0.0924107	0.0828723	0.0725254	0.085252	0.0773615	0.0838853	0.0775434	0.0837015	0.07424	0.0770691	0.0671323	0.10861	0.0969096
'Akkermansia'	0.0372875	0.0399831	0.0408337	0.0530372	0.0514087	0.0507316	0.0477795	0.0366144	0.0333018	0.048803	0.0467938	0.0422047	0.0417556	0.0482366	0.0472642
'Staphylococcus'	0.0974318	0.0899861	0.0918816	0.0864174	0.0783053	0.0849011	0.0737865	0.0868959	0.0798962	0.0837639	0.0748308	0.0770954	0.0699883	0.0871319	0.0788022
'unclassified'	0.17007	0.149429	0.178426	0.169551	0.212235	0.171976	0.207132	0.177395	0.216804	0.169488	0.201231	0.152467	0.183745	0.166762	0.204355
'Enterococcus'	0.0217914	0.0196168	0.0203593	0.0252265	0.0515232	0.0268458	0.0563655	0.026474	0.056951	0.0243266	0.0554338	0.0260017	0.0530934	0.0254584	0.0540138
'Lactobacillus'	0.142258	0.153913	0.134349	0.151098	0.106633	0.155704	0.126885	0.15656	0.109136	0.158104	0.122757	0.162563	0.121568	0.15153	0.106092
'Clostridium_sensu_stricto'	0.0517506	0.0563002	0.0523131	0.0528133	0.0565019	0.0573458	0.060087	0.0558248	0.0609126	0.0560049	0.0594954	0.0671304	0.071898	0.0529072	0.0589817
'Anaerostipes'	0.0555923	0.0527346	0.0526582	0.054222	0.0510272	0.0533941	0.0496989	0.0588258	0.0559857	0.0558926	0.0503877	0.054392	0.051046	0.0533141	0.0498338
'Blautia'	0.0227438	0.0285852	0.0255584	0.0298258	0.0374454	0.0284173	0.0339043	0.0292839	0.0350313	0.0289947	0.0357169	0.0315661	0.0366286	0.0267588	0.0336622
'Dorea'	0.0456974	0.0524325	0.0461708	0.0517964	0.0784007	0.0485345	0.0677353	0.0554329	0.0840791	0.0534462	0.0778585	0.0749519	0.105241	0.0443709	0.0641039

## Sheet: PdParamsStrongAVIT
taxon	Equal_DNA_mix_S41_Run2	Equal_DNA_mix_S42_Run2	Equal_DNA_mix_S43_Run2	Pool3_1_S21_Run1	Pool3_1_S21_Run3	Pool3_2_S22_Run1	Pool3_2_S22_Run3	Pool3_3_S23_Run1	Pool3_3_S23_Run3	Pool3_4_S24_Run1	Pool3_4_S24_Run3	Pool3_5_S25_Run1	Pool3_5_S25_Run3	Pool3_6_S26_Run1	Pool3_6_S26_Run3
'Actinomyces'	0.00414844	0.0040249	0.00439394	0.00456204	0.0118269	0.00514945	0.0138313	0.00562931	0.0132926	0.00527971	0.0152123	0.00502187	0.0129034	0.00482985	0.0136019
'Bifidobacterium'	0.0214524	0.0252976	0.0239481	0.0285477	0.0478225	0.0305381	0.0483656	0.0317019	0.0454079	0.0277216	0.0472862	0.0286702	0.0450244	0.0285633	0.04514
'Bacteroides'	0.0939452	0.0956185	0.0918126	0.075045	0.0393911	0.0725347	0.0355746	0.0713173	0.0355742	0.0742031	0.0377846	0.072336	0.037506	0.0728723	0.0409429
'Rhodobacter'	0.0111378	0.0120626	0.0117095	0.0118389	0.0141159	0.0107337	0.0143441	0.0112108	0.0133931	0.0107217	0.0133662	0.0109799	0.014039	0.0114996	0.0153836
'Acinetobacter'	0.126293	0.126355	0.119418	0.111663	0.0807852	0.105957	0.0767022	0.101758	0.0738633	0.107928	0.0763815	0.105354	0.077782	0.105337	0.0796759
'Pseudomonas'	0.0872625	0.0790838	0.0924107	0.0828723	0.0725254	0.085252	0.0773615	0.0838853	0.0775434	0.0837015	0.07424	0.0770691	0.0671323	0.10861	0.0969096
'Akkermansia'	0.0372875	0.0399831	0.0408337	0.0530372	0.0514087	0.0507316	0.0477795	0.0366144	0.0333018	0.048803	0.0467938	0.0422047	0.0417556	0.0482366	0.0472642
'Staphylococcus'	0.0974318	0.0899861	0.0918816	0.0864174	0.0783053	0.0849011	0.0737865	0.0868959	0.0798962	0.0837639	0.0748308	0.0770954	0.0699883	0.0871319	0.0788022
'unclassified'	0.17007	0.149429	0.178426	0.169551	0.212235	0.171976	0.207132	0.177395	0.216804	0.169488	0.201231	0.152467	0.183745	0.166762	0.204355
'Enterococcus'	0.0217914	0.0196168	0.0203593	0.0252265	0.0515232	0.0268458	0.0563655	0.026474	0.056951	0.0243266	0.0554338	0.0260017	0.0530934	0.0254584	0.0540138
'Lactobacillus'	0.142258	0.153913	0.134349	0.151098	0.106633	0.155704	0.126885	0.15656	0.109136	0.158104	0.122757	0.162563	0.121568	0.15153	0.106092
'Clostridium_sensu_stricto'	0.0517506	0.0563002	0.0523131	0.0528133	0.0565019	0.0573458	0.060087	0.0558248	0.0609126	0.0560049	0.0594954	0.0671304	0.071898	0.0529072	0.0589817
'Anaerostipes'	0.0555923	0.0527346	0.0526582	0.054222	0.0510272	0.0533941	0.0496989	0.0588258	0.0559857	0.0558926	0.0503877	0.054392	0.051046	0.0533141	0.0498338
'Blautia'	0.0227438	0.0285852	0.0255584	0.0298258	0.0374454	0.0284173	0.0339043	0.0292839	0.0350313	0.0289947	0.0357169	0.0315661	0.0366286	0.0267588	0.0336622
'Dorea'	0.0456974	0.0524325	0.0461708	0.0517964	0.0784007	0.0485345	0.0677353	0.0554329	0.0840791	0.0534462	0.0778585	0.0749519	0.105241	0.0443709	0.0641039

## Sheet: PdParamsExtraStrongAVIT
taxon	Equal_DNA_mix_S41_Run2	Equal_DNA_mix_S42_Run2	Equal_DNA_mix_S43_Run2	Pool3_1_S21_Run1	Pool3_1_S21_Run3	Pool3_2_S22_Run1	Pool3_2_S22_Run3	Pool3_3_S23_Run1	Pool3_3_S23_Run3	Pool3_4_S24_Run1	Pool3_4_S24_Run3	Pool3_5_S25_Run1	Pool3_5_S25_Run3	Pool3_6_S26_Run1	Pool3_6_S26_Run3
'Actinomyces'	0.00414844	0.0040249	0.00439394	0.00456204	0.0118269	0.00514945	0.0138313	0.00562931	0.0132926	0.00527971	0.0152123	0.00502187	0.0129034	0.00482985	0.0136019
'Bifidobacterium'	0.0214524	0.0252976	0.0239481	0.0285477	0.0478225	0.0305381	0.0483656	0.0317019	0.0454079	0.0277216	0.0472862	0.0286702	0.0450244	0.0285633	0.04514
'Bacteroides'	0.0939452	0.0956185	0.0918126	0.075045	0.0393911	0.0725347	0.0355746	0.0713173	0.0355742	0.0742031	0.0377846	0.072336	0.037506	0.0728723	0.0409429
'Rhodobacter'	0.0111378	0.0120626	0.0117095	0.0118389	0.0141159	0.0107337	0.0143441	0.0112108	0.0133931	0.0107217	0.0133662	0.0109799	0.014039	0.0114996	0.0153836
'Acinetobacter'	0.126293	0.126355	0.119418	0.111663	0.0807852	0.105957	0.0767022	0.101758	0.0738633	0.107928	0.0763815	0.105354	0.077782	0.105337	0.0796759
'Pseudomonas'	0.0872625	0.0790838	0.0924107	0.0828723	0.0725254	0.085252	0.0773615	0.0838853	0.0775434	0.0837015	0.07424	0.0770691	0.0671323	0.10861	0.0969096
'Akkermansia'	0.0372875	0.0399831	0.0408337	0.0530372	0.0514087	0.0507316	0.0477795	0.0366144	0.0333018	0.048803	0.0467938	0.0422047	0.0417556	0.0482366	0.0472642
'Staphylococcus'	0.0974318	0.0899861	0.0918816	0.0864174	0.0783053	0.0849011	0.0737865	0.0868959	0.0798962	0.0837639	0.0748308	0.0770954	0.0699883	0.0871319	0.0788022
'unclassified'	0.17007	0.149429	0.178426	0.169551	0.212235	0.171976	0.207132	0.177395	0.216804	0.169488	0.201231	0.152467	0.183745	0.166762	0.204355
'Enterococcus'	0.0217914	0.0196168	0.0203593	0.0252265	0.0515232	0.0268458	0.0563655	0.026474	0.056951	0.0243266	0.0554338	0.0260017	0.0530934	0.0254584	0.0540138
'Lactobacillus'	0.142258	0.153913	0.134349	0.151098	0.106633	0.155704	0.126885	0.15656	0.109136	0.158104	0.122757	0.162563	0.121568	0.15153	0.106092
'Clostridium_sensu_stricto'	0.0517506	0.0563002	0.0523131	0.0528133	0.0565019	0.0573458	0.060087	0.0558248	0.0609126	0.0560049	0.0594954	0.0671304	0.071898	0.0529072	0.0589817
'Anaerostipes'	0.0555923	0.0527346	0.0526582	0.054222	0.0510272	0.0533941	0.0496989	0.0588258	0.0559857	0.0558926	0.0503877	0.054392	0.051046	0.0533141	0.0498338
'Blautia'	0.0227438	0.0285852	0.0255584	0.0298258	0.0374454	0.0284173	0.0339043	0.0292839	0.0350313	0.0289947	0.0357169	0.0315661	0.0366286	0.0267588	0.0336622
'Dorea'	0.0456974	0.0524325	0.0461708	0.0517964	0.0784007	0.0485345	0.0677353	0.0554329	0.0840791	0.0534462	0.0778585	0.0749519	0.105241	0.0443709	0.0641039
