# Supplementary material for: Resolving microbial membership using Abundance and Variability In Taxonomy (‘AVIT )
Source: Sci Rep. 2016 Aug 17;6:31655. doi: 10.1038/srep31655 (PMC4987704; doi:10.1038/srep31655)
Supplement: Supplementary Dataset 6 [file srep31655-s10.xlsx]

## Sheet: Whole
taxon	Pool1_1_S27_Run1	Pool1_1_S27_Run3	Pool1_2_S28_Run1	Pool1_2_S28_Run3	Pool1_3_S29_Run1	Pool1_3_S29_Run3	Pool1_4_S30_Run1	Pool1_4_S30_Run3	Pool1_5_S31_Run1	Pool1_5_S31_Run3	Pool1_6_S32_Run1	Pool1_6_S32_Run3	Pool1_7_S33_Run1	Pool1_7_S33_Run3	Stagger_1_mix_S44_Run2	Stagger_1_mix_S45_Run2	Stagger_1_mix_S46_Run2
Actinomyces	0	0	2.36306e-05	2.58605e-05	0	0	8.54511e-06	0	9.30085e-06	0	1.25922e-05	0	0	0	3.5946e-05	1.61184e-05	2.32304e-05
Corynebacterium	0	0	0	0	0	0	0	0	0	0	0	0	0	0	0	0	2.32304e-05
Dermacoccus	0	8.60882e-05	2.36306e-05	2.58605e-05	5.26496e-05	3.60907e-05	5.12707e-05	0.000120424	0	0	1.25922e-05	2.50357e-05	0	3.70817e-05	0	0	4.64608e-05
Dietzia	0	0	0	0	0	0	0	0	9.30085e-06	0	0	0	0	0	0	0	0
unclassified	0	0	0	0	0	0	8.54511e-06	0	0	1.9425e-05	0	0	0	0	0	0	0
Micrococcus	0	0	0	0	0	0	0	0	0	0	0	0	0	0	7.1892e-05	0	0
Mycobacterium	0	0	0	0	0	1.80453e-05	0	0	0	0	0	0	0	0	0	0	0
Cellulosimicrobium	0	0	0	0	0	0	8.54511e-06	0	9.30085e-06	0	0	0	0	0	0	0	0
Bifidobacterium	0.0120486	0.0190685	0.0113191	0.0204039	0.0125657	0.0202108	0.0126724	0.0192334	0.012891	0.0218531	0.0117863	0.0181008	0.0134054	0.0206916	0.0120599	0.0112184	0.0114294
unclassified	0	0	0	0	0	0	0	0	0	0	0	0	9.78493e-06	0	0	0	0
Collinsella	0	0	1.18153e-05	0	0	0	8.54511e-06	0	9.30085e-06	0	0	0	9.78493e-06	0	0	0	0
Prevotella	0	0	0	0	0	0	0	0	0	0	0	0	0	0	0	0	4.64608e-05
Xylanibacter	0	0	0	0	1.75499e-05	0	0	0	0	1.9425e-05	3.77767e-05	0	0	0	1.7973e-05	0	0
Bacteroides	0.00011292	4.30441e-05	8.27071e-05	2.58605e-05	1.75499e-05	1.80453e-05	8.54511e-06	1.72034e-05	6.5106e-05	3.885e-05	3.77767e-05	2.50357e-05	3.91397e-05	3.70817e-05	8.9865e-05	0.000145065	0.000116152
Sediminibacterium	0	0	0	0	0	0	0	0	9.30085e-06	0	0	2.50357e-05	0	0	0	0	0
unclassified	0	0	0	0	0	0	0	0	0	0	0	0	0	0	3.5946e-05	0	0
Pedobacter	0	0	1.18153e-05	0	0	0	0	0	0	0	0	0	0	0	0	3.22367e-05	0
Sphingobacterium	0.000101628	4.30441e-05	7.08918e-05	0	8.77493e-06	1.80453e-05	0.000333259	0.000223644	2.79026e-05	1.9425e-05	0	0	9.78493e-06	0	0	0	0
Brevundimonas	0.000169381	4.30441e-05	1.18153e-05	7.75815e-05	0	1.80453e-05	3.41804e-05	0.00010322	0.00011161	1.9425e-05	0	0	5.87096e-05	0	3.5946e-05	9.67102e-05	0
Caulobacter	0	0	0	0	0	0	0	0	0	0	0	0	0	0	0	1.61184e-05	0
Phenylobacterium	0	0	1.18153e-05	2.58605e-05	0	0	1.70902e-05	0	0	0	0	0	0	0	0	1.61184e-05	2.32304e-05
unclassified	1.1292e-05	4.30441e-05	1.18153e-05	0	3.50997e-05	0	2.56353e-05	1.72034e-05	0	0	2.51845e-05	2.50357e-05	0	1.85408e-05	0	3.22367e-05	0
Bradyrhizobium	0	2.1522e-05	1.18153e-05	0	0	0	1.70902e-05	1.72034e-05	0	0	0	0	0	0	1.7973e-05	0	0
unclassified	0	0	0	0	0	0	0	0	0	0	0	0	0	0	0	1.61184e-05	0
Brucella	0	0	2.36306e-05	0	0	5.4136e-05	8.54511e-06	5.16102e-05	0	0	0	0	0	0	0	1.61184e-05	0
Methylobacterium	0	0	0	0	0	0	0	1.72034e-05	0	0	0	0	0	0	0	0	0
Aquamicrobium	3.38761e-05	2.1522e-05	3.54459e-05	0	3.50997e-05	1.80453e-05	3.41804e-05	0	1.86017e-05	1.9425e-05	0	0	0	1.85408e-05	0	9.67102e-05	0
Rhizobium	0.000101628	4.30441e-05	1.18153e-05	2.58605e-05	0	1.80453e-05	3.41804e-05	5.16102e-05	0	0	0	0	2.93548e-05	1.85408e-05	1.7973e-05	0	0
Paracoccus	0	0	0	0	0	0	0	0	0	0	0	0	9.78493e-06	1.85408e-05	0	0	0
Rhodobacter	3.38761e-05	0	3.54459e-05	0	0	1.80453e-05	0	0	0	0	1.25922e-05	0	9.78493e-06	0	5.3919e-05	6.44735e-05	6.96913e-05
Mitochondria_genus_incertae_sedis	0	0	0	0	0	0	0	0	0	0	0	0	0	0	5.3919e-05	0	0
Sphingomonas	0	0	0	0	0	0	3.41804e-05	0	0	0	0	0	9.78493e-06	5.56225e-05	0	0	0
Sphingopyxis	0	0	0	0	0	0	0	0	0	0	0	0	0	0	0	1.61184e-05	0
unclassified	0	0	1.18153e-05	0	0	0	0	0	0	0	0	0	0	0	0	0	0
Achromobacter	0	0	0	0	8.77493e-06	0	0	0	0	0	0	0	0	0	0	0	0
unclassified	0.000146796	6.45661e-05	5.90765e-05	0	5.26496e-05	3.60907e-05	0.000145267	0.000120424	2.79026e-05	3.885e-05	3.77767e-05	2.50357e-05	0.000136989	7.41633e-05	1.7973e-05	6.44735e-05	0
Burkholderia	0	0	0	2.58605e-05	0	0	0	0	0	0	0	0	0	0	0	0	0
Aquabacterium	0	0	0	0	8.77493e-06	0	1.70902e-05	0	1.86017e-05	0	0	0	2.93548e-05	7.41633e-05	0	9.67102e-05	0
Delftia	0	0	0	0	8.77493e-06	0	0	0	0	0	0	0	0	0	0	0	2.32304e-05
unclassified	0.000191965	0.000279787	7.08918e-05	0.000258605	0	7.21813e-05	0.000427255	0.00065373	0	0	3.77767e-05	0.000100143	2.93548e-05	5.56225e-05	3.5946e-05	4.83551e-05	0
Massilia	0	0	2.36306e-05	0	0	0	0	0	0	0	0	0	0	0	0	0	0
Undibacterium	0	2.1522e-05	1.18153e-05	0	0	0	0	0	0	0	2.51845e-05	0	1.95699e-05	5.56225e-05	0	3.22367e-05	0
unclassified	0	0	0	0	0	0	0	1.72034e-05	5.58051e-05	3.885e-05	2.51845e-05	0	1.95699e-05	0	0	0	0
Shinella	0	0	0	0	0	0	1.70902e-05	1.72034e-05	0	0	0	0	0	0	0	0	0
Vampirovibrio	6.77522e-05	0	0	0	1.75499e-05	1.80453e-05	0	0	0	0	0	0	2.93548e-05	1.85408e-05	0	0	2.32304e-05
unclassified	0	0	0	0	0	0	0	0	0	0	0	0	0	0	0	0	2.32304e-05
Yersinia	0	0	0	2.58605e-05	0	9.02266e-05	0	1.72034e-05	0	0	0	0	0	0	5.3919e-05	0	0
unclassified	3.38761e-05	4.30441e-05	0.000129968	0.000181024	0.000122849	0.000144363	0.000179447	8.60171e-05	8.37077e-05	7.77001e-05	0.000188884	0.00017525	8.80643e-05	0.000129786	7.1892e-05	0.000145065	4.64608e-05
Haemophilus	0	0	0	0	0	0	0	0	0	0	0	0	0	0	1.7973e-05	0	0
unclassified	0	0	0	0	0	0	0	0	0	0	0	0	0	0	0	0	4.64608e-05
Acinetobacter	0.00352311	0.00247503	0.00322558	0.00243089	0.003782	0.00306771	0.00313606	0.00285577	0.00372034	0.00337995	0.0035762	0.00297925	0.00365956	0.00259572	0.00470893	0.00428749	0.00464608
Pseudomonas	0.0374218	0.0307335	0.0354105	0.0330756	0.0348102	0.0338711	0.0368209	0.0333058	0.0394821	0.0361305	0.0363286	0.0310192	0.0332198	0.0276258	0.0410683	0.0439548	0.0422561
unclassified	0.000135504	0.000129132	7.08918e-05	0.000129303	0.000149174	0.000162408	0.000102541	0.000154831	0.00011161	7.77001e-05	0.000125922	2.50357e-05	0.000185914	5.56225e-05	0.000107838	0.000177302	0.000209074
Stenotrophomonas	7.90442e-05	2.1522e-05	0.000106338	0.000103442	0.000122849	0	9.39962e-05	0.000137627	0.000130212	9.71251e-05	6.29612e-05	0.000100143	3.91397e-05	0	8.9865e-05	8.05919e-05	4.64608e-05
unclassified	0	0	0	0	0	0	0	0	0	0	0	0	0	0	1.7973e-05	0.000112829	0
Akkermansia	0.000146796	0.000129132	7.08918e-05	7.75815e-05	1.75499e-05	1.80453e-05	1.70902e-05	0	1.86017e-05	1.9425e-05	6.29612e-05	2.50357e-05	1.95699e-05	1.85408e-05	3.5946e-05	8.05919e-05	2.32304e-05
unclassified	0	0	1.18153e-05	0	8.77493e-06	0	0	1.72034e-05	0	0	0	0	0	0	0	0	0
Gemella	0	0	0	0	0	0	8.54511e-06	1.72034e-05	0	0	0	0	0	0	0	0	0
Brochothrix	1.1292e-05	0	1.18153e-05	0	0	3.60907e-05	8.54511e-06	3.44068e-05	9.30085e-06	1.9425e-05	2.51845e-05	7.5107e-05	0	1.85408e-05	1.7973e-05	0	0
Paenibacillus	2.25841e-05	0	2.36306e-05	0	1.75499e-05	0	0	0	1.86017e-05	3.885e-05	0	0	0	0	0	0.000145065	0
Saccharibacillus	4.51681e-05	6.45661e-05	0	0	1.75499e-05	3.60907e-05	0	1.72034e-05	5.58051e-05	5.82751e-05	6.29612e-05	2.50357e-05	3.91397e-05	5.56225e-05	0	1.61184e-05	2.32304e-05
Sporosarcina	1.1292e-05	4.30441e-05	2.36306e-05	0.000103442	0	1.80453e-05	2.56353e-05	1.72034e-05	1.86017e-05	7.77001e-05	0	2.50357e-05	0	1.85408e-05	0	4.83551e-05	0
unclassified	0	2.1522e-05	3.54459e-05	7.75815e-05	3.50997e-05	3.60907e-05	5.98158e-05	6.88137e-05	3.72034e-05	7.77001e-05	0	0	0	0	1.7973e-05	3.22367e-05	0
Staphylococcus	0.0322049	0.0297219	0.028404	0.0271277	0.0296593	0.0288725	0.0303351	0.0279727	0.0317996	0.0275835	0.0306243	0.0294169	0.0323098	0.0287198	0.0365571	0.0413114	0.0446489
unclassified	1.1292e-05	0	0	0	0	1.80453e-05	0	0	0	0	0	2.50357e-05	0	0	0	1.61184e-05	0
unclassified	0.000237133	0.000236742	0.000141784	0.000155163	6.14245e-05	9.02266e-05	6.83609e-05	6.88137e-05	5.58051e-05	1.9425e-05	0.00011333	7.5107e-05	3.91397e-05	5.56225e-05	0.000269595	0.00019342	4.64608e-05
Aerococcus	0	0	0	0	0	0	0	0	2.79026e-05	1.9425e-05	0	0	0	0	0	0	0
Enterococcus	0.116342	0.237862	0.112446	0.258838	0.126973	0.257182	0.119632	0.241949	0.114819	0.246911	0.113229	0.24903	0.106206	0.22058	0.109977	0.118889	0.107557
unclassified	0.000124212	0.000258264	5.90765e-05	0.000336187	0.000175499	0.000342861	0.000111086	0.000309661	0.000120911	0.000213675	0.00011333	0.000300428	2.93548e-05	0.000241031	0.000125811	0.000177302	0.000394917
Lactobacillus	0.531787	0.399944	0.555875	0.35822	0.546187	0.383734	0.543648	0.400323	0.515891	0.35608	0.548996	0.396891	0.551234	0.422879	0.547655	0.512194	0.517458
unclassified	0	2.1522e-05	1.18153e-05	5.1721e-05	1.75499e-05	0	8.54511e-06	0	0	1.9425e-05	0	0	9.78493e-06	1.85408e-05	1.7973e-05	0	2.32304e-05
Streptococcus	0.000158088	4.30441e-05	0.000141784	0.000129303	0.000140399	0.000108272	0.000119632	0.00010322	0.000223221	9.71251e-05	0.000188884	0.000100143	0.000156559	0.000129786	0.000197703	9.67102e-05	0.000139383
unclassified	0.000146796	0.00021522	0.00060258	0.0019654	0.000193048	0.00027068	0.000145267	5.16102e-05	8.37077e-05	9.71251e-05	8.81457e-05	5.00714e-05	0.000205483	0.000278113	0.000125811	0.000548025	0.000185843
unclassified	4.51681e-05	0.000150654	0.000153599	0.000284466	8.77493e-05	0.000126317	2.56353e-05	0	9.30085e-06	5.82751e-05	2.51845e-05	5.00714e-05	0	1.85408e-05	8.9865e-05	6.44735e-05	0.000139383
Clostridium_sensu_stricto	0.263906	0.277634	0.250414	0.295094	0.24411	0.270626	0.251013	0.27147	0.279602	0.306255	0.253608	0.271086	0.258234	0.274905	0.245098	0.264196	0.26866
unclassified	0.000191965	0.000172176	0.000366274	0.000413768	0.000228148	0.000216544	0.000256353	0.000275255	0.000204619	0.000252525	0.000277029	0.000100143	0.000136989	0.000259572	0.000287568	0.000322367	0.000255535
Anaerococcus	0	0	0	0	0	0	0	0	0	0	5.0369e-05	0	9.78493e-06	0	0	0	0
Heliophilum	0	2.1522e-05	0	0	0	0	0	0	9.30085e-06	0	0	0	0	0	0	0	0
Anaerostipes	0.000180673	8.60882e-05	0.000236306	0.000103442	6.14245e-05	0.000180453	0.000102541	5.16102e-05	7.44068e-05	9.71251e-05	3.77767e-05	2.50357e-05	0.000205483	0.000129786	0.000700947	0.0007898	0.00120798
Blautia	5.64602e-05	4.30441e-05	4.72612e-05	2.58605e-05	5.26496e-05	1.80453e-05	2.56353e-05	0	0	0	1.25922e-05	2.50357e-05	1.95699e-05	0	3.5946e-05	3.22367e-05	2.32304e-05
Dorea	0.000135504	0.000150654	7.08918e-05	0.000129303	7.01995e-05	0.000126317	8.54511e-05	1.72034e-05	5.58051e-05	0.000135975	0.000100738	2.50357e-05	6.84945e-05	5.56225e-05	0.000107838	3.22367e-05	4.64608e-05
Lachnospiracea_incertae_sedis	1.1292e-05	0	0	0	0	0	8.54511e-06	0	0	0	0	0	9.78493e-06	0	0	0	0
unclassified	0	0	2.36306e-05	0	0	1.80453e-05	0	0	0	0	0	0	0	0	0	0	0
Clostridium_XI	0	0	1.18153e-05	2.58605e-05	8.77493e-06	0	0	0	1.86017e-05	0	1.25922e-05	0	0	0	0	1.61184e-05	4.64608e-05
unclassified	0	0	0	0	8.77493e-06	0	0	0	9.30085e-06	0	1.25922e-05	0	0	0	0	0	0
Thermoanaerobacter	0	0	0	0	0	0	0	0	1.86017e-05	3.885e-05	0	0	0	1.85408e-05	0	0	0
Clostridium_XVIII	0	0	0	0	8.77493e-06	0	2.56353e-05	0	0	0	0	0	0	0	0	0	0
Erysipelotrichaceae_incertae_sedis	1.1292e-05	0	0	0	0	0	0	0	0	0	0	0	0	0	0	0	0
unclassified	0	0	0	0	0	0	1.70902e-05	0	2.79026e-05	0	2.51845e-05	2.50357e-05	9.78493e-06	0	0	0	2.32304e-05
unclassified	0	0	0	0	4.38747e-05	3.60907e-05	8.54511e-06	1.72034e-05	0	0	0	0	9.78493e-06	1.85408e-05	0	1.61184e-05	0

## Sheet: P6ParamsNormalAVIT
taxon	Pool1_1_S27_Run1	Pool1_1_S27_Run3	Pool1_2_S28_Run1	Pool1_2_S28_Run3	Pool1_3_S29_Run1	Pool1_3_S29_Run3	Pool1_4_S30_Run1	Pool1_4_S30_Run3	Pool1_5_S31_Run1	Pool1_5_S31_Run3	Pool1_6_S32_Run1	Pool1_6_S32_Run3	Pool1_7_S33_Run1	Pool1_7_S33_Run3	Stagger_1_mix_S44_Run2	Stagger_1_mix_S45_Run2	Stagger_1_mix_S46_Run2
Dermacoccus	0	8.60882e-05	2.36306e-05	2.58605e-05	5.26496e-05	3.60907e-05	5.12707e-05	0.000120424	0	0	1.25922e-05	2.50357e-05	0	3.70817e-05	0	0	4.64608e-05
Bifidobacterium	0.0120486	0.0190685	0.0113191	0.0204039	0.0125657	0.0202108	0.0126724	0.0192334	0.012891	0.0218531	0.0117863	0.0181008	0.0134054	0.0206916	0.0120599	0.0112184	0.0114294
Bacteroides	0.00011292	4.30441e-05	8.27071e-05	2.58605e-05	1.75499e-05	1.80453e-05	8.54511e-06	1.72034e-05	6.5106e-05	3.885e-05	3.77767e-05	2.50357e-05	3.91397e-05	3.70817e-05	8.9865e-05	0.000145065	0.000116152
Pseudomonas	0.0374218	0.0307335	0.0354105	0.0330756	0.0348102	0.0338711	0.0368209	0.0333058	0.0394821	0.0361305	0.0363286	0.0310192	0.0332198	0.0276258	0.0410683	0.0439548	0.0422561
Akkermansia	0.000146796	0.000129132	7.08918e-05	7.75815e-05	1.75499e-05	1.80453e-05	1.70902e-05	0	1.86017e-05	1.9425e-05	6.29612e-05	2.50357e-05	1.95699e-05	1.85408e-05	3.5946e-05	8.05919e-05	2.32304e-05
Saccharibacillus	4.51681e-05	6.45661e-05	0	0	1.75499e-05	3.60907e-05	0	1.72034e-05	5.58051e-05	5.82751e-05	6.29612e-05	2.50357e-05	3.91397e-05	5.56225e-05	0	1.61184e-05	2.32304e-05
Staphylococcus	0.0322049	0.0297219	0.028404	0.0271277	0.0296593	0.0288725	0.0303351	0.0279727	0.0317996	0.0275835	0.0306243	0.0294169	0.0323098	0.0287198	0.0365571	0.0413114	0.0446489
Enterococcus	0.116342	0.237862	0.112446	0.258838	0.126973	0.257182	0.119632	0.241949	0.114819	0.246911	0.113229	0.24903	0.106206	0.22058	0.109977	0.118889	0.107557
Lactobacillus	0.531787	0.399944	0.555875	0.35822	0.546187	0.383734	0.543648	0.400323	0.515891	0.35608	0.548996	0.396891	0.551234	0.422879	0.547655	0.512194	0.517458
Clostridium_sensu_stricto	0.263906	0.277634	0.250414	0.295094	0.24411	0.270626	0.251013	0.27147	0.279602	0.306255	0.253608	0.271086	0.258234	0.274905	0.245098	0.264196	0.26866
Blautia	5.64602e-05	4.30441e-05	4.72612e-05	2.58605e-05	5.26496e-05	1.80453e-05	2.56353e-05	0	0	0	1.25922e-05	2.50357e-05	1.95699e-05	0	3.5946e-05	3.22367e-05	2.32304e-05
Dorea	0.000135504	0.000150654	7.08918e-05	0.000129303	7.01995e-05	0.000126317	8.54511e-05	1.72034e-05	5.58051e-05	0.000135975	0.000100738	2.50357e-05	6.84945e-05	5.56225e-05	0.000107838	3.22367e-05	4.64608e-05

## Sheet: P6ParamsStrongAVIT
taxon	Pool1_1_S27_Run1	Pool1_1_S27_Run3	Pool1_2_S28_Run1	Pool1_2_S28_Run3	Pool1_3_S29_Run1	Pool1_3_S29_Run3	Pool1_4_S30_Run1	Pool1_4_S30_Run3	Pool1_5_S31_Run1	Pool1_5_S31_Run3	Pool1_6_S32_Run1	Pool1_6_S32_Run3	Pool1_7_S33_Run1	Pool1_7_S33_Run3	Stagger_1_mix_S44_Run2	Stagger_1_mix_S45_Run2	Stagger_1_mix_S46_Run2
Dermacoccus	0	8.60882e-05	2.36306e-05	2.58605e-05	5.26496e-05	3.60907e-05	5.12707e-05	0.000120424	0	0	1.25922e-05	2.50357e-05	0	3.70817e-05	0	0	4.64608e-05
Bifidobacterium	0.0120486	0.0190685	0.0113191	0.0204039	0.0125657	0.0202108	0.0126724	0.0192334	0.012891	0.0218531	0.0117863	0.0181008	0.0134054	0.0206916	0.0120599	0.0112184	0.0114294
Bacteroides	0.00011292	4.30441e-05	8.27071e-05	2.58605e-05	1.75499e-05	1.80453e-05	8.54511e-06	1.72034e-05	6.5106e-05	3.885e-05	3.77767e-05	2.50357e-05	3.91397e-05	3.70817e-05	8.9865e-05	0.000145065	0.000116152
Pseudomonas	0.0374218	0.0307335	0.0354105	0.0330756	0.0348102	0.0338711	0.0368209	0.0333058	0.0394821	0.0361305	0.0363286	0.0310192	0.0332198	0.0276258	0.0410683	0.0439548	0.0422561
Akkermansia	0.000146796	0.000129132	7.08918e-05	7.75815e-05	1.75499e-05	1.80453e-05	1.70902e-05	0	1.86017e-05	1.9425e-05	6.29612e-05	2.50357e-05	1.95699e-05	1.85408e-05	3.5946e-05	8.05919e-05	2.32304e-05
Staphylococcus	0.0322049	0.0297219	0.028404	0.0271277	0.0296593	0.0288725	0.0303351	0.0279727	0.0317996	0.0275835	0.0306243	0.0294169	0.0323098	0.0287198	0.0365571	0.0413114	0.0446489
Enterococcus	0.116342	0.237862	0.112446	0.258838	0.126973	0.257182	0.119632	0.241949	0.114819	0.246911	0.113229	0.24903	0.106206	0.22058	0.109977	0.118889	0.107557
Lactobacillus	0.531787	0.399944	0.555875	0.35822	0.546187	0.383734	0.543648	0.400323	0.515891	0.35608	0.548996	0.396891	0.551234	0.422879	0.547655	0.512194	0.517458
Clostridium_sensu_stricto	0.263906	0.277634	0.250414	0.295094	0.24411	0.270626	0.251013	0.27147	0.279602	0.306255	0.253608	0.271086	0.258234	0.274905	0.245098	0.264196	0.26866
Dorea	0.000135504	0.000150654	7.08918e-05	0.000129303	7.01995e-05	0.000126317	8.54511e-05	1.72034e-05	5.58051e-05	0.000135975	0.000100738	2.50357e-05	6.84945e-05	5.56225e-05	0.000107838	3.22367e-05	4.64608e-05

## Sheet: P6ParamsExtraStrongAVIT
taxon	Pool1_1_S27_Run1	Pool1_1_S27_Run3	Pool1_2_S28_Run1	Pool1_2_S28_Run3	Pool1_3_S29_Run1	Pool1_3_S29_Run3	Pool1_4_S30_Run1	Pool1_4_S30_Run3	Pool1_5_S31_Run1	Pool1_5_S31_Run3	Pool1_6_S32_Run1	Pool1_6_S32_Run3	Pool1_7_S33_Run1	Pool1_7_S33_Run3	Stagger_1_mix_S44_Run2	Stagger_1_mix_S45_Run2	Stagger_1_mix_S46_Run2
Bifidobacterium	0.0120486	0.0190685	0.0113191	0.0204039	0.0125657	0.0202108	0.0126724	0.0192334	0.012891	0.0218531	0.0117863	0.0181008	0.0134054	0.0206916	0.0120599	0.0112184	0.0114294
Bacteroides	0.00011292	4.30441e-05	8.27071e-05	2.58605e-05	1.75499e-05	1.80453e-05	8.54511e-06	1.72034e-05	6.5106e-05	3.885e-05	3.77767e-05	2.50357e-05	3.91397e-05	3.70817e-05	8.9865e-05	0.000145065	0.000116152
Pseudomonas	0.0374218	0.0307335	0.0354105	0.0330756	0.0348102	0.0338711	0.0368209	0.0333058	0.0394821	0.0361305	0.0363286	0.0310192	0.0332198	0.0276258	0.0410683	0.0439548	0.0422561
Staphylococcus	0.0322049	0.0297219	0.028404	0.0271277	0.0296593	0.0288725	0.0303351	0.0279727	0.0317996	0.0275835	0.0306243	0.0294169	0.0323098	0.0287198	0.0365571	0.0413114	0.0446489
Enterococcus	0.116342	0.237862	0.112446	0.258838	0.126973	0.257182	0.119632	0.241949	0.114819	0.246911	0.113229	0.24903	0.106206	0.22058	0.109977	0.118889	0.107557
Lactobacillus	0.531787	0.399944	0.555875	0.35822	0.546187	0.383734	0.543648	0.400323	0.515891	0.35608	0.548996	0.396891	0.551234	0.422879	0.547655	0.512194	0.517458
Clostridium_sensu_stricto	0.263906	0.277634	0.250414	0.295094	0.24411	0.270626	0.251013	0.27147	0.279602	0.306255	0.253608	0.271086	0.258234	0.274905	0.245098	0.264196	0.26866
Dorea	0.000135504	0.000150654	7.08918e-05	0.000129303	7.01995e-05	0.000126317	8.54511e-05	1.72034e-05	5.58051e-05	0.000135975	0.000100738	2.50357e-05	6.84945e-05	5.56225e-05	0.000107838	3.22367e-05	4.64608e-05

## Sheet: PdParamsNormalAVIT
taxon	Pool1_1_S27_Run1	Pool1_1_S27_Run3	Pool1_2_S28_Run1	Pool1_2_S28_Run3	Pool1_3_S29_Run1	Pool1_3_S29_Run3	Pool1_4_S30_Run1	Pool1_4_S30_Run3	Pool1_5_S31_Run1	Pool1_5_S31_Run3	Pool1_6_S32_Run1	Pool1_6_S32_Run3	Pool1_7_S33_Run1	Pool1_7_S33_Run3	Stagger_1_mix_S44_Run2	Stagger_1_mix_S45_Run2	Stagger_1_mix_S46_Run2
'Bifidobacterium'	0.0120486	0.0190685	0.0113191	0.0204039	0.0125657	0.0202108	0.0126724	0.0192334	0.012891	0.0218531	0.0117863	0.0181008	0.0134054	0.0206916	0.0120599	0.0112184	0.0114294
'Pseudomonas'	0.0374218	0.0307335	0.0354105	0.0330756	0.0348102	0.0338711	0.0368209	0.0333058	0.0394821	0.0361305	0.0363286	0.0310192	0.0332198	0.0276258	0.0410683	0.0439548	0.0422561
'Staphylococcus'	0.0322049	0.0297219	0.028404	0.0271277	0.0296593	0.0288725	0.0303351	0.0279727	0.0317996	0.0275835	0.0306243	0.0294169	0.0323098	0.0287198	0.0365571	0.0413114	0.0446489
'Enterococcus'	0.116342	0.237862	0.112446	0.258838	0.126973	0.257182	0.119632	0.241949	0.114819	0.246911	0.113229	0.24903	0.106206	0.22058	0.109977	0.118889	0.107557
'Lactobacillus'	0.531787	0.399944	0.555875	0.35822	0.546187	0.383734	0.543648	0.400323	0.515891	0.35608	0.548996	0.396891	0.551234	0.422879	0.547655	0.512194	0.517458
'Clostridium_sensu_stricto'	0.263906	0.277634	0.250414	0.295094	0.24411	0.270626	0.251013	0.27147	0.279602	0.306255	0.253608	0.271086	0.258234	0.274905	0.245098	0.264196	0.26866

## Sheet: PdParamsStronglAVIT
taxon	Pool1_1_S27_Run1	Pool1_1_S27_Run3	Pool1_2_S28_Run1	Pool1_2_S28_Run3	Pool1_3_S29_Run1	Pool1_3_S29_Run3	Pool1_4_S30_Run1	Pool1_4_S30_Run3	Pool1_5_S31_Run1	Pool1_5_S31_Run3	Pool1_6_S32_Run1	Pool1_6_S32_Run3	Pool1_7_S33_Run1	Pool1_7_S33_Run3	Stagger_1_mix_S44_Run2	Stagger_1_mix_S45_Run2	Stagger_1_mix_S46_Run2
'Bifidobacterium'	0.0120486	0.0190685	0.0113191	0.0204039	0.0125657	0.0202108	0.0126724	0.0192334	0.012891	0.0218531	0.0117863	0.0181008	0.0134054	0.0206916	0.0120599	0.0112184	0.0114294
'Pseudomonas'	0.0374218	0.0307335	0.0354105	0.0330756	0.0348102	0.0338711	0.0368209	0.0333058	0.0394821	0.0361305	0.0363286	0.0310192	0.0332198	0.0276258	0.0410683	0.0439548	0.0422561
'Staphylococcus'	0.0322049	0.0297219	0.028404	0.0271277	0.0296593	0.0288725	0.0303351	0.0279727	0.0317996	0.0275835	0.0306243	0.0294169	0.0323098	0.0287198	0.0365571	0.0413114	0.0446489
'Enterococcus'	0.116342	0.237862	0.112446	0.258838	0.126973	0.257182	0.119632	0.241949	0.114819	0.246911	0.113229	0.24903	0.106206	0.22058	0.109977	0.118889	0.107557
'Lactobacillus'	0.531787	0.399944	0.555875	0.35822	0.546187	0.383734	0.543648	0.400323	0.515891	0.35608	0.548996	0.396891	0.551234	0.422879	0.547655	0.512194	0.517458
'Clostridium_sensu_stricto'	0.263906	0.277634	0.250414	0.295094	0.24411	0.270626	0.251013	0.27147	0.279602	0.306255	0.253608	0.271086	0.258234	0.274905	0.245098	0.264196	0.26866

## Sheet: PdParamsExtraStrongAVIT
taxon	Pool1_1_S27_Run1	Pool1_1_S27_Run3	Pool1_2_S28_Run1	Pool1_2_S28_Run3	Pool1_3_S29_Run1	Pool1_3_S29_Run3	Pool1_4_S30_Run1	Pool1_4_S30_Run3	Pool1_5_S31_Run1	Pool1_5_S31_Run3	Pool1_6_S32_Run1	Pool1_6_S32_Run3	Pool1_7_S33_Run1	Pool1_7_S33_Run3	Stagger_1_mix_S44_Run2	Stagger_1_mix_S45_Run2	Stagger_1_mix_S46_Run2
'Bifidobacterium'	0.0120486	0.0190685	0.0113191	0.0204039	0.0125657	0.0202108	0.0126724	0.0192334	0.012891	0.0218531	0.0117863	0.0181008	0.0134054	0.0206916	0.0120599	0.0112184	0.0114294
'Pseudomonas'	0.0374218	0.0307335	0.0354105	0.0330756	0.0348102	0.0338711	0.0368209	0.0333058	0.0394821	0.0361305	0.0363286	0.0310192	0.0332198	0.0276258	0.0410683	0.0439548	0.0422561
'Staphylococcus'	0.0322049	0.0297219	0.028404	0.0271277	0.0296593	0.0288725	0.0303351	0.0279727	0.0317996	0.0275835	0.0306243	0.0294169	0.0323098	0.0287198	0.0365571	0.0413114	0.0446489
'Enterococcus'	0.116342	0.237862	0.112446	0.258838	0.126973	0.257182	0.119632	0.241949	0.114819	0.246911	0.113229	0.24903	0.106206	0.22058	0.109977	0.118889	0.107557
'Lactobacillus'	0.531787	0.399944	0.555875	0.35822	0.546187	0.383734	0.543648	0.400323	0.515891	0.35608	0.548996	0.396891	0.551234	0.422879	0.547655	0.512194	0.517458
'Clostridium_sensu_stricto'	0.263906	0.277634	0.250414	0.295094	0.24411	0.270626	0.251013	0.27147	0.279602	0.306255	0.253608	0.271086	0.258234	0.274905	0.245098	0.264196	0.26866
