# Supplementary material for: Resolving microbial membership using Abundance and Variability In Taxonomy (‘AVIT )
Source: Sci Rep. 2016 Aug 17;6:31655. doi: 10.1038/srep31655 (PMC4987704; doi:10.1038/srep31655)
Supplement: Supplementary Dataset 7 [file srep31655-s11.xlsx]

## Sheet: Whole
taxon	Pool2_1_S34_Run1	Pool2_1_S34_Run3	Pool2_2_S35_Run1	Pool2_2_S35_Run3	Pool2_3_S36_Run1	Pool2_3_S36_Run3	Pool2_4_S37_Run1	Pool2_4_S37_Run3	Pool2_5_S38_Run1	Pool2_5_S38_Run3	Pool2_6_S39_Run1	Pool2_6_S39_Run3	Pool2_7_S40_Run1	Pool2_7_S40_Run3	Stagger_2_mix_S47_Run2	Stagger_2_mix_S48_Run2	Stagger_2_mix_S49_Run2
Gp3	0	0	0	0	0	0	0	0	0	0	0	0	0	0	0	0	2.95657e-05
Actinomyces	0.000244005	0.000265796	0.000177982	0.000389013	0.00018635	0.000406525	0.000137333	0.000427119	0.000129495	0.000293083	0.000278707	0.000299171	0.000286371	0.000557481	7.99408e-05	0.000266498	0.00020696
Corynebacterium	0	0	0	0	6.90184e-06	0	0	0	0	0	0	0	0	0	0	0	0
Leifsonia	0	0	0	0	0	0	0	0	0	0	0	0	0	0	0	1.66561e-05	0
Mycobacterium	0	0	0	0	0	0	1.30793e-05	0	0	0	0	0	0	0	0	0	0
Propionibacterium	5.88978e-05	1.47665e-05	1.18655e-05	0	2.07055e-05	1.27039e-05	1.30793e-05	2.30875e-05	0	0	2.32256e-05	4.27387e-05	6.50843e-06	1.21192e-05	0	0	0
Bifidobacterium	0.000134623	0.000265796	0.000160184	0.000122846	0.000213957	0.00022867	0.00019619	0.000242419	0.000240491	0.000109906	0.000232256	8.54774e-05	0.000260337	0.000266621	0	0.000149905	0.000221743
Atopobium	0	0	0	0	0	0	0	0	1.84993e-05	0	0	0	0	0	0	0	0
Collinsella	0	0	0	0	0	0	0	0	0	0	0	0	6.50843e-06	0	0	0	0
Bacteroides	2.52419e-05	0	2.96637e-05	6.14232e-05	6.90184e-06	0	1.30793e-05	0	9.24967e-05	3.66354e-05	0.000139353	8.54774e-05	6.50843e-06	0	7.99408e-05	9.99367e-05	1.47828e-05
Pedobacter	8.41397e-06	1.47665e-05	0	0	1.38037e-05	0	0	0	0	0	0	0	1.30169e-05	0	0	0	0
Sphingobacterium	8.41397e-06	0	5.93275e-06	0	4.1411e-05	3.81117e-05	0	0	0	0	0	0	5.20674e-05	2.42383e-05	0	3.33122e-05	4.43485e-05
Brevundimonas	0	0	2.3731e-05	6.14232e-05	6.21165e-05	5.08156e-05	6.53967e-06	0	0	7.32708e-05	0.000116128	8.54774e-05	6.50843e-06	0	0	3.33122e-05	2.95657e-05
Caulobacter	0	0	0	0	0	0	0	2.30875e-05	0	0	0	0	0	0	0	0	0
Phenylobacterium	8.41397e-06	0	0	0	0	0	0	0	1.84993e-05	0	2.32256e-05	0	0	0	0	1.66561e-05	0
unclassified	0	0	0	0	0	0	0	0	0	0	6.96767e-05	0	0	0	0	4.99684e-05	2.95657e-05
Bradyrhizobium	0	0	0	0	0	0	0	0	0	0	0	0	0	1.21192e-05	1.99852e-05	0	1.47828e-05
Brucella	0	0	3.55965e-05	1.02372e-05	0	5.08156e-05	0	0	0	0	0	0	0	0	1.99852e-05	0	0
unclassified	8.41397e-06	0	0	0	6.21165e-05	0	0	0	0	0	0	0	0	0	0	0	0
Pedomicrobium	8.41397e-06	0	0	0	0	0	0	0	0	0	0	0	0	0	0	0	0
Methylobacterium	0	0	0	0	2.07055e-05	0	0	0	0	7.32708e-05	0	0	0	0	0	0	0
Aquamicrobium	8.41397e-06	2.95329e-05	5.93275e-06	2.04744e-05	8.2822e-05	7.62234e-05	6.53967e-06	3.46312e-05	0	0	0	0	4.5559e-05	2.42383e-05	0	1.66561e-05	7.39142e-05
Rhizobium	5.04838e-05	4.42994e-05	0	0	0	0	0	0	0	0	0	0	6.50843e-06	0	0	0	0
Phaeobacter	5.88978e-05	0.000103365	0.000106789	7.16604e-05	3.45092e-05	8.89273e-05	9.15553e-05	9.235e-05	0.000166494	0.000183177	9.29023e-05	0.000384648	0.000110643	0.000230264	0.000119911	0.000249842	0.000177394
Rhodobacter	0.0071687	0.00825446	0.00786089	0.00830237	0.00650153	0.00786371	0.00693859	0.00752652	0.00673376	0.00791325	0.00731605	0.00820583	0.00705513	0.0086046	0.00841377	0.00964389	0.00796795
unclassified	0	0	0	0	6.90184e-06	0	0	0	0	0	0	0	1.30169e-05	0	0	3.33122e-05	0
Acidiphilium	0	0	0	1.02372e-05	0	0	0	0	0	0	0	0	0	0	0	0	0
Mitochondria_genus_incertae_sedis	0	0	0	0	0	0	0	0	0	0	0	0	0	0	0	0	1.47828e-05
Sphingopyxis	0	0	0	0	6.90184e-06	2.54078e-05	0	0	1.84993e-05	0	0	0	0	0	0	0	0
unclassified	0	0	0	0	1.38037e-05	3.81117e-05	0	0	0	0	0	0	0	0	0	0	0
Achromobacter	0	0	1.18655e-05	1.02372e-05	0	0	0	0	0	0	0	0	0	0	0	0	0
Alcaligenes	0	0	0	0	0	0	0	0	0	0	0	0	0	1.21192e-05	0	0	0
Bordetella	0	1.47665e-05	0	0	0	0	0	0	0	0	0	0	0	0	0	0	0
unclassified	2.52419e-05	0	0	0	8.97239e-05	7.62234e-05	6.53967e-06	1.15437e-05	1.84993e-05	3.66354e-05	0	8.54774e-05	5.20674e-05	1.21192e-05	0	4.99684e-05	1.47828e-05
Aquabacterium	0	0	0	0	0	0	0	0	1.84993e-05	0	0	0	6.50843e-06	0	1.99852e-05	0	0
Comamonas	0	0	0	0	6.90184e-06	1.27039e-05	0	0	0	0	0	0	0	0	0	0	0
Pelomonas	8.41397e-06	0	0	0	0	0	0	0	0	0	0	0	0	0	0	0	0
unclassified	5.04838e-05	7.38323e-05	7.71257e-05	0.000163795	3.45092e-05	3.81117e-05	1.30793e-05	2.30875e-05	3.69987e-05	0.000109906	4.64511e-05	0	8.46095e-05	0.000109072	7.99408e-05	1.66561e-05	0.000147828
Undibacterium	0	0	0	0	0	0	3.26983e-05	1.15437e-05	1.84993e-05	0	0	0	0	0	1.99852e-05	6.66245e-05	0
unclassified	0	0	0	1.02372e-05	0	0	0	0	0	0	0	0	0	0	0	3.33122e-05	0
unclassified	0	0	1.18655e-05	0	0	0	0	1.15437e-05	0	0	0	0	1.30169e-05	1.21192e-05	0	0	0
Vampirovibrio	2.52419e-05	4.42994e-05	5.93275e-06	2.04744e-05	3.45092e-05	0	3.26983e-05	3.46312e-05	0	0	0	0.000128216	0	0	0	0	0
unclassified	0	0	0	0	0	0	0	0	0	0	0	0	5.20674e-05	2.42383e-05	0	0	0
Escherichia_Shigella	0	2.95329e-05	1.18655e-05	1.02372e-05	6.90184e-06	1.27039e-05	2.61587e-05	1.15437e-05	0	0	0	0	1.30169e-05	0	0	1.66561e-05	0
Yersinia	1.68279e-05	1.47665e-05	0.000124588	6.14232e-05	0	0	6.53967e-06	0	0	0	0	0	4.5559e-05	4.84766e-05	0	0	1.47828e-05
unclassified	0.00135465	0.00168338	0.00146539	0.00192459	0.00142178	0.00218507	0.00141911	0.00229721	0.00140595	0.00183177	0.0021832	0.00149585	0.00143185	0.00175728	0.00119911	0.00116593	0.00125654
Acinetobacter	0.000100968	4.42994e-05	1.77982e-05	0	6.90184e-06	1.27039e-05	9.15553e-05	1.15437e-05	7.39973e-05	0	0.000301932	0.000256432	0.000279862	0.000121192	5.99556e-05	8.32806e-05	0.000251308
Pseudomonas	0.481313	0.388151	0.479906	0.390866	0.463569	0.383721	0.468796	0.381024	0.480798	0.388189	0.446767	0.356398	0.470995	0.376506	0.497532	0.46314	0.490598
unclassified	0.00148927	0.00116655	0.00140013	0.0013206	0.00178758	0.00118146	0.00144527	0.00132753	0.00218292	0.000769343	0.00215998	0.00119668	0.00165965	0.00100589	0.0022983	0.00196542	0.00204003
Stenotrophomonas	3.36559e-05	2.95329e-05	2.96637e-05	1.02372e-05	2.07055e-05	1.27039e-05	0	0	3.69987e-05	0	0.000116128	0	1.95253e-05	1.21192e-05	0	8.32806e-05	0.00010348
unclassified	1.68279e-05	0	0	0	0	0	1.9619e-05	1.15437e-05	0	0	0	0	0	0	3.99704e-05	0	0
unclassified	8.41397e-06	0	0	0	0	0	0	0	1.84993e-05	3.66354e-05	0	0	0	0	1.99852e-05	0	0
Akkermansia	5.88978e-05	0	3.55965e-05	5.1186e-05	5.52147e-05	0	3.26983e-05	1.15437e-05	0.000129495	0	2.32256e-05	4.27387e-05	1.95253e-05	0	3.99704e-05	1.66561e-05	2.95657e-05
Bacillus	0	0	0	0	0	0	0	0	0	0	2.32256e-05	0	0	0	0	0	0
unclassified	0	0	0	0	6.90184e-06	0	0	0	0	0	0	0	6.50843e-06	1.21192e-05	0	1.66561e-05	0
Paenibacillus	2.52419e-05	0	0	0	6.90184e-05	3.81117e-05	0	0	0	0	0	0	0	0	0	0	4.43485e-05
Sporosarcina	8.41397e-06	1.47665e-05	5.93275e-06	0	3.45092e-05	5.08156e-05	0	0	0	0	0	0	7.81011e-05	9.69532e-05	0	0	2.95657e-05
unclassified	8.41397e-06	0	0	0	7.59202e-05	8.89273e-05	0	0	0	0	0	0	1.30169e-05	0	0	0	2.95657e-05
Staphylococcus	0.00189314	0.00152095	0.00186288	0.00155605	0.00140797	0.00127039	0.00225618	0.00140834	0.00173894	0.00157532	0.00178837	0.00141038	0.00145138	0.00126039	0.00153886	0.00154902	0.00199568
unclassified	5.04838e-05	0	9.49239e-05	2.04744e-05	4.83128e-05	1.27039e-05	6.53967e-05	2.30875e-05	3.69987e-05	0	6.96767e-05	4.27387e-05	3.90506e-05	2.42383e-05	5.99556e-05	3.33122e-05	4.43485e-05
Trichococcus	0	1.47665e-05	0	0	0	0	0	0	0	0	0	0	0	0	0	0	0
Enterococcus	0.154825	0.30001	0.158019	0.299162	0.162524	0.294413	0.155062	0.303116	0.15569	0.302096	0.161905	0.320626	0.158383	0.312165	0.146032	0.155851	0.142403
unclassified	0.000201935	0.000295329	0.000166117	0.000409488	0.000282975	0.00045734	0.000156952	0.000242419	0.000240491	0.000146542	0.000116128	0.000555603	0.000240812	0.000399932	0.000179867	0.000383091	0.000177394
Lactobacillus	0.00248212	0.00171291	0.00194594	0.00150487	0.00235353	0.0019437	0.00251123	0.00145451	0.00244191	0.00190504	0.00325158	0.00205146	0.00282466	0.00199966	0.00223834	0.00306473	0.00254265
unclassified	0	0	0	1.02372e-05	6.90184e-06	0	0	0	0	0	0	0	0	0	0	0	2.95657e-05
Streptococcus	2.52419e-05	0	1.18655e-05	1.02372e-05	6.90184e-06	0	6.53967e-06	0	0	0	2.32256e-05	0	1.95253e-05	1.21192e-05	0	0	0
unclassified	0.000159865	0.000310096	5.33947e-05	9.21348e-05	0.000179448	0.000127039	7.8476e-05	0.000253962	1.84993e-05	3.66354e-05	0.000185805	0.000256432	9.76264e-05	9.69532e-05	0.000259808	9.99367e-05	0.00010348
unclassified	1.68279e-05	5.90659e-05	0	6.14232e-05	6.90184e-06	7.62234e-05	1.9619e-05	0.000103894	0	0	2.32256e-05	0.000213693	1.95253e-05	6.05958e-05	1.99852e-05	9.99367e-05	7.39142e-05
Clostridium_sensu_stricto	0.000336559	0.000191964	9.49239e-05	0.000102372	7.59202e-05	6.35195e-05	0.000104635	2.30875e-05	7.39973e-05	0	0.000139353	0.000256432	3.90506e-05	1.21192e-05	5.99556e-05	4.99684e-05	4.43485e-05
unclassified	0	0	0	0	0	0	0	0	0	0	0	0	0	1.21192e-05	0	0	0
Heliophilum	0	1.47665e-05	0	0	0	0	0	0	0	0	0	0	0	0	0	0	0
Anaerostipes	0.34674	0.294414	0.344835	0.292139	0.357501	0.304144	0.359257	0.298925	0.346345	0.292863	0.371168	0.304641	0.353225	0.293284	0.33837	0.360338	0.347441
Blautia	0.000891881	0.00118132	0.00131707	0.00136155	0.00103528	0.00115605	0.00109212	0.00124672	0.00110996	0.00150205	0.00132386	0.00115394	0.000989281	0.00118768	0.00105922	0.00118258	0.00149307
Clostridium_XlVa	8.41397e-06	0	0	0	0	0	0	0	0	0	0	0	6.50843e-06	0	0	0	0
Dorea	1.68279e-05	0	2.3731e-05	2.04744e-05	3.45092e-05	0	2.61587e-05	3.46312e-05	0	0	0	0	1.30169e-05	2.42383e-05	3.99704e-05	6.66245e-05	0.000266091
unclassified	0	0	0	0	0	1.27039e-05	0	0	0	0	0	0	0	0	0	0	0
Clostridium_XI	8.41397e-06	0	4.7462e-05	4.09488e-05	2.76073e-05	1.27039e-05	0	0	7.39973e-05	0.000219812	2.32256e-05	0	0	0	9.99261e-05	0	0
Faecalibacterium	0	0	0	0	0	0	0	0	0	0	4.64511e-05	0	0	0	0	0	0
Clostridium_XVIII	0	0	0	0	0	0	6.53967e-06	0	7.39973e-05	0	2.32256e-05	0	0	0	0	0	0
Erysipelotrichaceae_incertae_sedis	0	0	0	0	0	0	0	0	0	0	0	0	6.50843e-06	0	0	0	0
unclassified	8.41397e-06	0	0	1.02372e-05	0	0	6.53967e-06	0	0	0	0	0	6.50843e-06	0	0	1.66561e-05	0
unclassified	0	1.47665e-05	5.93275e-06	0	6.90184e-06	0	1.30793e-05	1.15437e-05	0	0	0	0	0	0	0	0	0

## Sheet: P6ParamsNormalAVIT
taxon	Pool2_1_S34_Run1	Pool2_1_S34_Run3	Pool2_2_S35_Run1	Pool2_2_S35_Run3	Pool2_3_S36_Run1	Pool2_3_S36_Run3	Pool2_4_S37_Run1	Pool2_4_S37_Run3	Pool2_5_S38_Run1	Pool2_5_S38_Run3	Pool2_6_S39_Run1	Pool2_6_S39_Run3	Pool2_7_S40_Run1	Pool2_7_S40_Run3	Stagger_2_mix_S47_Run2	Stagger_2_mix_S48_Run2	Stagger_2_mix_S49_Run2
Aquamicrobium	8.41397e-06	2.95329e-05	5.93275e-06	2.04744e-05	8.2822e-05	7.62234e-05	6.53967e-06	3.46312e-05	0	0	0	0	4.5559e-05	2.42383e-05	0	1.66561e-05	7.39142e-05
unclassified	2.52419e-05	0	0	0	8.97239e-05	7.62234e-05	6.53967e-06	1.15437e-05	1.84993e-05	3.66354e-05	0	8.54774e-05	5.20674e-05	1.21192e-05	0	4.99684e-05	1.47828e-05
Yersinia	1.68279e-05	1.47665e-05	0.000124588	6.14232e-05	0	0	6.53967e-06	0	0	0	0	0	4.5559e-05	4.84766e-05	0	0	1.47828e-05
Pseudomonas	0.481313	0.388151	0.479906	0.390866	0.463569	0.383721	0.468796	0.381024	0.480798	0.388189	0.446767	0.356398	0.470995	0.376506	0.497532	0.46314	0.490598
Akkermansia	5.88978e-05	0	3.55965e-05	5.1186e-05	5.52147e-05	0	3.26983e-05	1.15437e-05	0.000129495	0	2.32256e-05	4.27387e-05	1.95253e-05	0	3.99704e-05	1.66561e-05	2.95657e-05
Sporosarcina	8.41397e-06	1.47665e-05	5.93275e-06	0	3.45092e-05	5.08156e-05	0	0	0	0	0	0	7.81011e-05	9.69532e-05	0	0	2.95657e-05
unclassified	8.41397e-06	0	0	0	7.59202e-05	8.89273e-05	0	0	0	0	0	0	1.30169e-05	0	0	0	2.95657e-05
unclassified	5.04838e-05	0	9.49239e-05	2.04744e-05	4.83128e-05	1.27039e-05	6.53967e-05	2.30875e-05	3.69987e-05	0	6.96767e-05	4.27387e-05	3.90506e-05	2.42383e-05	5.99556e-05	3.33122e-05	4.43485e-05
Enterococcus	0.154825	0.30001	0.158019	0.299162	0.162524	0.294413	0.155062	0.303116	0.15569	0.302096	0.161905	0.320626	0.158383	0.312165	0.146032	0.155851	0.142403
Anaerostipes	0.34674	0.294414	0.344835	0.292139	0.357501	0.304144	0.359257	0.298925	0.346345	0.292863	0.371168	0.304641	0.353225	0.293284	0.33837	0.360338	0.347441

## Sheet: P6ParamsStrongAVIT
taxon	Pool2_1_S34_Run1	Pool2_1_S34_Run3	Pool2_2_S35_Run1	Pool2_2_S35_Run3	Pool2_3_S36_Run1	Pool2_3_S36_Run3	Pool2_4_S37_Run1	Pool2_4_S37_Run3	Pool2_5_S38_Run1	Pool2_5_S38_Run3	Pool2_6_S39_Run1	Pool2_6_S39_Run3	Pool2_7_S40_Run1	Pool2_7_S40_Run3	Stagger_2_mix_S47_Run2	Stagger_2_mix_S48_Run2	Stagger_2_mix_S49_Run2
Aquamicrobium	8.41397e-06	2.95329e-05	5.93275e-06	2.04744e-05	8.2822e-05	7.62234e-05	6.53967e-06	3.46312e-05	0	0	0	0	4.5559e-05	2.42383e-05	0	1.66561e-05	7.39142e-05
unclassified	2.52419e-05	0	0	0	8.97239e-05	7.62234e-05	6.53967e-06	1.15437e-05	1.84993e-05	3.66354e-05	0	8.54774e-05	5.20674e-05	1.21192e-05	0	4.99684e-05	1.47828e-05
Yersinia	1.68279e-05	1.47665e-05	0.000124588	6.14232e-05	0	0	6.53967e-06	0	0	0	0	0	4.5559e-05	4.84766e-05	0	0	1.47828e-05
Pseudomonas	0.481313	0.388151	0.479906	0.390866	0.463569	0.383721	0.468796	0.381024	0.480798	0.388189	0.446767	0.356398	0.470995	0.376506	0.497532	0.46314	0.490598
Akkermansia	5.88978e-05	0	3.55965e-05	5.1186e-05	5.52147e-05	0	3.26983e-05	1.15437e-05	0.000129495	0	2.32256e-05	4.27387e-05	1.95253e-05	0	3.99704e-05	1.66561e-05	2.95657e-05
Sporosarcina	8.41397e-06	1.47665e-05	5.93275e-06	0	3.45092e-05	5.08156e-05	0	0	0	0	0	0	7.81011e-05	9.69532e-05	0	0	2.95657e-05
unclassified	8.41397e-06	0	0	0	7.59202e-05	8.89273e-05	0	0	0	0	0	0	1.30169e-05	0	0	0	2.95657e-05
unclassified	5.04838e-05	0	9.49239e-05	2.04744e-05	4.83128e-05	1.27039e-05	6.53967e-05	2.30875e-05	3.69987e-05	0	6.96767e-05	4.27387e-05	3.90506e-05	2.42383e-05	5.99556e-05	3.33122e-05	4.43485e-05
Enterococcus	0.154825	0.30001	0.158019	0.299162	0.162524	0.294413	0.155062	0.303116	0.15569	0.302096	0.161905	0.320626	0.158383	0.312165	0.146032	0.155851	0.142403
Anaerostipes	0.34674	0.294414	0.344835	0.292139	0.357501	0.304144	0.359257	0.298925	0.346345	0.292863	0.371168	0.304641	0.353225	0.293284	0.33837	0.360338	0.347441

## Sheet: P6ParamsExtraStrongAVIT
taxon	Pool2_1_S34_Run1	Pool2_1_S34_Run3	Pool2_2_S35_Run1	Pool2_2_S35_Run3	Pool2_3_S36_Run1	Pool2_3_S36_Run3	Pool2_4_S37_Run1	Pool2_4_S37_Run3	Pool2_5_S38_Run1	Pool2_5_S38_Run3	Pool2_6_S39_Run1	Pool2_6_S39_Run3	Pool2_7_S40_Run1	Pool2_7_S40_Run3	Stagger_2_mix_S47_Run2	Stagger_2_mix_S48_Run2	Stagger_2_mix_S49_Run2
unclassified	2.52419e-05	0	0	0	8.97239e-05	7.62234e-05	6.53967e-06	1.15437e-05	1.84993e-05	3.66354e-05	0	8.54774e-05	5.20674e-05	1.21192e-05	0	4.99684e-05	1.47828e-05
Pseudomonas	0.481313	0.388151	0.479906	0.390866	0.463569	0.383721	0.468796	0.381024	0.480798	0.388189	0.446767	0.356398	0.470995	0.376506	0.497532	0.46314	0.490598
Sporosarcina	8.41397e-06	1.47665e-05	5.93275e-06	0	3.45092e-05	5.08156e-05	0	0	0	0	0	0	7.81011e-05	9.69532e-05	0	0	2.95657e-05
unclassified	5.04838e-05	0	9.49239e-05	2.04744e-05	4.83128e-05	1.27039e-05	6.53967e-05	2.30875e-05	3.69987e-05	0	6.96767e-05	4.27387e-05	3.90506e-05	2.42383e-05	5.99556e-05	3.33122e-05	4.43485e-05
Enterococcus	0.154825	0.30001	0.158019	0.299162	0.162524	0.294413	0.155062	0.303116	0.15569	0.302096	0.161905	0.320626	0.158383	0.312165	0.146032	0.155851	0.142403
Anaerostipes	0.34674	0.294414	0.344835	0.292139	0.357501	0.304144	0.359257	0.298925	0.346345	0.292863	0.371168	0.304641	0.353225	0.293284	0.33837	0.360338	0.347441

## Sheet: PdParamsNormalAVIT
taxon	Pool1_1_S27_Run1	Pool1_1_S27_Run3	Pool1_2_S28_Run1	Pool1_2_S28_Run3	Pool1_3_S29_Run1	Pool1_3_S29_Run3	Pool1_4_S30_Run1	Pool1_4_S30_Run3	Pool1_5_S31_Run1	Pool1_5_S31_Run3	Pool1_6_S32_Run1	Pool1_6_S32_Run3	Pool1_7_S33_Run1	Pool1_7_S33_Run3	Stagger_1_mix_S44_Run2	Stagger_1_mix_S45_Run2	Stagger_1_mix_S46_Run2
'Pseudomonas'	0.481313	0.388151	0.479906	0.390866	0.463569	0.383721	0.468796	0.381024	0.480798	0.388189	0.446767	0.356398	0.470995	0.376506	0.497532	0.46314	0.490598
'Enterococcus'	0.154825	0.30001	0.158019	0.299162	0.162524	0.294413	0.155062	0.303116	0.15569	0.302096	0.161905	0.320626	0.158383	0.312165	0.146032	0.155851	0.142403
'Anaerostipes'	0.34674	0.294414	0.344835	0.292139	0.357501	0.304144	0.359257	0.298925	0.346345	0.292863	0.371168	0.304641	0.353225	0.293284	0.33837	0.360338	0.347441

## Sheet: PdParamsStrongAVIT
taxon	Pool1_1_S27_Run1	Pool1_1_S27_Run3	Pool1_2_S28_Run1	Pool1_2_S28_Run3	Pool1_3_S29_Run1	Pool1_3_S29_Run3	Pool1_4_S30_Run1	Pool1_4_S30_Run3	Pool1_5_S31_Run1	Pool1_5_S31_Run3	Pool1_6_S32_Run1	Pool1_6_S32_Run3	Pool1_7_S33_Run1	Pool1_7_S33_Run3	Stagger_1_mix_S44_Run2	Stagger_1_mix_S45_Run2	Stagger_1_mix_S46_Run2
'Pseudomonas'	0.481313	0.388151	0.479906	0.390866	0.463569	0.383721	0.468796	0.381024	0.480798	0.388189	0.446767	0.356398	0.470995	0.376506	0.497532	0.46314	0.490598
'Enterococcus'	0.154825	0.30001	0.158019	0.299162	0.162524	0.294413	0.155062	0.303116	0.15569	0.302096	0.161905	0.320626	0.158383	0.312165	0.146032	0.155851	0.142403
'Anaerostipes'	0.34674	0.294414	0.344835	0.292139	0.357501	0.304144	0.359257	0.298925	0.346345	0.292863	0.371168	0.304641	0.353225	0.293284	0.33837	0.360338	0.347441

## Sheet: PdParamsExtraStrongAVIT
taxon	Pool1_1_S27_Run1	Pool1_1_S27_Run3	Pool1_2_S28_Run1	Pool1_2_S28_Run3	Pool1_3_S29_Run1	Pool1_3_S29_Run3	Pool1_4_S30_Run1	Pool1_4_S30_Run3	Pool1_5_S31_Run1	Pool1_5_S31_Run3	Pool1_6_S32_Run1	Pool1_6_S32_Run3	Pool1_7_S33_Run1	Pool1_7_S33_Run3	Stagger_1_mix_S44_Run2	Stagger_1_mix_S45_Run2	Stagger_1_mix_S46_Run2
'Pseudomonas'	0.481313	0.388151	0.479906	0.390866	0.463569	0.383721	0.468796	0.381024	0.480798	0.388189	0.446767	0.356398	0.470995	0.376506	0.497532	0.46314	0.490598
'Enterococcus'	0.154825	0.30001	0.158019	0.299162	0.162524	0.294413	0.155062	0.303116	0.15569	0.302096	0.161905	0.320626	0.158383	0.312165	0.146032	0.155851	0.142403
'Anaerostipes'	0.34674	0.294414	0.344835	0.292139	0.357501	0.304144	0.359257	0.298925	0.346345	0.292863	0.371168	0.304641	0.353225	0.293284	0.33837	0.360338	0.347441
