# Supplementary material for: Resolving microbial membership using Abundance and Variability In Taxonomy (‘AVIT )
Source: Sci Rep. 2016 Aug 17;6:31655. doi: 10.1038/srep31655 (PMC4987704; doi:10.1038/srep31655)
Supplement: Supplementary Dataset 8 [file srep31655-s12.xlsx]

## Sheet: Whole
taxon	Acinetobacter_baumannii_S11_Run2	Acinetobacter_baumannii_S1_Run1	Acinetobacter_baumannii_S1_Run2	Acinetobacter_baumannii_S1_Run3	Actinomyces_odontolyticus_S12_Run2	Actinomyces_odontolyticus_S2_Run1	Actinomyces_odontolyticus_S2_Run2	Actinomyces_odontolyticus_S2_Run3	Akkermansia_muciniphila_S13_Run2	Akkermansia_muciniphila_S3_Run1	Akkermansia_muciniphila_S3_Run2	Akkermansia_muciniphila_S3_Run3	Anaerostipes_caccae_S14_Run2	Anaerostipes_caccae_S4_Run1	Anaerostipes_caccae_S4_Run2	Anaerostipes_caccae_S4_Run3	Bacillus_cereus_S15_Run2	Bacillus_cereus_S5_Run1	Bacillus_cereus_S5_Run2	Bacillus_cereus_S5_Run3	Bacteroides_vulgatus_S16_Run2	Bacteroides_vulgatus_S6_Run1	Bacteroides_vulgatus_S6_Run2	Bacteroides_vulgatus_S6_Run3	Bifidobacterium_longum_subsp_infantis_S17_Run2	Bifidobacterium_longum_subsp_infantis_S7_Run1	Bifidobacterium_longum_subsp_infantis_S7_Run2	Bifidobacterium_longum_subsp_infantis_S7_Run3	Blautia_wexlerae_S18_Run2	Blautia_wexlerae_S8_Run1	Blautia_wexlerae_S8_Run2	Blautia_wexlerae_S8_Run3	Clostridium_beijerinckii_S19_Run2	Clostridium_beijerinckii_S9_Run1	Clostridium_beijerinckii_S9_Run2	Clostridium_beijerinckii_S9_Run3	Dorea_longicatena_S10_Run1	Dorea_longicatena_S10_Run2	Dorea_longicatena_S10_Run3	Dorea_longicatena_S20_Run2	Enterococcus_faecalis_S11_Run1	Enterococcus_faecalis_S11_Run3	Enterococcus_faecalis_S21_Run2	Enterococcus_faecalis_S31_Run2	Escherichia_coli_S12_Run1	Escherichia_coli_S12_Run3	Escherichia_coli_S22_Run2	Escherichia_coli_S32_Run2	Lactobacillus_gasseri_S13_Run1
Halobacterium	8.13259e-06	0	0	0	0	0	0	0	0	0	0	0	0	0	0	0	0	0	0	0	0	0	0	0	0	0	0	0	0	0	0	0	0	0	0	0	0	0	0	0	0	0	0	0	0	0	0	0	0
Gp1	0	0	0	0	0	0	0	0	0	0	0	0	0	0	0	0	0	0	0	0	0	0	0	0	0	0	0	0	0	0	0	0	0	0	0	0	0	0	0	0	0	0	0	3.96574e-05	0	0	0	0	0
Actinomyces	0.000121989	2.30822e-05	0	0.000290501	0.988849	0.992256	0.990802	0.998033	0.000113934	0	0	0	2.23209e-05	0	0	0	0	0	0	0	1.29943e-05	0	1.03212e-05	0	0	0	0	2.86697e-05	0	0	1.71789e-05	0	9.67464e-06	8.26153e-06	0	1.53081e-05	1.17589e-05	0	0	1.63975e-05	1.70369e-05	0	0	0	3.46248e-05	9.79576e-05	6.17322e-05	0.000231196	0
Corynebacterium	0	0	0	6.45557e-05	7.14796e-05	0	0	0	0	0	1.82983e-05	0	0	0	0	0	0	0	0	0	0	0	0	0	0	0	3.06645e-05	0	0	3.18878e-05	0	0	0	0	0	0	0	0	1.59982e-05	0	0	0	0	0	0	0	6.17322e-05	0	0
Turicella	0	0	0	0	0	0	0	0	0	0	0	0	0	0	0	0	0	0	0	0	0	0	0	0	0	0	0	0	0	0	0	0	0	0	0	0	0	0	0	0	0	0	0	0	0	0	0	0	0
Brachybacterium	0	0	0	0	0	0	0	0	0	0	0	0	0	0	0	0	0	0	0	0	0	0	0	0	0	0	0	0	0	0	0	0	0	0	0	0	0	0	0	0	0	0	0	0	0	0	0	0	0
Dermacoccus	0	0	0	0	0	0	0	0	0	0	0	0	0	0	0	0	0	0	0	0	0	0	0	0	0	0	0	0	0	0	0	0	0	0	0	0	0	0	0	0	0	0	0	0	0	0	0	0	2.51984e-05
unclassified	0	0	0	0	0	0	0	0	0	0	0	0	0	0	0	0	0	0	0	0	0	0	0	0	0	0	0	0	0	0	3.43578e-05	5.87993e-05	0	0	0	0	0	0	0	0	0	0	0	0	0	0	0	0	0
Dietzia	0	0	0	0	0	0	0	0	0	0	0	0	0	0	0	0	0	0	0	0	0	0	0	0	0	0	0	0	2.36211e-05	3.18878e-05	0	0	0	0	0	0	0	0	0	0	0	0	0	0	0	0	0	0	0
unclassified	0	0	0	0	0	0	0	0	0	0	0	0	0	0	0	0	0	0	0	0	0	0	0	0	0	0	0	0	0	0	0	0	0	0	0	0	0	0	0	0	0	0	0	0	0	0	0	0	0
Leucobacter	0	0	0	0	0	0	0	0	0	0	0	0	0	0	0	0	0	0	0	0	0	0	0	0	0	0	0	0	2.36211e-05	0	0	0	0	0	0	0	0	0	0	0	0	0	0	0	0	0	0	0	0
Rathayibacter	0	0	0	0	0	0	0	0	0	0	0	0	0	0	0	0	0	0	0	0	0	0	0	0	0	0	0	0	0	0	0	0	0	0	0	0	0	0	0	0	0	0	0	0	0	0	0	0	0
Kocuria	0	0	0	0	0	0	0	0	0	0	0	0	0	0	0	0	0	0	0	0	0	0	0	0	0	0	0	0	0	0	0	0	0	0	0	0	0	0	0	0	0	0	0	0	0	0	0	0	0
Rothia	0	0	0	0	0	0	0	0	0	0	0	0	0	0	0	0	0	0	0	0	0	0	0	0	0	0	0	0	0	0	0	0	0	0	0	0	0	0	0	0	0	0	0	0	0	0	0	0	0
Mycobacterium	3.25304e-05	0	0	0	0	0	0	0	0	0	0	0	0	0	0	0	0	0	0	0	0	0	0	0	0	0	0	0	0	0	0	0	0	0	0	0	0	0	0	0	0	0	0	0	0	0	0	0	0
Gordonia	0	0	0	0	0	0	0	0	0	0	0	0	0	0	0	0	0	0	0	0	0	0	0	0	0	0	0	0	2.36211e-05	9.56633e-05	3.43578e-05	0.000117599	0	0	0	0	0	0	0	0	0	0	0	0	0	0	0	0	0
Nocardia	0	0	0	0	0	0	0	0	0	0	0	0	0	0	0	0	0	0	0	0	0	0	0	0	0	0	0	0	0.000141727	3.18878e-05	0	0	0	0	0	0	0	0	0	0	0	0	0	0	0	0	0	0	0
Rhodococcus	0	0	0	0	0	0	0	0	0	0	0	0	0	0	0	0	0	0	0	0	0	0	0	0	0	0	0	0	9.44845e-05	3.18878e-05	5.15367e-05	5.87993e-05	0	0	0	0	0	0	0	0	0	0	0	0	0	0	0	0	0
Williamsia	0	0	0	0	0	0	0	0	0	0	0	0	0	0	0	0	0	0	0	0	0	0	0	0	0	0	0	0	0	0	0	0	0	0	0	0	0	0	0	0	0	0	0	0	0	0	0	0	0
unclassified	0	0	0	0	0	0	0	0	0	0	0	0	0	0	0	0	0	0	0	0	0	0	0	0	0	0	0	0	0	0	1.71789e-05	0	0	0	0	0	0	0	0	0	0	0	0	0	0	0	0	0	0
Nocardioides	0	0	0	0	0	0	0	0	0	0	0	0	0	0	0	0	0	0	0	0	0	0	0	0	0	0	0	0	0	0	0	0	0	0	0	0	0	0	0	0	0	0	0	0	0	0	0	0	0
Cellulosimicrobium	0	0	0	0	0	0	0	0	0	0	0	0	0	0	0	0	0	0	0	0	0	0	0	0	0	0	0	0	0	0	0	0	0	0	0	0	0	0	0	0	0	0	0	0	0	0	0	0	0
Propionibacterium	0	0	0	0	0	0	0	0	0	0	0	0	0	0	0	0	0	0	0	0	0	0	0	0	0	0	0	0	0	0	0	0	0	0	0	0	0	0	0	0	0	0	0	0	0	0	0	0	0
Streptomyces	0	0	0	0	0	0	0	0	0	0	0	0	0	0	0	0	0	0	0	0	0	0	0	0	0	0	0	0	2.36211e-05	0	1.71789e-05	0	0	0	0	0	0	0	0	0	0	0	0	0	0	0	0	0	0
unclassified	0	0	0	0	0	0	0	0	0	0	0	0	0	0	0	0	0	0	0	0	0	0	0	0	0	0	0	0	0	0	0	0	0	0	0	0	0	0	0	0	0	0	0	0	6.92497e-05	0	0	0	0
Bifidobacterium	0	0	0	3.22778e-05	0	0.000145208	0.000183959	0	4.55737e-05	2.65827e-05	3.65965e-05	2.80844e-05	3.34814e-05	2.88525e-05	0	6.07189e-05	2.74216e-05	4.66005e-05	9.65605e-06	2.88917e-05	0.000389828	0.000452918	0	0.000911993	0.991953	0.995331	0.992334	0.997706	4.72422e-05	0.000414541	1.71789e-05	0.000411595	2.90239e-05	8.26153e-06	3.54516e-05	1.53081e-05	3.52767e-05	0	1.59982e-05	0	0	0	0	3.96574e-05	0.000103875	0	0	0	0
Collinsella	0	0	0	0	0	0	0	0	0	0	0	0	0	9.61751e-06	0	0	0	0	0	0	0	0	0	0	0	0	0	0	0	0	0	0	0	0	0	0	0	0	0	0	0	0	0	0	3.46248e-05	0	0	0	0
Odoribacter	0	1.15411e-05	0	0	0	0	0	0	0	0	0	0	0	0	0	0	0	0	0	0	0	0	0	0	0	0	0	0	0	0	0	0	0	0	0	0	0	0	0	0	0	0	0	0	0	0	0	0	0
Parabacteroides	0	0	0	0	0	0	0	0	0	0	0	0	0	0	0	0	0	0	0	0	0	0	0	0	0	0	0	0	0	0	0	0	0	0	0	0	0	0	0	0	0	0	0	0	0	0	0	0	0
Porphyromonas	0	0	0	0	0	0	0	0	0	0	0	0	0	0	0	0	0	0	0	0	0	0	0	0	0	0	0	0	0	0	5.15367e-05	0	0	0	0	0	0	0	0	0	0	0	0	0	0	0	0	0	0
unclassified	0	0	0	0	0	0	0	0	0	0	0	0	0	0	0	0	0	0	0	0	0	0	0	0	0	0	0	0	0	0	0	0	0	0	0	0	0	0	0	0	0	0	0	0	0	0	0	0	0
Prevotella	0	0	0	0	0	9.68054e-05	0	0	0	5.31653e-05	0	0	0	9.61751e-06	1.79643e-05	0	0	1.55335e-05	0	0	0	2.15675e-05	0	0	0	0	0	0	9.44845e-05	0.000159439	8.58944e-05	0	0	8.26153e-06	0	0	0	0	0	0	1.70369e-05	0	0	0	3.46248e-05	0	0	0	1.25992e-05
Xylanibacter	0	0	0	0	0	0	0	0	0	0	0	0	0	0	0	0	0	0	0	0	0	0	0	0	0.00105727	0.000496314	0.00125724	0.000430046	0	0	0	0	0	0	0	0	0	0	0	0	0	0	0	0	0	0	0	0	0
unclassified	0	0	0	0	0	4.84027e-05	0	0	0	0	0	0	0	0	0	0	0	0	0	0	0	0	0	0	0	0	0	0	0	0	0	0	0	0	0	0	0	0	0	0	0	0	0	0	0	0	0	0	0
Alistipes	0	0	0	0	0	0	0	0	0	1.32913e-05	0	0	0	0	0	0	0	0	0	0	0	0	0	0	0	0	0	0	0	3.18878e-05	0	0	0	0	0	0	0	0	0	0	0	0	0	0	0	0	0	0	0
Bacteroides	2.43978e-05	1.15411e-05	3.83796e-05	0	0	0	0.00229948	0	4.55737e-05	0	5.48948e-05	0	8.92837e-05	4.80876e-05	0.000592821	4.04793e-05	0.000420464	7.76675e-05	0.000308994	5.77834e-05	0.998934	0.997994	0.999432	0.996884	0.000646109	0.000110292	0	8.60092e-05	2.36211e-05	9.56633e-05	5.15367e-05	5.87993e-05	1.93493e-05	8.26153e-06	3.54516e-05	0	1.17589e-05	5.20034e-05	0	4.91924e-05	5.11108e-05	0	0	0.000178458	0	0	6.17322e-05	0.000616523	1.25992e-05
Sediminibacterium	0	0	0	0	0	0	0	0	0	0	0	0	1.11605e-05	0	0	0	0	0	0	0	0	0	0	0	0	0	0	0	0	0	0	0	0	0	0	0	0	0	0	0	0	0	0	0	0	0	0	0	0
Fibrella	0	0	0	0	0	0	0	0	0	0	0	0	0	0	0	0	0	0	0	0	0	0	0	0	0	0	0	0	0	0	0	0	0	0	0	0	0	0	0	0	0	0	0	0	0	0	0	0	0
Pedobacter	0	0	0	0	0	4.84027e-05	0	0.000111317	0	0	0	0	0	0	0	0	0	0	0	0	1.29943e-05	0	0	0	0	0	0	0	0	0	0	0	0	0	0	0	0	0	0	0	0	0	0	0	0	0	0	0	0
Sphingobacterium	0	0	0	0	0.000142959	0	0	0	0	2.65827e-05	0	2.80844e-05	0	0	0	2.02396e-05	0	0	0	0	0	0	0	0	5.87372e-05	1.8382e-05	0	2.86697e-05	0	3.18878e-05	0	0	0	0	0	0	0	0	0	0	0	0	0	0	0.000138499	0	0.000246929	7.70654e-05	0
Chryseobacterium	0	0	0	0	0	0	0	0	0	0	0	0	0	0	0	0	0	0	0	0	0	0	0	0	0	0	0	0	0	0	0	0	0	0	0	0	0	0	0	0	0	0	0	0	0	0	0	0	0
Cloacibacterium	0	0	0	0	0	0	9.19794e-05	0	0	0	0	0	0	0	0	0	0	0	0	0	0	0	0	0	0	0	0	0	0	0	0	0	0	0	0	0	0	0	0	0	0	0	0	0	0	0	0	0	0
unclassified	0	0	0	0	0	0	0	0	0	0	0	0	0	0	0	0	0	0	0	0	0	0	0	0	0	0	0	0	0	0	0	0	0	0	0	0	0	0	0	0	0	0	0	0	0	0	0	0	0
Chloroflexus	0	0	0	0	0	0	0	0	0	0	0	0	0	0	0	0	0	0	0	0	0	0	0	0	0	0	0	0	0	0	0	0	0	0	0	0	0	0	0	0	0	0	0	0	0	0	0	0	0
Deinococcus	0	0	0	0	0	0	0	0	0	0	0	0	0	0	0	0	0	0	0	0	0	0	0	0	0	0	0	0	2.36211e-05	0	0	0	0	0	0	0	0	0	0	0	0	0	0	0	0	0	0	0	0
Truepera	0	0	0	0	0	0	0	0	0	0	0	0	0	0	0	0	0	0	0	0	0	0	0	0	0	0	0	0	0	3.18878e-05	5.15367e-05	5.87993e-05	0	0	0	0	0	0	0	0	0	0	0	0	0	0	0	0	0
Fusobacterium	0	0	0	0	7.14796e-05	0	0	0	0	0	0	0	0	0	0	0	0	0	0	0	0	0	0	0	0	0	0	0	0	0	0	0	0	0	0	0	0	0	0	0	0	0	0	0	0	0	0	0	0
Ilyobacter	0	0	0	0	0	0	0	0	0	0	0	0	0	0	0	0	0	0	0	0	0	0	0	0	0	0	0	0	0	6.37755e-05	3.43578e-05	0	0	0	0	0	0	0	0	0	0	0	0	0	0	0	0	0	0
unclassified	0	0	0	0	0	0	0	0	0	0	0	0	0	0	0	0	0	0	0	0	0	0	0	0	0	0	0	0	0	0	0	0	0	0	0	0	0	0	0	1.63975e-05	0	0	0	0	0	0	0	0	0
Brevundimonas	2.43978e-05	2.30822e-05	0	0	0	0.000193611	0	7.42115e-05	2.27868e-05	0	3.65965e-05	2.80844e-05	2.23209e-05	1.9235e-05	0	0	0	0	0	0	0	0	0	0	0	3.6764e-05	0	0	0	0	3.43578e-05	0	0	1.65231e-05	0	0	0	0	1.59982e-05	0	3.40739e-05	0	2.2667e-05	5.9486e-05	0.000415498	0.000146936	6.17322e-05	0.000539457	2.51984e-05
Caulobacter	0	0	0	0	0	0	0	0	0	0	0	0	0	0	0	0	0	0	0	0	0	0	0	0	0	0	0	0	0	0	0	0	0	0	0	0	0	0	0	0	0	0	0	0	0	0	0	0	0
Phenylobacterium	8.13259e-06	0	0	0	0	0	0	3.71058e-05	0	1.32913e-05	0	0	0	0	0	0	0	0	9.65605e-06	0	0	0	0	0	0	0	0	0	0	0	0	0	0	0	0	0	0	0	0	0	0	0	0	0	0.000103875	4.89788e-05	0	0	0
unclassified	0	0	0	0	0.000142959	4.84027e-05	0	7.42115e-05	0	0	0	0	0	0	0	0	0	0	0	0	0	0	0	0	5.87372e-05	0	0	0	0	0	0	0	0	0	0	0	0	0	0	0	0	0	0	1.98287e-05	0.000103875	4.89788e-05	0.000123464	0.000154131	0
Hyphomonas	0	0	1.91898e-05	0	0	0	0	0	0	0	0	0	0	0	0	0	0	0	0	0	0	0	0	0	0	0	0	0	0	0	0	0	0	0	0	0	0	0	0	0	0	0	0	0	0	0	0	0	0
unclassified	0	0	0	0	0	0	0	0	0	0	0	0	0	0	0	0	0	0	0	0	0	0	0	0	0	0	0	0	0	0	0	0	0	0	0	0	0	0	0	0	0	0	0	0	0	0	0	0	0
Bradyrhizobium	0	1.15411e-05	0	0	0.000142959	0	0	0	0	0	0	0	0	0	0	0	0	0	0	0	0	0	0	0	0	0	0	0	0	0	1.71789e-05	0	0	0	0	0	0	0	0	0	0	0	0	0	0	0	0	7.70654e-05	0
Rhodopseudomonas	0	0	0	0	0	0	0	0	0	0	0	0	0	0	0	0	0	0	0	0	0	0	0	0	0	0	0	0	0	0	0	0	0	0	0	0	0	0	0	0	0	0	0	0	0	0	0	0	0
unclassified	0	0	0	0	0	0	0	0	0	0	0	0	0	0	0	0	0	0	0	0	0	0	0	0	0	0	0	0	0	0	0	0	0	0	0	0	0	0	0	0	0	0	0	1.98287e-05	0	0	0	0	0
Brucella	0	0	0	0	0	0	0	0	0	1.32913e-05	1.82983e-05	0	0	0	0	0	0	0	0	0	0	0	0	0	0	0	0	0	0	0	0	0	0	0	0	0	0	0	0	0	0	0	2.2667e-05	0	0	4.89788e-05	0.000617322	0	0
unclassified	0	0	0	0	0	0	0	0	0	0	0	0	0	0	0	0	0	0	0	0	0	0	0	0	0	0	0	0	0	0	0	0	0	0	0	0	0	0	0	0	0	0	0	0	0	0	0	0	0
Methylobacterium	0	1.15411e-05	0	0	0	0	0	0	0	0	0	0	0	0	0	0	9.14052e-06	0	0	0	0	0	0	0	0	0	0	0	0	0	0	0	0	0	0	0	0	0	0	0	0	0	0	0	0	0	0.000123464	7.70654e-05	0
Aminobacter	0	0	0	0	0	0	0	0	0	0	0	0	0	0	0	0	0	0	0	0	0	0	0	0	0	0	0	0	0	0	0	0	0	0	0	0	0	0	0	0	0	0	0	0	0	0	0	0	0
Aquamicrobium	0	1.15411e-05	0	0	7.14796e-05	0.000193611	0	0	0	1.32913e-05	0	0	0	1.9235e-05	0	0	0	0	0	0	0	0	0	0	0	0	0	5.73394e-05	2.36211e-05	0	0	0	0	0	0	0	0	0	0	0	0	0	6.8001e-05	0	0.000588622	0.000636724	0.000308661	0.000308261	0
Mesorhizobium	0	0	0	0	0.000142959	0	0	0	0	0	0	0	0	0	0	0	0	0	0	0	0	0	0	0	0	0	0	0	0	0	0	0	0	0	0	0	0	0	0	0	0	0	0	0	0	0	0	0	0
Rhizobium	3.25304e-05	0	0	0	0	0	0	0	0	0	0	0	0	0	0	0	2.74216e-05	0	0	0	0	2.15675e-05	0	0	0	0	0	8.60092e-05	0	9.56633e-05	0	0	0	0	0	0	0	0	0	0	0	0	0	0	6.92497e-05	0	0	7.70654e-05	0
unclassified	0	1.15411e-05	0	0	0	0	0	0	0	0	0	0	0	0	0	0	0	0	0	0	0	0	0	0	0	0	0	0	0	0	0	0	0	0	0	0	0	0	0	0	0	0	0	0	0	0	0	0	0
Paracoccus	8.13259e-06	0	0	0	0	0	0	0	0	0	0	0	0	0	0	0	0	0	0	0	0	0	0	0	0	0	0	0	0	0	0	0	0	0	0	0	0	0	0	0	0	0	0	0	0	0	0	0	0
Phaeobacter	0	0	0	0	0	0	0	0	0	0	0	0	0.000312493	0.000365465	0.000341321	0.000586949	7.31241e-05	9.3201e-05	9.65605e-05	2.88917e-05	0	0	0	0	0	0	0	0	0	0	0	0	0	0	0	0	0	0	0	0	0	0	0	0	0	0	0	0	0
Rhodobacter	0	2.30822e-05	1.91898e-05	0	0	0	0	0	2.27868e-05	1.32913e-05	3.65965e-05	0	1.11605e-05	0	1.79643e-05	0	2.74216e-05	0	1.93121e-05	0	0	0	1.03212e-05	0	0	0	3.06645e-05	0	2.36211e-05	0	5.15367e-05	0	0	8.26153e-06	0	1.53081e-05	1.17589e-05	2.60017e-05	0	1.63975e-05	0	0	2.2667e-05	1.98287e-05	3.46248e-05	0	0.000802519	0.000385327	0
unclassified	0	0	0	0	0	0	0	0	0	0	0	0	0	0	0	0	0	0	0	0	0	0	0	0	0	0	0	0	0	0	0	0	0	0	0	0	0	0	0	0	0	0	0	0	0	0	0	0	0
Acetobacter	0	0	0	0	0	0	0	0	0	0	0	0	0	0	0	0	0	0	0	0	0	0	0	0	0	0	0	0	0	0	0	0	0	0	0	0	0	0	0	0	0	0	0	0	0	0	0	0	0
Acidiphilium	0	0	0	0	0	0	0	0	0	0	0	0	0	0	0	0	0	0	0	0	0	0	0	0	0	0	0	0	0	3.18878e-05	1.71789e-05	0	0	0	0	0	0	0	0	0	0	0	0	0	0	0	0	0	0
Gluconacetobacter	0	0	0	0	0	0	0	0	0	0	0	0	0	0	0	0	0	0	0	0	0	0	0	0	0	0	0	0	2.36211e-05	9.56633e-05	6.87155e-05	0.000176398	0	0	0	0	0	0	0	0	0	0	0	0	0	0	0	0	0
Roseomonas	0	0	0	0	0	0	0	0	0	0	0	0	0	0	0	0	0	0	0	0	0	0	0	0	0	0	0	0	0	0	0	0	0	0	0	0	0	0	0	0	0	0	0	0	0	0	0	0	0
unclassified	0	0	0	0	0	0	0	0	0	0	0	0	0	0	0	0	0	0	0	0	0	0	0	0	0	0	0	0	0	0	0	0	0	0	0	0	0	0	0	0	0	0	0	0	0	0	6.17322e-05	0	0
Azospirillum	0	0	0	0	0	0	0	0	0	0	0	0	0	0	0	0	0	0	0	0	0	0	0	0	0	0	0	0	0	0	0	0	0	0	0	0	0	0	0	0	0	0	0	0	0	0	0	0	0
Sphingomonas	0	0	0	0	7.14796e-05	0	0	0	0	0	0	0	0	0	0	0	0	0	0	0	0	0	1.03212e-05	0	0	0	0	0	0	0	1.71789e-05	0	0	0	0	0	1.17589e-05	0	0	0	0	0	0	0	0	0	0	0	0
Sphingosinicella	0	0	0	0	0	0	0	0	0	0	0	0	0	0	0	0	0	0	0	0	0	0	0	0	0	0	0	0	0	3.18878e-05	6.87155e-05	5.87993e-05	0	0	0	0	0	0	0	0	0	0	0	0	0	0	0	0	0
unclassified	0	0	0	0	0	0	0	0	0	0	0	0	0	0	0	0	0	0	0	0	0	0	0	0	0	0	0	0	0	0	0	0	0	0	0	0	1.17589e-05	0	0	0	0	0	0	0	0	0	0	0	0
Achromobacter	0	0	0	0	0	0	0	0	0	0	0	0	0	0	0	0	0	0	0	0	0	0	0	0	0	0	0	0	0	0	0	0	0	0	0	0	0	0	0	0	0	0	0	0	0	0	0	0	0
Bordetella	0	0	0	0	0	0	0	0	0	0	0	0	0	0	0	0	0	0	0	0	0	0	0	0	0	0	0	0	0	0	0	0	0	0	0	0	0	0	0	0	0	0	0	0	0	0	0	0	0
unclassified	3.25304e-05	0	0	0	0.000714796	0.000193611	0	7.42115e-05	0	1.32913e-05	0	2.80844e-05	0	0	0	2.02396e-05	0	0	0	0	0	0	0	0	5.87372e-05	0	0	0	4.72422e-05	0	5.15367e-05	0	9.67464e-06	0	0	0	2.35178e-05	0	0	1.63975e-05	0	0	0.000181336	0	0.00183512	0.00102855	0.000864251	0.000308261	5.03969e-05
Burkholderia	0	0	0	0	0	0	0	0	0	0	0	0	0	0	0	0	0	0	0	0	0	0	0	0	0	0	0	0	0	0	0	0	1.93493e-05	0	1.77258e-05	1.53081e-05	0	0	0	0	0	0	0	0	0	0	0	0	0
Aquabacterium	0	0	0	0	7.14796e-05	0	0	7.42115e-05	2.27868e-05	0	1.82983e-05	0	1.11605e-05	0	1.79643e-05	0	0	0	0	0	2.59885e-05	0	4.12848e-05	0	0	0	0	0	4.72422e-05	0	5.15367e-05	0	1.93493e-05	0	3.54516e-05	0	0	5.20034e-05	4.79946e-05	0	0	1.75846e-05	0	5.9486e-05	0	0	0.000493858	0.000385327	0
Tepidimonas	0	0	0	0	0	0	9.19794e-05	0	0	0	0	0	0	0	0	0	0	0	0	0	0	0	0	0	0	0	0	0	0	0	0	0	0	0	0	0	0	0	0	0	0	0	0	0	0	0	0	0	0
Acidovorax	0	0	0	0	0	0	0	0	0	0	0	0	0	0	0	0	0	0	0	0	0	0	0	0	0	0	0	0	0	0	0	0	0	8.26153e-06	0	0	0	0	0	0	0	0	0	0	0	0	0	0	0
Delftia	0	0	0	0	0	0	0	0	0	0	0	0	0	9.61751e-06	0	0	0	0	0	0	0	0	0	7.59994e-05	0	0	0	0	0	0	0	0	0	0	0	0	1.17589e-05	0	0	0	0	0	0	0	0	0	0	0	0
unclassified	4.0663e-05	3.46232e-05	0	0.000161389	0.000357398	0.000435624	0	0.000222635	9.11473e-05	5.31653e-05	0	0.000140422	1.11605e-05	0	0	6.07189e-05	0	1.55335e-05	0	2.88917e-05	5.19771e-05	0	0	0	5.87372e-05	5.5146e-05	0	5.73394e-05	0	9.56633e-05	0	0	0	8.26153e-06	0	1.53081e-05	0	0.000104007	1.59982e-05	0	1.70369e-05	0	9.0668e-05	0	0.000276999	9.79576e-05	0.000493858	0.000770654	0
Herbaspirillum	0	0	0	0	0	0	0	0	0	0	0	0	0	0	0	0	0	0	0	0	0	0	0	0	0	0	0	0	0	0	0	0	0	0	0	0	0	0	0	0	0	0	0	0	0	0	0	0	0
Undibacterium	0	0	0	0	7.14796e-05	0	0	0	0	0	0	0	0	0	0	0	0	0	0	0	1.29943e-05	0	0	0	0	0	0	0	4.72422e-05	0	0	0	0	0	0	1.53081e-05	0	0	0	0	0	0	2.2667e-05	3.96574e-05	0	0	6.17322e-05	7.70654e-05	0
Parasutterella	0	0	0	0	0	0	0	0	0	0	0	0	0	0	0	0	0	0	0	0	0	0	0	0	0	0	0	0	0	0	0	0	0	0	0	0	0	0	0	0	0	0	0	0	0	0	0	0	0
Sutterella	0	0	0	0	0	0	0	0	0	0	0	0	0	0	0	0	0	0	0	0	0	0	0	0	0	0	0	0	0	0	0	0	0	0	0	0	0	0	0	0	0	0	0	0	0	0	0	0	0
unclassified	0	0	0	0	0	0	0.000275938	0	0	0	0	0	0	0	0	0	0	0	0	0	0	0	0	0	0	0	0	0	0	0	0	0	0	0	0	0	0	0	0	0	0	0	0	0	3.46248e-05	0	0	0	0
Hydrogenophilus	0	0	0	0	0	0	0.000183959	0	0	0	0	0	0	0	0	0	0	0	0	0	0	0	0	0	0	0	3.06645e-05	0	0	0	0	0	0	0	0	0	0	0	0	0	0	0	0	0	0	0	0	0	0
Eikenella	0	0	0	0	0	0	0	0	0	0	0	0	0	0	0	0	0	0	0	0	0	0	0	0	0	0	0	0	0	0	0	0	0	0	0	0	0	0	0	0	0	0	0	0	0	0	0	0	0
unclassified	0	0	0	0	0.000357398	0	0	0	0	1.32913e-05	0	0	0	0	0	0	0	0	0	0	0	0	0	0	0	0	0	0	0	3.18878e-05	0	0	0	0	0	1.53081e-05	2.35178e-05	0	0	0	0	3.51692e-05	0	0	6.92497e-05	4.89788e-05	6.17322e-05	0	0
Vampirovibrio	0	0	0	0	0	0.000338819	0	0	0	0	0	0	1.11605e-05	0	0	4.04793e-05	9.14052e-06	0	0	0	0	0	0	0	5.87372e-05	0	0	0	0	0	0	0	0	2.47846e-05	0	0	0	5.20034e-05	0	0	0	0	2.2667e-05	3.96574e-05	0.000242374	9.79576e-05	0	0	0
Desulfovibrio	0	0	0	0	0	0	0	0	0	0	0	0	0	0	0	0	0	0	0	0	0	0	0	0	0	0	0	0	0	0	0	0	0	0	0	0	0	0	1.59982e-05	0	0	0	0	0	0	0	0	0	0
unclassified	0	0	0	0	0	0	0	0	0	0	0	0	0	0	0	0	0	0	0	0	0	2.15675e-05	0	0	0	0	0	0	0	0	0	0	0	0	0	0	0	0	0	0	0	0	0	0	0	0	0	0	0
Geobacter	0	0	0	0	0	0	0	0	0	0	0	0	0	0	0	0	0	0	0	0	0	0	0	0	0	0	0	0	0	0	0	0	0	0	0	0	0	0	0	0	0	0	0	0	0	0	0	0	0
Chondromyces	0	0	0	0	0	0	0	0	0	0	0	0	0	0	0	0	0	0	0	0	0	0	0	0	0	0	0	0	0	0	0	0	0	0	0	0	0	0	0	0	0	0	0	0	0	0	6.17322e-05	0	0
unclassified	0	0	0	0	0	0	0	0	0	0	0	0	0	0	0	0	0	0	0	0	0	0	0	0	0	0	0	0	0	0	0	0	0	0	0	0	0	0	0	0	0	0	0	0	0	0	0	0	0
unclassified	0	0	0	0	0	0	0	0	0	0	0	0	0	0	0	0	0	0	0	0	0	0	0	0	0	0	0	0	0	0	0	0	0	0	0	0	0	0	0	0	1.70369e-05	0	0	0	0	0	0	0	0
Sulfurimonas	0	0	0	0	0	0	0	0	0	0	0	0	0	0	0	0	0	0	0	0	0	0	0	0	5.87372e-05	0	0	0	0	3.18878e-05	1.71789e-05	5.87993e-05	0	0	0	0	0	0	0	0	0	0	0	0	0	0	0	0	0
Escherichia_Shigella	0	0	0	3.22778e-05	0	0	0	0	0	0	0	0	0	0	0	0	0	1.55335e-05	0	0	0	0	0	0	0	0	0	0	0	0	0	0	9.67464e-06	0	0	0	0	0	0	0	0	0	0	0	0.00363561	0.00435911	0.0055559	0.00369914	0
Yersinia	0	0	0	0	0.000142959	0	0	7.42115e-05	0	1.32913e-05	0	0	0	0	0	0	9.14052e-06	1.55335e-05	0	0	0	0	1.03212e-05	0	5.87372e-05	3.6764e-05	0	5.73394e-05	2.36211e-05	0	0	0	0	0	0	0	1.17589e-05	0	0	0	0	0	4.5334e-05	0	0	0.000342852	0	7.70654e-05	0
unclassified	2.43978e-05	1.15411e-05	0	3.22778e-05	0.000142959	9.68054e-05	9.19794e-05	7.42115e-05	2.27868e-05	1.32913e-05	7.3193e-05	0	1.11605e-05	0	1.79643e-05	0	9.14052e-06	0	0	0	0	0	0	7.59994e-05	5.87372e-05	1.8382e-05	0.000337309	0	2.36211e-05	6.37755e-05	8.58944e-05	0	2.90239e-05	8.26153e-06	1.77258e-05	0	3.52767e-05	0	0	6.55899e-05	0.000153332	7.03383e-05	0.00022667	1.98287e-05	0.987258	0.990449	0.979135	0.981273	1.25992e-05
Vibrio	0	0	0	0	0	0	0	0	0	0	0	0	0	0	0	0	0	0	0	0	0	0	0	0	0	0	0	0	0	0	0	0	0	0	0	0	0	0	0	0	0	0	0	0	0	0	0	0	0
Alishewanella	0	0	0	0	0	0	0	0	0	0	0	0	0	0	0	0	0	0	0	0	0	0	0	0	0	0	0	0	0	0	0	0	0	0	0	0	0	0	0	0	0	0	0	0	0	0	0	0	0
Idiomarina	0	0	0	0	0	0	0	0	0	0	0	0	0	0	0	0	0	0	0	0	0	0	0	0	0	0	0	0	0	0	1.71789e-05	0	0	0	0	0	0	0	0	0	0	0	0	0	0	0	0	0	0
Pseudoalteromonas	0	0	0	0	0	0	0	0	0	0	0	0	0	0	0	0	0	0	0	0	0	0	0	0	0	0	0	0	0	3.18878e-05	0	0	0	0	0	0	0	0	0	0	0	0	0	0	0	0	0	0	0
Shewanella	0	0	0	0	0	0	0	0	0	0	0	0	0	0	0	0	0	0	0	0	0	0	0	0	0	0	0	0	0	0	0	0	9.67464e-06	0	0	0	0	0	0	0	0	0	0	0	0	0	0	0	0
Allochromatium	0	0	0	0	0	0	0	0	0	0	0	0	0	0	0	0	0	0	0	0	0	0	0	0	0	3.6764e-05	0	0	0	0	0	0	0	0	0	0	0	0	0	0	0	0	0	0	0	0	0	0	0
Rheinheimera	0	0	0	0	0	0	0	0	0	0	0	0	0	0	0	0	0	0	0	0	0	0	0	0	0.000117474	0	0	0	0	0	0	0	0	0	0	0	0	0	0	0	0	0	0	0	0	0	0	0	0
unclassified	0	0	0	0	0	0	0	0	0	0	0	0	0	0	0	0	0	0	0	0	0	0	0	0	0	0	0	0	0	0	0	0	0	0	0	0	0	0	0	1.63975e-05	0	0	0	0	0	0	0	0	0
unclassified	0	0	0	0	0	0	0	0	0	0	0	0	0	0	0	0	0	0	0	0	0	0	0	0	0	0	0	0	0	0	0	0	0	0	0	0	0	0	0	0	0	0	0	0	0	0	0	0	0
Acinetobacter	0.999292	0.999031	0.999655	0.999064	0.000786276	0.000726041	0.000367918	0.000111317	0.000227868	7.9748e-05	0.000164684	5.61687e-05	8.92837e-05	2.88525e-05	1.79643e-05	4.04793e-05	2.74216e-05	3.1067e-05	0.000144841	0	2.59885e-05	0	2.06424e-05	7.59994e-05	0.000117474	0	6.1329e-05	0	4.72422e-05	0	6.87155e-05	0	3.86986e-05	8.26153e-06	3.54516e-05	0	2.35178e-05	0.00254817	0	1.63975e-05	3.40739e-05	0	0.000113335	0.00045606	6.92497e-05	0.000146936	0.000185197	0.000462392	5.03969e-05
Enhydrobacter	0	0	0	0	0	0	0	0	2.27868e-05	1.32913e-05	0	0	0	0	0	0	0	0	0	0	0	0	0	0	0	0	0	0	0	0	0	0	0	0	0	0	0	0	0	0	0	0	0	0	0	0	0	0	0
Pseudomonas	9.75911e-05	0.000126952	0.000115139	9.68335e-05	0.00114367	0.00159729	0.00275938	0.000482375	0.000205081	0.000119622	0.000219579	8.42531e-05	0.000178567	9.61751e-05	0.0002515	0.000141677	6.39836e-05	7.76675e-05	4.82803e-05	5.77834e-05	3.89828e-05	0.000107838	0.000103212	7.59994e-05	0.000117474	0.00018382	0.000153322	0	0.00304712	0.00226403	0.00254247	0.00135238	0.000135445	0.0001074	0.000106355	1.53081e-05	0.00021166	0.00015601	4.79946e-05	0.00013118	0.000323702	0.000105507	0.000204003	0.00075349	0.00183512	0.000636724	0.00296315	0.00238903	0.000201588
unclassified	0	0	0	0	0	0	0	0	0	0	0	0	0	0	0	0	0	0	0	0	0	0	0	7.59994e-05	5.87372e-05	0	0	0	0	3.18878e-05	0	0	0	0	0	0	1.17589e-05	0	0	0	0	1.75846e-05	0	0	0	0	0	0.000231196	0
Leucothrix	0	0	0	0	0	0	0	0	0	0	0	0	0	0	0	0	0	0	0	0	0	0	0	0	0	0	0	2.86697e-05	0	0	0	0	0	0	0	0	0	0	0	0	0	0	0	0	0	0	0	0	0
Arenimonas	0	0	0	0	0	0	0	0	0	0	0	0	0	0	0	0	0	0	0	0	0	0	0	0	0	0	0	0	2.36211e-05	0	0	0	0	0	0	0	0	0	0	0	0	0	0	0	0	0	0	0	0
Luteibacter	0	0	0	0	0	0	0	0	0	0	0	0	0	0	0	0	0	0	0	0	0	0	0	0	0	0	0	0	0	0	0	0	0	0	0	0	0	0	0	0	0	0	0	0	0	0	0	0	0
Pseudoxanthomonas	0	0	0	0	0	0	0	0	0	0	0	0	0	9.61751e-06	0	0	0	0	0	0	0	0	0	0	0	0	0	0	7.08634e-05	0	0	0	0	0	0	0	0	0	0	0	0	0	0	0	0	0	0	0	0
Stenotrophomonas	1.62652e-05	2.30822e-05	0	3.22778e-05	0.000142959	0.000387222	0	3.71058e-05	0	1.32913e-05	0	0	1.11605e-05	5.77051e-05	0	6.07189e-05	0	0	0	0	1.29943e-05	0	2.06424e-05	0	0.000176211	3.6764e-05	6.1329e-05	2.86697e-05	9.44845e-05	6.37755e-05	6.87155e-05	0.000117599	9.67464e-06	0	1.77258e-05	0	0	2.60017e-05	3.19964e-05	0	1.70369e-05	0	2.2667e-05	1.98287e-05	0.000415498	0.000195915	0.000864251	0.000924784	0
Xanthomonas	0	0	0	0	0.000142959	0	0	0	0	0	0	0	0	0	0	0	0	0	0	0	0	0	0	0	0	0	0	0	0	0	0	0	0	0	0	0	0	0	0	0	0	0	0	0	0	0	0	0	0
unclassified	0	0	0	0	7.14796e-05	0	0	0	0	0	0	0	1.11605e-05	0	0	0	0	0	0	0	0	0	0	0	0	0	0	0	0	0	0	0	0	0	0	0	0	0	0	0	0	0	0	0	0	0	0	0	0
unclassified	0	1.15411e-05	0	0	0	0	0	3.71058e-05	0	0	0	0	1.11605e-05	0	0	4.04793e-05	0	0	0	0	0	0	0	0	0	0	0	0	0	0	0	0	9.67464e-06	0	0	1.53081e-05	0	7.80051e-05	0	0	0	0	0	0	0	0	0.00055559	0	0
Akkermansia	1.62652e-05	0	0	0	0.00436026	0.000145208	0.000643856	0	0.995055	0.99883	0.998463	0.999101	0.00024553	0.000173115	0.000305393	0.000161917	1.8281e-05	6.2134e-05	0	5.77834e-05	6.49713e-05	6.47026e-05	2.06424e-05	0	5.87372e-05	5.5146e-05	0	0	0	3.18878e-05	0.000120252	0	0	2.47846e-05	0	0	0	0	0	0	6.81477e-05	0	2.2667e-05	0.000158629	0	0	0	0.000462392	5.03969e-05
Streptophyta	0	0	0	0	0	0	0	0	0	0	0	0	0	0	0	0	0	0	0	0	0	0	0	0	0	0	0	0	0	0	0	0	0	0	0	0	0	0	0	0	0	0	0	0	0	0	0.000123464	0	0
Anoxybacillus	0	0	0	0	0	0	0.000183959	0	0	0	0	0	0	0	0	0	0	0	0	0	0	0	0	0	0	0	0	0	0	0	0	0	0	0	0	0	0	0	0	0	0	0	0	0	0	0	0	0	0
Bacillus	0	0	0	0	0	0	0	0	0	0	0	0	0	0	0	0	1.8281e-05	6.2134e-05	1.93121e-05	8.66751e-05	0	0	0	0	0	0	0	0	2.36211e-05	3.18878e-05	5.15367e-05	0	0	0	0	0	0	0	0	0	0	0	0	0	0	0	0	0	0
Geobacillus	0	0	0	0	0	0	9.19794e-05	0	0	0	0	0	0	0	0	0	0	0	0	0	0	0	0	0	0	0	0	0	0	0	0	0	0	0	0	0	0	0	0	0	0	0	0	0	0	0	0	0	0
unclassified	0	0	0	0	0	0	0	0	0	0	0	0	0	0	0	0	0	0	0	0	0	0	0	0	0	0	0	0	0	0	0	0	0	0	0	0	0	0	0	0	0	0	0	0	0.000103875	4.89788e-05	0	0	0
Thermicanus	0	0	0	0	0	0	9.19794e-05	0	0	0	0	0	0	0	0	0	0	0	0	0	0	0	0	0	0	0	0	0	0	0	0	0	0	0	0	0	0	0	0	0	0	0	0	0	0	0	0	0	0
Gemella	0	0	0	0	0	0	0	0	0	0	3.65965e-05	0	0	0	0	0	0	0	0	0	0	0	0	0	0	0	0	0	0	0	0	0	0	0	0	0	0	0	0	0	0	0	0	0	0	0	0	0	0
Brochothrix	0	0	0	0	0	0	0	0	0	0	0	0	0	0	0	0	0	0	0	0	0	0	0	0	0	0	0	0	0	0	0	0	0	0	0	0	0	0	0	0	0	0	0	0	0	0	0	0	1.25992e-05
Cohnella	0	0	0	0	0	0	0	0	0	0	0	0	0	0	0	0	2.74216e-05	1.55335e-05	9.65605e-06	2.88917e-05	0	0	0	0	0	0	0	0	0	0	0	0	0	0	0	0	0	0	0	0	0	0	0	0	0	0	0	0	0
Paenibacillus	0	0	0	0	0	0	9.19794e-05	3.71058e-05	4.55737e-05	0	0	0	0	0	0	0	0	0	0	0	0	0	0	0	5.87372e-05	1.8382e-05	0	0	0	6.37755e-05	0	0	0	0	1.77258e-05	0	0	0	0	0	0	0	4.5334e-05	0	0.000484748	0.000146936	0.000246929	0	0
Saccharibacillus	0	0	0	0	0	0	0	0	0	0	0	0	0	0	0	0	0	0	0	0	0	0	0	0	0.00299559	0.0023529	0.00521296	0.00108945	0	0	0	0	0	0	0	0	0	0	0	0	0	0	0	0	0	0	0	0	0
Pasteuria	0	0	0	0	0	0	0	0	0	0	0	0	0	0	0	0	0	0	0	0	0	0	0	0	0	0	0	0	4.72422e-05	6.37755e-05	0.000103073	0	0	0	0	0	0	0	0	0	0	0	0	0	0	0	0	0	0
Kurthia	0	0	0	0	0	0	0	0	0	0	0	0	0	0	0	0	0	0	0	0	0	0	0	0	0	0	0	0	0	0	0	0	0	0	0	0	0	0	0	0	0	0	0	0	0	0	0	0	0
Sporosarcina	0	0	0	0	7.14796e-05	0	0	3.71058e-05	0	0	0	0	0	0	0	2.02396e-05	0	0	0	0	0	0	0	0	0	0	0	0	0	0	0	0	0	0	0	0	0	0	1.59982e-05	0	0	0	0	0	0.000311624	0.000440809	0	0.000231196	0
unclassified	0	0	0	0	7.14796e-05	0.000145208	0.000183959	0.000111317	0	0	0	0	1.11605e-05	0	0	0	0.000365621	0.00031067	0.000164153	0.000317809	0	0	0	0	0	1.8382e-05	0	0	0	6.37755e-05	0	0.000117599	0	0	0	0	1.17589e-05	0	1.59982e-05	0	0	0	4.5334e-05	0	0.000450123	0.000587746	0.000123464	0.000231196	0
Staphylococcus	2.43978e-05	2.30822e-05	1.91898e-05	0	7.14796e-05	9.68054e-05	0.000183959	0	4.55737e-05	0	0.00010979	0	2.23209e-05	9.61751e-06	7.18571e-05	4.04793e-05	7.31241e-05	3.1067e-05	3.86242e-05	2.88917e-05	1.29943e-05	6.47026e-05	1.03212e-05	0.000151999	0.000293686	1.8382e-05	0.000153322	0	4.72422e-05	3.18878e-05	6.87155e-05	0	2.90239e-05	4.13076e-05	0	0	9.40712e-05	2.60017e-05	4.79946e-05	0.000114782	0.000119259	0	2.2667e-05	0.000376745	0.000173124	0	0.000123464	0.000539457	0.000251984
unclassified	0	0	0	0	0	0	0	0	0	0	0	0	0	0	0	0	0	0	0	0	0	0	0	0	0	0	0	0	0	0	0	0	0	0	0	0	0	0	0	0	0	0	0	0	0	0	0	0	0
unclassified	8.13259e-06	1.15411e-05	3.83796e-05	3.22778e-05	0.000357398	0.000484027	0.000275938	0.000185529	0.000250655	2.65827e-05	7.3193e-05	5.61687e-05	0.000613826	0.000750166	0.000323357	0.000890544	0.99787	0.997344	0.998378	0.998093	0.000155931	0.00017254	0.000206424	0.000683995	0.000176211	9.19101e-05	9.19935e-05	0.000114679	2.36211e-05	6.37755e-05	1.71789e-05	5.87993e-05	4.83732e-05	2.47846e-05	0.00012408	0	7.05534e-05	5.20034e-05	3.19964e-05	1.63975e-05	0.000102222	0	9.0668e-05	0.000376745	0	4.89788e-05	0.000123464	0.000924784	6.29961e-05
Aerococcus	0	0	0	0	0	0	0	0	4.55737e-05	0	9.14913e-05	0	0	0	0	0	0	0	0	0	0	0	0	0	0	0	0	0	0	0	0	0	0	0	0	0	0	0	0	0	0	0	0	0	0	0	0	0	0
Enterococcus	1.62652e-05	8.07876e-05	0	6.45557e-05	7.14796e-05	4.84027e-05	0	3.71058e-05	0	0	5.48948e-05	2.80844e-05	0	1.9235e-05	3.59286e-05	0.000101198	0.000100546	0.000108734	2.89682e-05	5.77834e-05	0	4.31351e-05	1.03212e-05	0.000227998	5.87372e-05	7.35281e-05	0	0	0	3.18878e-05	8.58944e-05	5.87993e-05	4.83732e-05	5.78307e-05	0	1.53081e-05	0.000188142	7.80051e-05	0.000287968	0.000672296	0.996337	0.997626	0.996781	0.994032	0	9.79576e-05	0	0.000308261	0.000239385
unclassified	0	0	0	0	0	0	0	3.71058e-05	0	0	0	0	0	0	0	0	0	0	0	0	0	0	0	0	0	0	0	0	0	0	0	0	0	0	0	0	0	0	0	1.63975e-05	0.00100518	0.00130126	0.00122402	0.00146732	0	0	0	0	2.51984e-05
Lactobacillus	1.62652e-05	4.61643e-05	1.91898e-05	0	0.000500357	0.000290416	0.000367918	3.71058e-05	0	1.32913e-05	0	2.80844e-05	0.000100444	0.00015388	0.000107786	6.07189e-05	0.000109686	9.3201e-05	2.89682e-05	2.88917e-05	0	0.000150973	3.09636e-05	0.000151999	0	0.000110292	0	0	4.72422e-05	3.18878e-05	5.15367e-05	0	3.86986e-05	0.000115661	8.86289e-05	7.65404e-05	3.52767e-05	5.20034e-05	4.79946e-05	1.63975e-05	0.000153332	1.75846e-05	4.5334e-05	0.000436231	6.92497e-05	0	0.00506204	0.00115598	0.998387
unclassified	0	0	0	0	0	0	9.19794e-05	0	0	0	0	0	0	0	0	0	0	0	0	0	0	0	0	0	0	0	0	0	0	0	1.71789e-05	0	0	0	0	0	0	0	0	0	0	0	0	0	0	0	0	0	1.25992e-05
Lactococcus	0	0	0	0	0	0	0	0	0	0	0	0	0	9.61751e-06	0	0	0	0	0	0	0	0	0	0	0	0	0	0	0	0	0	0	0	0	0	0	0	0	0	0	0	0	0	1.98287e-05	0	0	0	0	0
Streptococcus	8.13259e-06	0	0	0	7.14796e-05	0	0.000183959	0	2.27868e-05	0	7.3193e-05	2.80844e-05	0	0	0	0	0	0	0	0	0	0	0	0	5.87372e-05	3.6764e-05	0	0	0	0	3.43578e-05	0	0	0	0	0	0	0	0	3.27949e-05	0	0	2.2667e-05	7.93147e-05	0	0	0.000123464	7.70654e-05	0
unclassified	0	0	0	0	0	0	0	0	0	0	0	0	0	0	0	0	0	0	0	0	0	0	0	0	0	0	0	0	0	0	0	0	0	0	0	0	0	0	0	0	0	0	0	0	0	0	0	0	0
unclassified	0	0	0	0	0	0	0	0	0	0	0	0	0	0	0	0	0	0	9.65605e-06	0	0	0	0	0	0	0	0	0	0	0	0	0	0	0	0	0	0	0	0	0	0.000357776	0.000281353	0.000385339	0.000436231	0	4.89788e-05	0	0	1.25992e-05
unclassified	0	0	0	0	0	0	0	0	0	0	0	0	0	0	0	0	1.8281e-05	6.2134e-05	9.65605e-06	5.77834e-05	0	0	0	0	0	0	0	0	0	0	0	0	0	0	0	0	0	0	0	0	6.81477e-05	0.0002286	4.5334e-05	9.91434e-05	0	0	0	0	0
Clostridium_sensu_stricto	1.62652e-05	5.77054e-05	3.83796e-05	6.45557e-05	0.000142959	0.000484027	0	0	2.27868e-05	3.9874e-05	7.3193e-05	0	0	0.000125028	1.79643e-05	8.09585e-05	9.14052e-05	6.2134e-05	2.89682e-05	2.88917e-05	1.29943e-05	6.47026e-05	2.06424e-05	0	0	0.000110292	6.1329e-05	0	0.00210228	0.000318878	0.000343578	0.000235197	0.998288	0.99862	0.998724	0.998638	0.000293972	5.20034e-05	0.00017598	0.000180372	0.000102222	0.000105507	9.0668e-05	0.00029743	0.000242374	0	6.17322e-05	0.000539457	0.000176389
unclassified	0	0	0	0	0	0	0	0	0	0	0	0	0	0	0	0	0	0	0	0	0	0	0	0	5.87372e-05	0	0	0	9.44845e-05	0	5.15367e-05	0	0.000493407	0.000479169	0.00067358	0.00101033	0	0	0	0	0	0	0	0	0	0	0	0	0
Thermoanaerobacterium	0	0	0	0	0	0	0	0	0	0	0	0	0	0	0	0	0	0	0	0	0	0	0	0	0	0	0	0	0	0	0	0	0	0	0	0	0	2.60017e-05	0	0	0	0	0	0	0	0	0	0	0
Anaerococcus	0	0	0	0	0	0	0	0	0	0	0	0	0	0	0	0	0	0	0	0	0	0	0	0	0	0	0	0	0	0	1.71789e-05	0	0	0	0	0	0	0	0	0	0	0	2.2667e-05	0	0	0	0	0	0
Finegoldia	0	0	0	0	7.14796e-05	0	0	0	0	0	0	0	0	0	0	0	0	0	0	0	0	0	0	0	0	0	0	0	0	0	0	0	0	0	0	0	0	0	0	0	0	0	0	0	0	0	0	0	0
Peptoniphilus	0	0	0	0	0	0	0	0	0	0	0	0	0	0	0	0	0	0	0	0	0	0	0	0	0	0	0	0	0	0	0	0	0	0	0	0	0	0	0	0	0	0	0	0	0	0	0	0	0
Eubacterium	0	0	0	0	0	0	0	0	0	0	0	0	0	0	0	0	0	0	0	0	0	0	0	0	0	0	0	0	0	0	0	0	0	0	0	0	0	0	0	0	0	0	0	0	0	0	0	0	0
Heliophilum	0	0	0	0	0	0	0	0	0	0	0	0	0	0	0	0	0	0	0	0	0	0	0	0	0	0	0	0	0	0	0	0	0	0	0	0	0	0	0	0	1.70369e-05	1.75846e-05	0	1.98287e-05	0	0	0	0	0
Anaerostipes	7.31933e-05	0.000138493	3.83796e-05	0	0.000142959	0.000338819	0.000367918	0	0.00362311	0.000318992	0.00031107	0.000337012	0.99808	0.997875	0.99779	0.997531	0.000575853	0.00118055	0.000589019	0.00101121	0.000220903	0.000194108	1.03212e-05	0.000607995	0.000176211	0.000238966	6.1329e-05	5.73394e-05	0.000118106	9.56633e-05	0.000171789	0	4.83732e-05	2.47846e-05	0	0	9.40712e-05	7.80051e-05	4.79946e-05	8.19874e-05	0.000170369	3.51692e-05	0	0.000178458	6.92497e-05	0	6.17322e-05	0.000616523	7.55953e-05
Blautia	8.13259e-06	4.61643e-05	0	0	7.14796e-05	0.000145208	9.19794e-05	0	0	5.31653e-05	1.82983e-05	0	3.34814e-05	3.847e-05	0	0	9.14052e-06	7.76675e-05	9.65605e-06	0	1.29943e-05	8.62701e-05	2.06424e-05	0	0.00129222	0.00018382	3.06645e-05	0.000143349	0.993055	0.994324	0.994795	0.996884	6.77225e-05	4.95692e-05	3.54516e-05	0	7.05534e-05	5.20034e-05	3.19964e-05	4.91924e-05	3.40739e-05	0	0	0.000118972	0.000138499	4.89788e-05	6.17322e-05	0.00123305	2.51984e-05
Clostridium_XlVa	0	0	0	0	0	0.000145208	0	0	0	0	0	0	0	0	0	0	0	0	0	0	0	4.31351e-05	0	0	0	0	0	0	0.000236211	0.00028699	0.000274862	5.87993e-05	0	0	0	0	0	0	0	0	0	0	0	0	0	0	0	0	0
Clostridium_XlVb	0	0	0	0	0	0	0	0	0	0	0	0	0	0	0	0	0	0	0	0	0	0	0	0	0	0	0	0	0	0	0	0	0	0	0	0	0	0	0	0	0	0	0	0	0	0	0	0	0
Coprococcus	0	0	0	0	0	4.84027e-05	0	0	0	1.32913e-05	0	0	0	0	0	0	0	3.1067e-05	0	0	0	0	0	0	0	1.8382e-05	0	0	0	0	0	0	0	4.95692e-05	0	0	0	0	0	0	1.70369e-05	0	0	0	0.000103875	0	0	0	0
Dorea	4.0663e-05	1.15411e-05	0	3.22778e-05	7.14796e-05	4.84027e-05	0	0	4.55737e-05	0	1.82983e-05	2.80844e-05	3.34814e-05	1.9235e-05	5.38929e-05	0	9.14052e-06	1.55335e-05	3.86242e-05	0	0	6.47026e-05	1.03212e-05	0	5.87372e-05	3.6764e-05	9.19935e-05	0	2.36211e-05	0	1.71789e-05	0	0.00054178	6.60922e-05	1.77258e-05	0.000122465	0.998471	0.996438	0.999056	0.998426	0.00022148	0.000140677	4.5334e-05	3.96574e-05	0	9.79576e-05	0	0.000539457	5.03969e-05
Lachnospiracea_incertae_sedis	0	1.15411e-05	0	0	0	4.84027e-05	0	0	0	0	0	0	0	0	0	0	0	0	0	0	0	0	0	0	0	0	0	0	0	0	0	0	0	1.65231e-05	0	0	0	0	0	0	0	0	0	0	0	0	0	0	1.25992e-05
Roseburia	0	3.46232e-05	0	0	0	9.68054e-05	0	0	0	3.9874e-05	0	0	0	1.9235e-05	0	0	0	1.55335e-05	0	0	0	8.62701e-05	0	0	0	3.6764e-05	0	0	0	6.37755e-05	0	0	0	2.47846e-05	0	0	0	0	0	0	1.70369e-05	0	0	0	0	0	0	0	1.25992e-05
unclassified	0	4.61643e-05	0	0	0	4.84027e-05	0	0	0	2.65827e-05	0	0	1.11605e-05	2.88525e-05	1.79643e-05	0	0	1.55335e-05	0	0	0	6.47026e-05	0	0	0	7.35281e-05	0	0	0	0.000159439	0	0	0	3.30461e-05	0	0	7.05534e-05	0	0	1.63975e-05	0.000102222	0	0	0	3.46248e-05	0	0	0	5.03969e-05
Desulfitobacterium	0	0	0	0	0	0	0	0	0	0	0	0	0	0	0	0	0	0	0	0	0	0	0	0	0	0	0	0	0	0	0	0	0	0	0	0	0	5.20034e-05	0	0	0	0	0	0	0	0	0	0	0
Desulfotomaculum	0	0	0	0	0	0	0	0	0	0	0	0	0	0	0	0	0	0	0	0	0	0	0	0	0	0	0	0	0	0	0	0	0	0	0	0	0	0	3.19964e-05	0	0	0	0	0	0	0	0	0	0
Clostridium_XI	0	0	0	0	0	0	0	0	0	0	0	0	0	0	0	0	0	1.55335e-05	0	0	0	0	0	0	0	0	0	0	0	0	0	0	1.93493e-05	0	0	0	2.35178e-05	0	0	0	0.000119259	0	4.5334e-05	7.93147e-05	0	0	0	0	0
Peptostreptococcus	0	0	0	0	0	0	0	0	0	0	0	0	0	0	0	0	0	0	0	0	0	0	0	0	0	0	0	0	0	0	0	0	0	0	0	0	0	0	0	0	0	0	0	0	0	0	0	0	0
Clostridium_IV	0	0	0	0	0	0	0	0	0	0	0	0	0	0	0	0	0	1.55335e-05	0	0	0	0	0	0	0	0	0	0	2.36211e-05	3.18878e-05	3.43578e-05	5.87993e-05	0	0	0	0	0	0	0	0	0	0	0	0	0	0	0	0	0
Faecalibacterium	8.13259e-06	1.15411e-05	0	0	0	0.000242014	0	0	0	3.9874e-05	0	0	0	9.61751e-06	0	0	0	1.55335e-05	0	0	0	0.000107838	0	0	0	5.5146e-05	0	0	0	9.56633e-05	0	0	0	4.13076e-05	0	0	2.35178e-05	0	0	0	0.000119259	0	0	0	0.000103875	0	0	0	5.03969e-05
Oscillibacter	0	0	0	0	0	0	0	0	0	0	0	0	0	0	0	0	0	0	0	0	0	0	0	0	0	0	0	0	0	0	0	0	0	0	0	0	0	0	0	0	0	0	0	0	0	0	0	0	0
Ruminococcus	0	4.61643e-05	0	0	0	0.000145208	0	0	0	3.9874e-05	0	0	0	4.80876e-05	0	0	0	4.66005e-05	0	0	0	2.15675e-05	0	0	0	5.5146e-05	0	0	4.72422e-05	0.000223214	6.87155e-05	0	0	5.78307e-05	0	0	2.35178e-05	0	0	0	3.40739e-05	0	0	0	0.000103875	0	0	0	1.25992e-05
Subdoligranulum	0	0	0	0	0	0	0	0	0	0	0	0	0	0	0	0	0	0	0	0	0	2.15675e-05	0	0	0	0	0	0	0	0	0	0	0	0	0	0	0	0	0	0	0	0	0	0	0	0	0	0	0
unclassified	0	2.30822e-05	0	0	0	4.84027e-05	0	0	0	1.32913e-05	0	0	0	0	0	0	0	1.55335e-05	0	0	0	0	0	0	0	1.8382e-05	0	0	0	6.37755e-05	0	0	0	8.26153e-06	0	0	1.17589e-05	0	0	1.63975e-05	1.70369e-05	0	0	0	3.46248e-05	0	0	0	5.03969e-05
unclassified	0	1.15411e-05	0	0	0	0	0	0	0	0	0	0	0	0	0	0	9.14052e-06	0	0	0	0	2.15675e-05	0	0	0	1.8382e-05	0	0	2.36211e-05	0	0	0	0	2.47846e-05	0	0	0	0	0	0	1.70369e-05	0	0	0	0	0	0	0	2.51984e-05
Halanaerobium	0	0	0	0	0	0	0	0	0	0	0	0	0	0	0	0	0	0	0	0	0	0	0	0	0	0	0	0	0	0	1.71789e-05	0	0	0	0	0	0	0	0	0	0	0	0	0	0	0	0	0	0
Thermoanaerobacter	0	0	0	0	0	0	0	0	0	0	0	0	0	0	0	0	0	0	0	0	0	0	0	0	0	0	0	0	0	0	0	0	2.90239e-05	0	0	0	0	0	0	0	0	0	0	0	0	0	0	0	0
Erysipelotrichaceae_incertae_sedis	0	0	0	0	0	0	0	0	0	0	0	0	0	0	0	0	0	0	0	0	0	0	0	0	0	0	0	0	0	0	0	0	0	0	0	0	0	0	0	0	0	0	0	0	0	0	0	0	0
unclassified	0	0	0	0	0	0	0	0	0	0	0	0	0	0	0	0	0	1.55335e-05	0	0	0	4.31351e-05	0	0	0	0	0	0	0	0	0	0	0	0	0	0	0	0	0	0	0	0	0	0	0	0	0	0	0
Phascolarctobacterium	0	0	0	0	0	0	0	0	0	1.32913e-05	0	0	0	0	0	0	0	0	0	0	0	0	0	0	0	0	0	0	0	0	0	0	0	0	0	0	0	0	0	0	0	0	0	0	0	0	0	0	0
Dialister	0	0	0	0	0	4.84027e-05	0	0	0	2.65827e-05	0	0	0	0	0	0	0	0	0	0	0	2.15675e-05	0	0	0	0	0	0	0	0	0	0	0	8.26153e-06	0	0	1.17589e-05	0	0	0	1.70369e-05	0	0	0	0	0	0	0	0
Selenomonas	0	0	0	0	0	0	0	0	0	0	0	0	0	0	0	0	0	0	0	0	0	0	0	0	0	0	0	0	0	0	1.71789e-05	0	0	0	0	0	0	0	0	0	0	0	0	0	0	0	0	0	0
unclassified	0	0	0	0	7.14796e-05	0	0	0	0	0	0	0	0	0	0	0	0	0	0	0	0	0	0	0	0	0	0	0	0	0	0	0	0	0	0	0	0	0	0	0	0	0	0	0	0	0	0	0	0
unclassified	0	0	0	0	0	0	0	0	0	0	0	0	0	0	0	0	0	0	9.65605e-06	0	0	0	0	0	0	0	0	0	0	0	0	0	0	0	0	0	3.52767e-05	0	0	0	1.70369e-05	0	0	0	3.46248e-05	0	0	0	0
unclassified	0	2.30822e-05	0	0	0	9.68054e-05	0	0	0	0	0	0	0	1.9235e-05	0	0	0	0	0	0	0	4.31351e-05	0	0	0	1.8382e-05	0	0	2.36211e-05	0	0	0	0	8.26153e-06	1.77258e-05	0	2.35178e-05	0	0	1.63975e-05	8.51847e-05	0	0	1.98287e-05	0.000138499	0	6.17322e-05	0	1.25992e-05
[truncated: 31 more columns]

## Sheet: P6ParamsNormalAVIT
taxon	Acinetobacter_baumannii_S11_Run2	Acinetobacter_baumannii_S1_Run1	Acinetobacter_baumannii_S1_Run2	Acinetobacter_baumannii_S1_Run3	Actinomyces_odontolyticus_S12_Run2	Actinomyces_odontolyticus_S2_Run1	Actinomyces_odontolyticus_S2_Run2	Actinomyces_odontolyticus_S2_Run3	Akkermansia_muciniphila_S13_Run2	Akkermansia_muciniphila_S3_Run1	Akkermansia_muciniphila_S3_Run2	Akkermansia_muciniphila_S3_Run3	Anaerostipes_caccae_S14_Run2	Anaerostipes_caccae_S4_Run1	Anaerostipes_caccae_S4_Run2	Anaerostipes_caccae_S4_Run3	Bacillus_cereus_S15_Run2	Bacillus_cereus_S5_Run1	Bacillus_cereus_S5_Run2	Bacillus_cereus_S5_Run3	Bacteroides_vulgatus_S16_Run2	Bacteroides_vulgatus_S6_Run1	Bacteroides_vulgatus_S6_Run2	Bacteroides_vulgatus_S6_Run3	Bifidobacterium_longum_subsp_infantis_S17_Run2	Bifidobacterium_longum_subsp_infantis_S7_Run1	Bifidobacterium_longum_subsp_infantis_S7_Run2	Bifidobacterium_longum_subsp_infantis_S7_Run3	Blautia_wexlerae_S18_Run2	Blautia_wexlerae_S8_Run1	Blautia_wexlerae_S8_Run2	Blautia_wexlerae_S8_Run3	Clostridium_beijerinckii_S19_Run2	Clostridium_beijerinckii_S9_Run1	Clostridium_beijerinckii_S9_Run2	Clostridium_beijerinckii_S9_Run3	Dorea_longicatena_S10_Run1	Dorea_longicatena_S10_Run2	Dorea_longicatena_S10_Run3	Dorea_longicatena_S20_Run2	Enterococcus_faecalis_S11_Run1	Enterococcus_faecalis_S11_Run3	Enterococcus_faecalis_S21_Run2	Enterococcus_faecalis_S31_Run2	Escherichia_coli_S12_Run1	Escherichia_coli_S12_Run3	Escherichia_coli_S22_Run2	Escherichia_coli_S32_Run2	Lactobacillus_gasseri_S13_Run1
Actinomyces	0.000121989	2.30822e-05	0	0.000290501	0.988849	0.992256	0.990802	0.998033	0.000113934	0	0	0	2.23209e-05	0	0	0	0	0	0	0	1.29943e-05	0	1.03212e-05	0	0	0	0	2.86697e-05	0	0	1.71789e-05	0	9.67464e-06	8.26153e-06	0	1.53081e-05	1.17589e-05	0	0	1.63975e-05	1.70369e-05	0	0	0	3.46248e-05	9.79576e-05	6.17322e-05	0.000231196	0
Propionibacterium	0	0	0	0	0	0	0	0	0	0	0	0	0	0	0	0	0	0	0	0	0	0	0	0	0	0	0	0	0	0	0	0	0	0	0	0	0	0	0	0	0	0	0	0	0	0	0	0	0
Bifidobacterium	0	0	0	3.22778e-05	0	0.000145208	0.000183959	0	4.55737e-05	2.65827e-05	3.65965e-05	2.80844e-05	3.34814e-05	2.88525e-05	0	6.07189e-05	2.74216e-05	4.66005e-05	9.65605e-06	2.88917e-05	0.000389828	0.000452918	0	0.000911993	0.991953	0.995331	0.992334	0.997706	4.72422e-05	0.000414541	1.71789e-05	0.000411595	2.90239e-05	8.26153e-06	3.54516e-05	1.53081e-05	3.52767e-05	0	1.59982e-05	0	0	0	0	3.96574e-05	0.000103875	0	0	0	0
Bacteroides	2.43978e-05	1.15411e-05	3.83796e-05	0	0	0	0.00229948	0	4.55737e-05	0	5.48948e-05	0	8.92837e-05	4.80876e-05	0.000592821	4.04793e-05	0.000420464	7.76675e-05	0.000308994	5.77834e-05	0.998934	0.997994	0.999432	0.996884	0.000646109	0.000110292	0	8.60092e-05	2.36211e-05	9.56633e-05	5.15367e-05	5.87993e-05	1.93493e-05	8.26153e-06	3.54516e-05	0	1.17589e-05	5.20034e-05	0	4.91924e-05	5.11108e-05	0	0	0.000178458	0	0	6.17322e-05	0.000616523	1.25992e-05
Rhodobacter	0	2.30822e-05	1.91898e-05	0	0	0	0	0	2.27868e-05	1.32913e-05	3.65965e-05	0	1.11605e-05	0	1.79643e-05	0	2.74216e-05	0	1.93121e-05	0	0	0	1.03212e-05	0	0	0	3.06645e-05	0	2.36211e-05	0	5.15367e-05	0	0	8.26153e-06	0	1.53081e-05	1.17589e-05	2.60017e-05	0	1.63975e-05	0	0	2.2667e-05	1.98287e-05	3.46248e-05	0	0.000802519	0.000385327	0
unclassified	3.25304e-05	0	0	0	0.000714796	0.000193611	0	7.42115e-05	0	1.32913e-05	0	2.80844e-05	0	0	0	2.02396e-05	0	0	0	0	0	0	0	0	5.87372e-05	0	0	0	4.72422e-05	0	5.15367e-05	0	9.67464e-06	0	0	0	2.35178e-05	0	0	1.63975e-05	0	0	0.000181336	0	0.00183512	0.00102855	0.000864251	0.000308261	5.03969e-05
unclassified	0	0	0	0	0.000357398	0	0	0	0	1.32913e-05	0	0	0	0	0	0	0	0	0	0	0	0	0	0	0	0	0	0	0	3.18878e-05	0	0	0	0	0	1.53081e-05	2.35178e-05	0	0	0	0	3.51692e-05	0	0	6.92497e-05	4.89788e-05	6.17322e-05	0	0
Escherichia_Shigella	0	0	0	3.22778e-05	0	0	0	0	0	0	0	0	0	0	0	0	0	1.55335e-05	0	0	0	0	0	0	0	0	0	0	0	0	0	0	9.67464e-06	0	0	0	0	0	0	0	0	0	0	0	0.00363561	0.00435911	0.0055559	0.00369914	0
unclassified	2.43978e-05	1.15411e-05	0	3.22778e-05	0.000142959	9.68054e-05	9.19794e-05	7.42115e-05	2.27868e-05	1.32913e-05	7.3193e-05	0	1.11605e-05	0	1.79643e-05	0	9.14052e-06	0	0	0	0	0	0	7.59994e-05	5.87372e-05	1.8382e-05	0.000337309	0	2.36211e-05	6.37755e-05	8.58944e-05	0	2.90239e-05	8.26153e-06	1.77258e-05	0	3.52767e-05	0	0	6.55899e-05	0.000153332	7.03383e-05	0.00022667	1.98287e-05	0.987258	0.990449	0.979135	0.981273	1.25992e-05
Acinetobacter	0.999292	0.999031	0.999655	0.999064	0.000786276	0.000726041	0.000367918	0.000111317	0.000227868	7.9748e-05	0.000164684	5.61687e-05	8.92837e-05	2.88525e-05	1.79643e-05	4.04793e-05	2.74216e-05	3.1067e-05	0.000144841	0	2.59885e-05	0	2.06424e-05	7.59994e-05	0.000117474	0	6.1329e-05	0	4.72422e-05	0	6.87155e-05	0	3.86986e-05	8.26153e-06	3.54516e-05	0	2.35178e-05	0.00254817	0	1.63975e-05	3.40739e-05	0	0.000113335	0.00045606	6.92497e-05	0.000146936	0.000185197	0.000462392	5.03969e-05
Pseudomonas	9.75911e-05	0.000126952	0.000115139	9.68335e-05	0.00114367	0.00159729	0.00275938	0.000482375	0.000205081	0.000119622	0.000219579	8.42531e-05	0.000178567	9.61751e-05	0.0002515	0.000141677	6.39836e-05	7.76675e-05	4.82803e-05	5.77834e-05	3.89828e-05	0.000107838	0.000103212	7.59994e-05	0.000117474	0.00018382	0.000153322	0	0.00304712	0.00226403	0.00254247	0.00135238	0.000135445	0.0001074	0.000106355	1.53081e-05	0.00021166	0.00015601	4.79946e-05	0.00013118	0.000323702	0.000105507	0.000204003	0.00075349	0.00183512	0.000636724	0.00296315	0.00238903	0.000201588
unclassified	0	0	0	0	0	0	0	0	0	0	0	0	0	0	0	0	0	0	0	0	0	0	0	7.59994e-05	5.87372e-05	0	0	0	0	3.18878e-05	0	0	0	0	0	0	1.17589e-05	0	0	0	0	1.75846e-05	0	0	0	0	0	0.000231196	0
Akkermansia	1.62652e-05	0	0	0	0.00436026	0.000145208	0.000643856	0	0.995055	0.99883	0.998463	0.999101	0.00024553	0.000173115	0.000305393	0.000161917	1.8281e-05	6.2134e-05	0	5.77834e-05	6.49713e-05	6.47026e-05	2.06424e-05	0	5.87372e-05	5.5146e-05	0	0	0	3.18878e-05	0.000120252	0	0	2.47846e-05	0	0	0	0	0	0	6.81477e-05	0	2.2667e-05	0.000158629	0	0	0	0.000462392	5.03969e-05
Saccharibacillus	0	0	0	0	0	0	0	0	0	0	0	0	0	0	0	0	0	0	0	0	0	0	0	0	0.00299559	0.0023529	0.00521296	0.00108945	0	0	0	0	0	0	0	0	0	0	0	0	0	0	0	0	0	0	0	0	0
unclassified	0	0	0	0	7.14796e-05	0.000145208	0.000183959	0.000111317	0	0	0	0	1.11605e-05	0	0	0	0.000365621	0.00031067	0.000164153	0.000317809	0	0	0	0	0	1.8382e-05	0	0	0	6.37755e-05	0	0.000117599	0	0	0	0	1.17589e-05	0	1.59982e-05	0	0	0	4.5334e-05	0	0.000450123	0.000587746	0.000123464	0.000231196	0
Staphylococcus	2.43978e-05	2.30822e-05	1.91898e-05	0	7.14796e-05	9.68054e-05	0.000183959	0	4.55737e-05	0	0.00010979	0	2.23209e-05	9.61751e-06	7.18571e-05	4.04793e-05	7.31241e-05	3.1067e-05	3.86242e-05	2.88917e-05	1.29943e-05	6.47026e-05	1.03212e-05	0.000151999	0.000293686	1.8382e-05	0.000153322	0	4.72422e-05	3.18878e-05	6.87155e-05	0	2.90239e-05	4.13076e-05	0	0	9.40712e-05	2.60017e-05	4.79946e-05	0.000114782	0.000119259	0	2.2667e-05	0.000376745	0.000173124	0	0.000123464	0.000539457	0.000251984
unclassified	8.13259e-06	1.15411e-05	3.83796e-05	3.22778e-05	0.000357398	0.000484027	0.000275938	0.000185529	0.000250655	2.65827e-05	7.3193e-05	5.61687e-05	0.000613826	0.000750166	0.000323357	0.000890544	0.99787	0.997344	0.998378	0.998093	0.000155931	0.00017254	0.000206424	0.000683995	0.000176211	9.19101e-05	9.19935e-05	0.000114679	2.36211e-05	6.37755e-05	1.71789e-05	5.87993e-05	4.83732e-05	2.47846e-05	0.00012408	0	7.05534e-05	5.20034e-05	3.19964e-05	1.63975e-05	0.000102222	0	9.0668e-05	0.000376745	0	4.89788e-05	0.000123464	0.000924784	6.29961e-05
Enterococcus	1.62652e-05	8.07876e-05	0	6.45557e-05	7.14796e-05	4.84027e-05	0	3.71058e-05	0	0	5.48948e-05	2.80844e-05	0	1.9235e-05	3.59286e-05	0.000101198	0.000100546	0.000108734	2.89682e-05	5.77834e-05	0	4.31351e-05	1.03212e-05	0.000227998	5.87372e-05	7.35281e-05	0	0	0	3.18878e-05	8.58944e-05	5.87993e-05	4.83732e-05	5.78307e-05	0	1.53081e-05	0.000188142	7.80051e-05	0.000287968	0.000672296	0.996337	0.997626	0.996781	0.994032	0	9.79576e-05	0	0.000308261	0.000239385
Lactobacillus	1.62652e-05	4.61643e-05	1.91898e-05	0	0.000500357	0.000290416	0.000367918	3.71058e-05	0	1.32913e-05	0	2.80844e-05	0.000100444	0.00015388	0.000107786	6.07189e-05	0.000109686	9.3201e-05	2.89682e-05	2.88917e-05	0	0.000150973	3.09636e-05	0.000151999	0	0.000110292	0	0	4.72422e-05	3.18878e-05	5.15367e-05	0	3.86986e-05	0.000115661	8.86289e-05	7.65404e-05	3.52767e-05	5.20034e-05	4.79946e-05	1.63975e-05	0.000153332	1.75846e-05	4.5334e-05	0.000436231	6.92497e-05	0	0.00506204	0.00115598	0.998387
Streptococcus	8.13259e-06	0	0	0	7.14796e-05	0	0.000183959	0	2.27868e-05	0	7.3193e-05	2.80844e-05	0	0	0	0	0	0	0	0	0	0	0	0	5.87372e-05	3.6764e-05	0	0	0	0	3.43578e-05	0	0	0	0	0	0	0	0	3.27949e-05	0	0	2.2667e-05	7.93147e-05	0	0	0.000123464	7.70654e-05	0
Clostridium_sensu_stricto	1.62652e-05	5.77054e-05	3.83796e-05	6.45557e-05	0.000142959	0.000484027	0	0	2.27868e-05	3.9874e-05	7.3193e-05	0	0	0.000125028	1.79643e-05	8.09585e-05	9.14052e-05	6.2134e-05	2.89682e-05	2.88917e-05	1.29943e-05	6.47026e-05	2.06424e-05	0	0	0.000110292	6.1329e-05	0	0.00210228	0.000318878	0.000343578	0.000235197	0.998288	0.99862	0.998724	0.998638	0.000293972	5.20034e-05	0.00017598	0.000180372	0.000102222	0.000105507	9.0668e-05	0.00029743	0.000242374	0	6.17322e-05	0.000539457	0.000176389
Anaerostipes	7.31933e-05	0.000138493	3.83796e-05	0	0.000142959	0.000338819	0.000367918	0	0.00362311	0.000318992	0.00031107	0.000337012	0.99808	0.997875	0.99779	0.997531	0.000575853	0.00118055	0.000589019	0.00101121	0.000220903	0.000194108	1.03212e-05	0.000607995	0.000176211	0.000238966	6.1329e-05	5.73394e-05	0.000118106	9.56633e-05	0.000171789	0	4.83732e-05	2.47846e-05	0	0	9.40712e-05	7.80051e-05	4.79946e-05	8.19874e-05	0.000170369	3.51692e-05	0	0.000178458	6.92497e-05	0	6.17322e-05	0.000616523	7.55953e-05
Blautia	8.13259e-06	4.61643e-05	0	0	7.14796e-05	0.000145208	9.19794e-05	0	0	5.31653e-05	1.82983e-05	0	3.34814e-05	3.847e-05	0	0	9.14052e-06	7.76675e-05	9.65605e-06	0	1.29943e-05	8.62701e-05	2.06424e-05	0	0.00129222	0.00018382	3.06645e-05	0.000143349	0.993055	0.994324	0.994795	0.996884	6.77225e-05	4.95692e-05	3.54516e-05	0	7.05534e-05	5.20034e-05	3.19964e-05	4.91924e-05	3.40739e-05	0	0	0.000118972	0.000138499	4.89788e-05	6.17322e-05	0.00123305	2.51984e-05
Dorea	4.0663e-05	1.15411e-05	0	3.22778e-05	7.14796e-05	4.84027e-05	0	0	4.55737e-05	0	1.82983e-05	2.80844e-05	3.34814e-05	1.9235e-05	5.38929e-05	0	9.14052e-06	1.55335e-05	3.86242e-05	0	0	6.47026e-05	1.03212e-05	0	5.87372e-05	3.6764e-05	9.19935e-05	0	2.36211e-05	0	1.71789e-05	0	0.00054178	6.60922e-05	1.77258e-05	0.000122465	0.998471	0.996438	0.999056	0.998426	0.00022148	0.000140677	4.5334e-05	3.96574e-05	0	9.79576e-05	0	0.000539457	5.03969e-05
[truncated: 31 more columns]

## Sheet: P6ParamsStrongAVIT
taxon	Acinetobacter_baumannii_S11_Run2	Acinetobacter_baumannii_S1_Run1	Acinetobacter_baumannii_S1_Run2	Acinetobacter_baumannii_S1_Run3	Actinomyces_odontolyticus_S12_Run2	Actinomyces_odontolyticus_S2_Run1	Actinomyces_odontolyticus_S2_Run2	Actinomyces_odontolyticus_S2_Run3	Akkermansia_muciniphila_S13_Run2	Akkermansia_muciniphila_S3_Run1	Akkermansia_muciniphila_S3_Run2	Akkermansia_muciniphila_S3_Run3	Anaerostipes_caccae_S14_Run2	Anaerostipes_caccae_S4_Run1	Anaerostipes_caccae_S4_Run2	Anaerostipes_caccae_S4_Run3	Bacillus_cereus_S15_Run2	Bacillus_cereus_S5_Run1	Bacillus_cereus_S5_Run2	Bacillus_cereus_S5_Run3	Bacteroides_vulgatus_S16_Run2	Bacteroides_vulgatus_S6_Run1	Bacteroides_vulgatus_S6_Run2	Bacteroides_vulgatus_S6_Run3	Bifidobacterium_longum_subsp_infantis_S17_Run2	Bifidobacterium_longum_subsp_infantis_S7_Run1	Bifidobacterium_longum_subsp_infantis_S7_Run2	Bifidobacterium_longum_subsp_infantis_S7_Run3	Blautia_wexlerae_S18_Run2	Blautia_wexlerae_S8_Run1	Blautia_wexlerae_S8_Run2	Blautia_wexlerae_S8_Run3	Clostridium_beijerinckii_S19_Run2	Clostridium_beijerinckii_S9_Run1	Clostridium_beijerinckii_S9_Run2	Clostridium_beijerinckii_S9_Run3	Dorea_longicatena_S10_Run1	Dorea_longicatena_S10_Run2	Dorea_longicatena_S10_Run3	Dorea_longicatena_S20_Run2	Enterococcus_faecalis_S11_Run1	Enterococcus_faecalis_S11_Run3	Enterococcus_faecalis_S21_Run2	Enterococcus_faecalis_S31_Run2	Escherichia_coli_S12_Run1	Escherichia_coli_S12_Run3	Escherichia_coli_S22_Run2	Escherichia_coli_S32_Run2	Lactobacillus_gasseri_S13_Run1
\	0.000121989	2.30822e-05	0	0.000290501	0.988849	0.992256	0.990802	0.998033	0.000113934	0	0	0	2.23209e-05	0	0	0	0	0	0	0	1.29943e-05	0	1.03212e-05	0	0	0	0	2.86697e-05	0	0	1.71789e-05	0	9.67464e-06	8.26153e-06	0	1.53081e-05	1.17589e-05	0	0	1.63975e-05	1.70369e-05	0	0	0	3.46248e-05	9.79576e-05	6.17322e-05	0.000231196	0
Propionibacterium	0	0	0	0	0	0	0	0	0	0	0	0	0	0	0	0	0	0	0	0	0	0	0	0	0	0	0	0	0	0	0	0	0	0	0	0	0	0	0	0	0	0	0	0	0	0	0	0	0
Bifidobacterium	0	0	0	3.22778e-05	0	0.000145208	0.000183959	0	4.55737e-05	2.65827e-05	3.65965e-05	2.80844e-05	3.34814e-05	2.88525e-05	0	6.07189e-05	2.74216e-05	4.66005e-05	9.65605e-06	2.88917e-05	0.000389828	0.000452918	0	0.000911993	0.991953	0.995331	0.992334	0.997706	4.72422e-05	0.000414541	1.71789e-05	0.000411595	2.90239e-05	8.26153e-06	3.54516e-05	1.53081e-05	3.52767e-05	0	1.59982e-05	0	0	0	0	3.96574e-05	0.000103875	0	0	0	0
Bacteroides	2.43978e-05	1.15411e-05	3.83796e-05	0	0	0	0.00229948	0	4.55737e-05	0	5.48948e-05	0	8.92837e-05	4.80876e-05	0.000592821	4.04793e-05	0.000420464	7.76675e-05	0.000308994	5.77834e-05	0.998934	0.997994	0.999432	0.996884	0.000646109	0.000110292	0	8.60092e-05	2.36211e-05	9.56633e-05	5.15367e-05	5.87993e-05	1.93493e-05	8.26153e-06	3.54516e-05	0	1.17589e-05	5.20034e-05	0	4.91924e-05	5.11108e-05	0	0	0.000178458	0	0	6.17322e-05	0.000616523	1.25992e-05
Rhodobacter	0	2.30822e-05	1.91898e-05	0	0	0	0	0	2.27868e-05	1.32913e-05	3.65965e-05	0	1.11605e-05	0	1.79643e-05	0	2.74216e-05	0	1.93121e-05	0	0	0	1.03212e-05	0	0	0	3.06645e-05	0	2.36211e-05	0	5.15367e-05	0	0	8.26153e-06	0	1.53081e-05	1.17589e-05	2.60017e-05	0	1.63975e-05	0	0	2.2667e-05	1.98287e-05	3.46248e-05	0	0.000802519	0.000385327	0
unclassified	0	0	0	0	0.000357398	0	0	0	0	1.32913e-05	0	0	0	0	0	0	0	0	0	0	0	0	0	0	0	0	0	0	0	3.18878e-05	0	0	0	0	0	1.53081e-05	2.35178e-05	0	0	0	0	3.51692e-05	0	0	6.92497e-05	4.89788e-05	6.17322e-05	0	0
Escherichia_Shigella	0	0	0	3.22778e-05	0	0	0	0	0	0	0	0	0	0	0	0	0	1.55335e-05	0	0	0	0	0	0	0	0	0	0	0	0	0	0	9.67464e-06	0	0	0	0	0	0	0	0	0	0	0	0.00363561	0.00435911	0.0055559	0.00369914	0
unclassified	2.43978e-05	1.15411e-05	0	3.22778e-05	0.000142959	9.68054e-05	9.19794e-05	7.42115e-05	2.27868e-05	1.32913e-05	7.3193e-05	0	1.11605e-05	0	1.79643e-05	0	9.14052e-06	0	0	0	0	0	0	7.59994e-05	5.87372e-05	1.8382e-05	0.000337309	0	2.36211e-05	6.37755e-05	8.58944e-05	0	2.90239e-05	8.26153e-06	1.77258e-05	0	3.52767e-05	0	0	6.55899e-05	0.000153332	7.03383e-05	0.00022667	1.98287e-05	0.987258	0.990449	0.979135	0.981273	1.25992e-05
Acinetobacter	0.999292	0.999031	0.999655	0.999064	0.000786276	0.000726041	0.000367918	0.000111317	0.000227868	7.9748e-05	0.000164684	5.61687e-05	8.92837e-05	2.88525e-05	1.79643e-05	4.04793e-05	2.74216e-05	3.1067e-05	0.000144841	0	2.59885e-05	0	2.06424e-05	7.59994e-05	0.000117474	0	6.1329e-05	0	4.72422e-05	0	6.87155e-05	0	3.86986e-05	8.26153e-06	3.54516e-05	0	2.35178e-05	0.00254817	0	1.63975e-05	3.40739e-05	0	0.000113335	0.00045606	6.92497e-05	0.000146936	0.000185197	0.000462392	5.03969e-05
Pseudomonas	9.75911e-05	0.000126952	0.000115139	9.68335e-05	0.00114367	0.00159729	0.00275938	0.000482375	0.000205081	0.000119622	0.000219579	8.42531e-05	0.000178567	9.61751e-05	0.0002515	0.000141677	6.39836e-05	7.76675e-05	4.82803e-05	5.77834e-05	3.89828e-05	0.000107838	0.000103212	7.59994e-05	0.000117474	0.00018382	0.000153322	0	0.00304712	0.00226403	0.00254247	0.00135238	0.000135445	0.0001074	0.000106355	1.53081e-05	0.00021166	0.00015601	4.79946e-05	0.00013118	0.000323702	0.000105507	0.000204003	0.00075349	0.00183512	0.000636724	0.00296315	0.00238903	0.000201588
unclassified	0	0	0	0	0	0	0	0	0	0	0	0	0	0	0	0	0	0	0	0	0	0	0	7.59994e-05	5.87372e-05	0	0	0	0	3.18878e-05	0	0	0	0	0	0	1.17589e-05	0	0	0	0	1.75846e-05	0	0	0	0	0	0.000231196	0
Akkermansia	1.62652e-05	0	0	0	0.00436026	0.000145208	0.000643856	0	0.995055	0.99883	0.998463	0.999101	0.00024553	0.000173115	0.000305393	0.000161917	1.8281e-05	6.2134e-05	0	5.77834e-05	6.49713e-05	6.47026e-05	2.06424e-05	0	5.87372e-05	5.5146e-05	0	0	0	3.18878e-05	0.000120252	0	0	2.47846e-05	0	0	0	0	0	0	6.81477e-05	0	2.2667e-05	0.000158629	0	0	0	0.000462392	5.03969e-05
Saccharibacillus	0	0	0	0	0	0	0	0	0	0	0	0	0	0	0	0	0	0	0	0	0	0	0	0	0.00299559	0.0023529	0.00521296	0.00108945	0	0	0	0	0	0	0	0	0	0	0	0	0	0	0	0	0	0	0	0	0
Staphylococcus	2.43978e-05	2.30822e-05	1.91898e-05	0	7.14796e-05	9.68054e-05	0.000183959	0	4.55737e-05	0	0.00010979	0	2.23209e-05	9.61751e-06	7.18571e-05	4.04793e-05	7.31241e-05	3.1067e-05	3.86242e-05	2.88917e-05	1.29943e-05	6.47026e-05	1.03212e-05	0.000151999	0.000293686	1.8382e-05	0.000153322	0	4.72422e-05	3.18878e-05	6.87155e-05	0	2.90239e-05	4.13076e-05	0	0	9.40712e-05	2.60017e-05	4.79946e-05	0.000114782	0.000119259	0	2.2667e-05	0.000376745	0.000173124	0	0.000123464	0.000539457	0.000251984
unclassified	8.13259e-06	1.15411e-05	3.83796e-05	3.22778e-05	0.000357398	0.000484027	0.000275938	0.000185529	0.000250655	2.65827e-05	7.3193e-05	5.61687e-05	0.000613826	0.000750166	0.000323357	0.000890544	0.99787	0.997344	0.998378	0.998093	0.000155931	0.00017254	0.000206424	0.000683995	0.000176211	9.19101e-05	9.19935e-05	0.000114679	2.36211e-05	6.37755e-05	1.71789e-05	5.87993e-05	4.83732e-05	2.47846e-05	0.00012408	0	7.05534e-05	5.20034e-05	3.19964e-05	1.63975e-05	0.000102222	0	9.0668e-05	0.000376745	0	4.89788e-05	0.000123464	0.000924784	6.29961e-05
Enterococcus	1.62652e-05	8.07876e-05	0	6.45557e-05	7.14796e-05	4.84027e-05	0	3.71058e-05	0	0	5.48948e-05	2.80844e-05	0	1.9235e-05	3.59286e-05	0.000101198	0.000100546	0.000108734	2.89682e-05	5.77834e-05	0	4.31351e-05	1.03212e-05	0.000227998	5.87372e-05	7.35281e-05	0	0	0	3.18878e-05	8.58944e-05	5.87993e-05	4.83732e-05	5.78307e-05	0	1.53081e-05	0.000188142	7.80051e-05	0.000287968	0.000672296	0.996337	0.997626	0.996781	0.994032	0	9.79576e-05	0	0.000308261	0.000239385
Lactobacillus	1.62652e-05	4.61643e-05	1.91898e-05	0	0.000500357	0.000290416	0.000367918	3.71058e-05	0	1.32913e-05	0	2.80844e-05	0.000100444	0.00015388	0.000107786	6.07189e-05	0.000109686	9.3201e-05	2.89682e-05	2.88917e-05	0	0.000150973	3.09636e-05	0.000151999	0	0.000110292	0	0	4.72422e-05	3.18878e-05	5.15367e-05	0	3.86986e-05	0.000115661	8.86289e-05	7.65404e-05	3.52767e-05	5.20034e-05	4.79946e-05	1.63975e-05	0.000153332	1.75846e-05	4.5334e-05	0.000436231	6.92497e-05	0	0.00506204	0.00115598	0.998387
Streptococcus	8.13259e-06	0	0	0	7.14796e-05	0	0.000183959	0	2.27868e-05	0	7.3193e-05	2.80844e-05	0	0	0	0	0	0	0	0	0	0	0	0	5.87372e-05	3.6764e-05	0	0	0	0	3.43578e-05	0	0	0	0	0	0	0	0	3.27949e-05	0	0	2.2667e-05	7.93147e-05	0	0	0.000123464	7.70654e-05	0
Clostridium_sensu_stricto	1.62652e-05	5.77054e-05	3.83796e-05	6.45557e-05	0.000142959	0.000484027	0	0	2.27868e-05	3.9874e-05	7.3193e-05	0	0	0.000125028	1.79643e-05	8.09585e-05	9.14052e-05	6.2134e-05	2.89682e-05	2.88917e-05	1.29943e-05	6.47026e-05	2.06424e-05	0	0	0.000110292	6.1329e-05	0	0.00210228	0.000318878	0.000343578	0.000235197	0.998288	0.99862	0.998724	0.998638	0.000293972	5.20034e-05	0.00017598	0.000180372	0.000102222	0.000105507	9.0668e-05	0.00029743	0.000242374	0	6.17322e-05	0.000539457	0.000176389
Anaerostipes	7.31933e-05	0.000138493	3.83796e-05	0	0.000142959	0.000338819	0.000367918	0	0.00362311	0.000318992	0.00031107	0.000337012	0.99808	0.997875	0.99779	0.997531	0.000575853	0.00118055	0.000589019	0.00101121	0.000220903	0.000194108	1.03212e-05	0.000607995	0.000176211	0.000238966	6.1329e-05	5.73394e-05	0.000118106	9.56633e-05	0.000171789	0	4.83732e-05	2.47846e-05	0	0	9.40712e-05	7.80051e-05	4.79946e-05	8.19874e-05	0.000170369	3.51692e-05	0	0.000178458	6.92497e-05	0	6.17322e-05	0.000616523	7.55953e-05
Blautia	8.13259e-06	4.61643e-05	0	0	7.14796e-05	0.000145208	9.19794e-05	0	0	5.31653e-05	1.82983e-05	0	3.34814e-05	3.847e-05	0	0	9.14052e-06	7.76675e-05	9.65605e-06	0	1.29943e-05	8.62701e-05	2.06424e-05	0	0.00129222	0.00018382	3.06645e-05	0.000143349	0.993055	0.994324	0.994795	0.996884	6.77225e-05	4.95692e-05	3.54516e-05	0	7.05534e-05	5.20034e-05	3.19964e-05	4.91924e-05	3.40739e-05	0	0	0.000118972	0.000138499	4.89788e-05	6.17322e-05	0.00123305	2.51984e-05
Dorea	4.0663e-05	1.15411e-05	0	3.22778e-05	7.14796e-05	4.84027e-05	0	0	4.55737e-05	0	1.82983e-05	2.80844e-05	3.34814e-05	1.9235e-05	5.38929e-05	0	9.14052e-06	1.55335e-05	3.86242e-05	0	0	6.47026e-05	1.03212e-05	0	5.87372e-05	3.6764e-05	9.19935e-05	0	2.36211e-05	0	1.71789e-05	0	0.00054178	6.60922e-05	1.77258e-05	0.000122465	0.998471	0.996438	0.999056	0.998426	0.00022148	0.000140677	4.5334e-05	3.96574e-05	0	9.79576e-05	0	0.000539457	5.03969e-05
[truncated: 31 more columns]

## Sheet: P6ParamsExtraStrongAVIT
taxon	Acinetobacter_baumannii_S11_Run2	Acinetobacter_baumannii_S1_Run1	Acinetobacter_baumannii_S1_Run2	Acinetobacter_baumannii_S1_Run3	Actinomyces_odontolyticus_S12_Run2	Actinomyces_odontolyticus_S2_Run1	Actinomyces_odontolyticus_S2_Run2	Actinomyces_odontolyticus_S2_Run3	Akkermansia_muciniphila_S13_Run2	Akkermansia_muciniphila_S3_Run1	Akkermansia_muciniphila_S3_Run2	Akkermansia_muciniphila_S3_Run3	Anaerostipes_caccae_S14_Run2	Anaerostipes_caccae_S4_Run1	Anaerostipes_caccae_S4_Run2	Anaerostipes_caccae_S4_Run3	Bacillus_cereus_S15_Run2	Bacillus_cereus_S5_Run1	Bacillus_cereus_S5_Run2	Bacillus_cereus_S5_Run3	Bacteroides_vulgatus_S16_Run2	Bacteroides_vulgatus_S6_Run1	Bacteroides_vulgatus_S6_Run2	Bacteroides_vulgatus_S6_Run3	Bifidobacterium_longum_subsp_infantis_S17_Run2	Bifidobacterium_longum_subsp_infantis_S7_Run1	Bifidobacterium_longum_subsp_infantis_S7_Run2	Bifidobacterium_longum_subsp_infantis_S7_Run3	Blautia_wexlerae_S18_Run2	Blautia_wexlerae_S8_Run1	Blautia_wexlerae_S8_Run2	Blautia_wexlerae_S8_Run3	Clostridium_beijerinckii_S19_Run2	Clostridium_beijerinckii_S9_Run1	Clostridium_beijerinckii_S9_Run2	Clostridium_beijerinckii_S9_Run3	Dorea_longicatena_S10_Run1	Dorea_longicatena_S10_Run2	Dorea_longicatena_S10_Run3	Dorea_longicatena_S20_Run2	Enterococcus_faecalis_S11_Run1	Enterococcus_faecalis_S11_Run3	Enterococcus_faecalis_S21_Run2	Enterococcus_faecalis_S31_Run2	Escherichia_coli_S12_Run1	Escherichia_coli_S12_Run3	Escherichia_coli_S22_Run2	Escherichia_coli_S32_Run2	Lactobacillus_gasseri_S13_Run1
Actinomyces	0.000121989	2.30822e-05	0	0.000290501	0.988849	0.992256	0.990802	0.998033	0.000113934	0	0	0	2.23209e-05	0	0	0	0	0	0	0	1.29943e-05	0	1.03212e-05	0	0	0	0	2.86697e-05	0	0	1.71789e-05	0	9.67464e-06	8.26153e-06	0	1.53081e-05	1.17589e-05	0	0	1.63975e-05	1.70369e-05	0	0	0	3.46248e-05	9.79576e-05	6.17322e-05	0.000231196	0
Propionibacterium	0	0	0	0	0	0	0	0	0	0	0	0	0	0	0	0	0	0	0	0	0	0	0	0	0	0	0	0	0	0	0	0	0	0	0	0	0	0	0	0	0	0	0	0	0	0	0	0	0
Bifidobacterium	0	0	0	3.22778e-05	0	0.000145208	0.000183959	0	4.55737e-05	2.65827e-05	3.65965e-05	2.80844e-05	3.34814e-05	2.88525e-05	0	6.07189e-05	2.74216e-05	4.66005e-05	9.65605e-06	2.88917e-05	0.000389828	0.000452918	0	0.000911993	0.991953	0.995331	0.992334	0.997706	4.72422e-05	0.000414541	1.71789e-05	0.000411595	2.90239e-05	8.26153e-06	3.54516e-05	1.53081e-05	3.52767e-05	0	1.59982e-05	0	0	0	0	3.96574e-05	0.000103875	0	0	0	0
Bacteroides	2.43978e-05	1.15411e-05	3.83796e-05	0	0	0	0.00229948	0	4.55737e-05	0	5.48948e-05	0	8.92837e-05	4.80876e-05	0.000592821	4.04793e-05	0.000420464	7.76675e-05	0.000308994	5.77834e-05	0.998934	0.997994	0.999432	0.996884	0.000646109	0.000110292	0	8.60092e-05	2.36211e-05	9.56633e-05	5.15367e-05	5.87993e-05	1.93493e-05	8.26153e-06	3.54516e-05	0	1.17589e-05	5.20034e-05	0	4.91924e-05	5.11108e-05	0	0	0.000178458	0	0	6.17322e-05	0.000616523	1.25992e-05
Rhodobacter	0	2.30822e-05	1.91898e-05	0	0	0	0	0	2.27868e-05	1.32913e-05	3.65965e-05	0	1.11605e-05	0	1.79643e-05	0	2.74216e-05	0	1.93121e-05	0	0	0	1.03212e-05	0	0	0	3.06645e-05	0	2.36211e-05	0	5.15367e-05	0	0	8.26153e-06	0	1.53081e-05	1.17589e-05	2.60017e-05	0	1.63975e-05	0	0	2.2667e-05	1.98287e-05	3.46248e-05	0	0.000802519	0.000385327	0
unclassified	0	0	0	0	0.000357398	0	0	0	0	1.32913e-05	0	0	0	0	0	0	0	0	0	0	0	0	0	0	0	0	0	0	0	3.18878e-05	0	0	0	0	0	1.53081e-05	2.35178e-05	0	0	0	0	3.51692e-05	0	0	6.92497e-05	4.89788e-05	6.17322e-05	0	0
Escherichia_Shigella	0	0	0	3.22778e-05	0	0	0	0	0	0	0	0	0	0	0	0	0	1.55335e-05	0	0	0	0	0	0	0	0	0	0	0	0	0	0	9.67464e-06	0	0	0	0	0	0	0	0	0	0	0	0.00363561	0.00435911	0.0055559	0.00369914	0
unclassified	2.43978e-05	1.15411e-05	0	3.22778e-05	0.000142959	9.68054e-05	9.19794e-05	7.42115e-05	2.27868e-05	1.32913e-05	7.3193e-05	0	1.11605e-05	0	1.79643e-05	0	9.14052e-06	0	0	0	0	0	0	7.59994e-05	5.87372e-05	1.8382e-05	0.000337309	0	2.36211e-05	6.37755e-05	8.58944e-05	0	2.90239e-05	8.26153e-06	1.77258e-05	0	3.52767e-05	0	0	6.55899e-05	0.000153332	7.03383e-05	0.00022667	1.98287e-05	0.987258	0.990449	0.979135	0.981273	1.25992e-05
Acinetobacter	0.999292	0.999031	0.999655	0.999064	0.000786276	0.000726041	0.000367918	0.000111317	0.000227868	7.9748e-05	0.000164684	5.61687e-05	8.92837e-05	2.88525e-05	1.79643e-05	4.04793e-05	2.74216e-05	3.1067e-05	0.000144841	0	2.59885e-05	0	2.06424e-05	7.59994e-05	0.000117474	0	6.1329e-05	0	4.72422e-05	0	6.87155e-05	0	3.86986e-05	8.26153e-06	3.54516e-05	0	2.35178e-05	0.00254817	0	1.63975e-05	3.40739e-05	0	0.000113335	0.00045606	6.92497e-05	0.000146936	0.000185197	0.000462392	5.03969e-05
Pseudomonas	9.75911e-05	0.000126952	0.000115139	9.68335e-05	0.00114367	0.00159729	0.00275938	0.000482375	0.000205081	0.000119622	0.000219579	8.42531e-05	0.000178567	9.61751e-05	0.0002515	0.000141677	6.39836e-05	7.76675e-05	4.82803e-05	5.77834e-05	3.89828e-05	0.000107838	0.000103212	7.59994e-05	0.000117474	0.00018382	0.000153322	0	0.00304712	0.00226403	0.00254247	0.00135238	0.000135445	0.0001074	0.000106355	1.53081e-05	0.00021166	0.00015601	4.79946e-05	0.00013118	0.000323702	0.000105507	0.000204003	0.00075349	0.00183512	0.000636724	0.00296315	0.00238903	0.000201588
unclassified	0	0	0	0	0	0	0	0	0	0	0	0	0	0	0	0	0	0	0	0	0	0	0	7.59994e-05	5.87372e-05	0	0	0	0	3.18878e-05	0	0	0	0	0	0	1.17589e-05	0	0	0	0	1.75846e-05	0	0	0	0	0	0.000231196	0
Akkermansia	1.62652e-05	0	0	0	0.00436026	0.000145208	0.000643856	0	0.995055	0.99883	0.998463	0.999101	0.00024553	0.000173115	0.000305393	0.000161917	1.8281e-05	6.2134e-05	0	5.77834e-05	6.49713e-05	6.47026e-05	2.06424e-05	0	5.87372e-05	5.5146e-05	0	0	0	3.18878e-05	0.000120252	0	0	2.47846e-05	0	0	0	0	0	0	6.81477e-05	0	2.2667e-05	0.000158629	0	0	0	0.000462392	5.03969e-05
Saccharibacillus	0	0	0	0	0	0	0	0	0	0	0	0	0	0	0	0	0	0	0	0	0	0	0	0	0.00299559	0.0023529	0.00521296	0.00108945	0	0	0	0	0	0	0	0	0	0	0	0	0	0	0	0	0	0	0	0	0
Staphylococcus	2.43978e-05	2.30822e-05	1.91898e-05	0	7.14796e-05	9.68054e-05	0.000183959	0	4.55737e-05	0	0.00010979	0	2.23209e-05	9.61751e-06	7.18571e-05	4.04793e-05	7.31241e-05	3.1067e-05	3.86242e-05	2.88917e-05	1.29943e-05	6.47026e-05	1.03212e-05	0.000151999	0.000293686	1.8382e-05	0.000153322	0	4.72422e-05	3.18878e-05	6.87155e-05	0	2.90239e-05	4.13076e-05	0	0	9.40712e-05	2.60017e-05	4.79946e-05	0.000114782	0.000119259	0	2.2667e-05	0.000376745	0.000173124	0	0.000123464	0.000539457	0.000251984
unclassified	8.13259e-06	1.15411e-05	3.83796e-05	3.22778e-05	0.000357398	0.000484027	0.000275938	0.000185529	0.000250655	2.65827e-05	7.3193e-05	5.61687e-05	0.000613826	0.000750166	0.000323357	0.000890544	0.99787	0.997344	0.998378	0.998093	0.000155931	0.00017254	0.000206424	0.000683995	0.000176211	9.19101e-05	9.19935e-05	0.000114679	2.36211e-05	6.37755e-05	1.71789e-05	5.87993e-05	4.83732e-05	2.47846e-05	0.00012408	0	7.05534e-05	5.20034e-05	3.19964e-05	1.63975e-05	0.000102222	0	9.0668e-05	0.000376745	0	4.89788e-05	0.000123464	0.000924784	6.29961e-05
Enterococcus	1.62652e-05	8.07876e-05	0	6.45557e-05	7.14796e-05	4.84027e-05	0	3.71058e-05	0	0	5.48948e-05	2.80844e-05	0	1.9235e-05	3.59286e-05	0.000101198	0.000100546	0.000108734	2.89682e-05	5.77834e-05	0	4.31351e-05	1.03212e-05	0.000227998	5.87372e-05	7.35281e-05	0	0	0	3.18878e-05	8.58944e-05	5.87993e-05	4.83732e-05	5.78307e-05	0	1.53081e-05	0.000188142	7.80051e-05	0.000287968	0.000672296	0.996337	0.997626	0.996781	0.994032	0	9.79576e-05	0	0.000308261	0.000239385
Lactobacillus	1.62652e-05	4.61643e-05	1.91898e-05	0	0.000500357	0.000290416	0.000367918	3.71058e-05	0	1.32913e-05	0	2.80844e-05	0.000100444	0.00015388	0.000107786	6.07189e-05	0.000109686	9.3201e-05	2.89682e-05	2.88917e-05	0	0.000150973	3.09636e-05	0.000151999	0	0.000110292	0	0	4.72422e-05	3.18878e-05	5.15367e-05	0	3.86986e-05	0.000115661	8.86289e-05	7.65404e-05	3.52767e-05	5.20034e-05	4.79946e-05	1.63975e-05	0.000153332	1.75846e-05	4.5334e-05	0.000436231	6.92497e-05	0	0.00506204	0.00115598	0.998387
Streptococcus	8.13259e-06	0	0	0	7.14796e-05	0	0.000183959	0	2.27868e-05	0	7.3193e-05	2.80844e-05	0	0	0	0	0	0	0	0	0	0	0	0	5.87372e-05	3.6764e-05	0	0	0	0	3.43578e-05	0	0	0	0	0	0	0	0	3.27949e-05	0	0	2.2667e-05	7.93147e-05	0	0	0.000123464	7.70654e-05	0
Clostridium_sensu_stricto	1.62652e-05	5.77054e-05	3.83796e-05	6.45557e-05	0.000142959	0.000484027	0	0	2.27868e-05	3.9874e-05	7.3193e-05	0	0	0.000125028	1.79643e-05	8.09585e-05	9.14052e-05	6.2134e-05	2.89682e-05	2.88917e-05	1.29943e-05	6.47026e-05	2.06424e-05	0	0	0.000110292	6.1329e-05	0	0.00210228	0.000318878	0.000343578	0.000235197	0.998288	0.99862	0.998724	0.998638	0.000293972	5.20034e-05	0.00017598	0.000180372	0.000102222	0.000105507	9.0668e-05	0.00029743	0.000242374	0	6.17322e-05	0.000539457	0.000176389
Anaerostipes	7.31933e-05	0.000138493	3.83796e-05	0	0.000142959	0.000338819	0.000367918	0	0.00362311	0.000318992	0.00031107	0.000337012	0.99808	0.997875	0.99779	0.997531	0.000575853	0.00118055	0.000589019	0.00101121	0.000220903	0.000194108	1.03212e-05	0.000607995	0.000176211	0.000238966	6.1329e-05	5.73394e-05	0.000118106	9.56633e-05	0.000171789	0	4.83732e-05	2.47846e-05	0	0	9.40712e-05	7.80051e-05	4.79946e-05	8.19874e-05	0.000170369	3.51692e-05	0	0.000178458	6.92497e-05	0	6.17322e-05	0.000616523	7.55953e-05
Blautia	8.13259e-06	4.61643e-05	0	0	7.14796e-05	0.000145208	9.19794e-05	0	0	5.31653e-05	1.82983e-05	0	3.34814e-05	3.847e-05	0	0	9.14052e-06	7.76675e-05	9.65605e-06	0	1.29943e-05	8.62701e-05	2.06424e-05	0	0.00129222	0.00018382	3.06645e-05	0.000143349	0.993055	0.994324	0.994795	0.996884	6.77225e-05	4.95692e-05	3.54516e-05	0	7.05534e-05	5.20034e-05	3.19964e-05	4.91924e-05	3.40739e-05	0	0	0.000118972	0.000138499	4.89788e-05	6.17322e-05	0.00123305	2.51984e-05
Dorea	4.0663e-05	1.15411e-05	0	3.22778e-05	7.14796e-05	4.84027e-05	0	0	4.55737e-05	0	1.82983e-05	2.80844e-05	3.34814e-05	1.9235e-05	5.38929e-05	0	9.14052e-06	1.55335e-05	3.86242e-05	0	0	6.47026e-05	1.03212e-05	0	5.87372e-05	3.6764e-05	9.19935e-05	0	2.36211e-05	0	1.71789e-05	0	0.00054178	6.60922e-05	1.77258e-05	0.000122465	0.998471	0.996438	0.999056	0.998426	0.00022148	0.000140677	4.5334e-05	3.96574e-05	0	9.79576e-05	0	0.000539457	5.03969e-05
[truncated: 31 more columns]

## Sheet: PdParamsNormalAVIT
taxon	Acinetobacter_baumannii_S11_Run2	Acinetobacter_baumannii_S1_Run1	Acinetobacter_baumannii_S1_Run2	Acinetobacter_baumannii_S1_Run3	Actinomyces_odontolyticus_S12_Run2	Actinomyces_odontolyticus_S2_Run1	Actinomyces_odontolyticus_S2_Run2	Actinomyces_odontolyticus_S2_Run3	Akkermansia_muciniphila_S13_Run2	Akkermansia_muciniphila_S3_Run1	Akkermansia_muciniphila_S3_Run2	Akkermansia_muciniphila_S3_Run3	Anaerostipes_caccae_S14_Run2	Anaerostipes_caccae_S4_Run1	Anaerostipes_caccae_S4_Run2	Anaerostipes_caccae_S4_Run3	Bacillus_cereus_S15_Run2	Bacillus_cereus_S5_Run1	Bacillus_cereus_S5_Run2	Bacillus_cereus_S5_Run3	Bacteroides_vulgatus_S16_Run2	Bacteroides_vulgatus_S6_Run1	Bacteroides_vulgatus_S6_Run2	Bacteroides_vulgatus_S6_Run3	Bifidobacterium_longum_subsp_infantis_S17_Run2	Bifidobacterium_longum_subsp_infantis_S7_Run1	Bifidobacterium_longum_subsp_infantis_S7_Run2	Bifidobacterium_longum_subsp_infantis_S7_Run3	Blautia_wexlerae_S18_Run2	Blautia_wexlerae_S8_Run1	Blautia_wexlerae_S8_Run2	Blautia_wexlerae_S8_Run3	Clostridium_beijerinckii_S19_Run2	Clostridium_beijerinckii_S9_Run1	Clostridium_beijerinckii_S9_Run2	Clostridium_beijerinckii_S9_Run3	Dorea_longicatena_S10_Run1	Dorea_longicatena_S10_Run2	Dorea_longicatena_S10_Run3	Dorea_longicatena_S20_Run2	Enterococcus_faecalis_S11_Run1	Enterococcus_faecalis_S11_Run3	Enterococcus_faecalis_S21_Run2	Enterococcus_faecalis_S31_Run2	Escherichia_coli_S12_Run1	Escherichia_coli_S12_Run3	Escherichia_coli_S22_Run2	Escherichia_coli_S32_Run2	Lactobacillus_gasseri_S13_Run1
'Actinomyces'	0.000121989	2.30822e-05	0	0.000290501	0.988849	0.992256	0.990802	0.998033	0.000113934	0	0	0	2.23209e-05	0	0	0	0	0	0	0	1.29943e-05	0	1.03212e-05	0	0	0	0	2.86697e-05	0	0	1.71789e-05	0	9.67464e-06	8.26153e-06	0	1.53081e-05	1.17589e-05	0	0	1.63975e-05	1.70369e-05	0	0	0	3.46248e-05	9.79576e-05	6.17322e-05	0.000231196	0
'Propionibacterium'	0	0	0	0	0	0	0	0	0	0	0	0	0	0	0	0	0	0	0	0	0	0	0	0	0	0	0	0	0	0	0	0	0	0	0	0	0	0	0	0	0	0	0	0	0	0	0	0	0
'Bifidobacterium'	0	0	0	3.22778e-05	0	0.000145208	0.000183959	0	4.55737e-05	2.65827e-05	3.65965e-05	2.80844e-05	3.34814e-05	2.88525e-05	0	6.07189e-05	2.74216e-05	4.66005e-05	9.65605e-06	2.88917e-05	0.000389828	0.000452918	0	0.000911993	0.991953	0.995331	0.992334	0.997706	4.72422e-05	0.000414541	1.71789e-05	0.000411595	2.90239e-05	8.26153e-06	3.54516e-05	1.53081e-05	3.52767e-05	0	1.59982e-05	0	0	0	0	3.96574e-05	0.000103875	0	0	0	0
'Bacteroides'	2.43978e-05	1.15411e-05	3.83796e-05	0	0	0	0.00229948	0	4.55737e-05	0	5.48948e-05	0	8.92837e-05	4.80876e-05	0.000592821	4.04793e-05	0.000420464	7.76675e-05	0.000308994	5.77834e-05	0.998934	0.997994	0.999432	0.996884	0.000646109	0.000110292	0	8.60092e-05	2.36211e-05	9.56633e-05	5.15367e-05	5.87993e-05	1.93493e-05	8.26153e-06	3.54516e-05	0	1.17589e-05	5.20034e-05	0	4.91924e-05	5.11108e-05	0	0	0.000178458	0	0	6.17322e-05	0.000616523	1.25992e-05
'Rhodobacter'	0	2.30822e-05	1.91898e-05	0	0	0	0	0	2.27868e-05	1.32913e-05	3.65965e-05	0	1.11605e-05	0	1.79643e-05	0	2.74216e-05	0	1.93121e-05	0	0	0	1.03212e-05	0	0	0	3.06645e-05	0	2.36211e-05	0	5.15367e-05	0	0	8.26153e-06	0	1.53081e-05	1.17589e-05	2.60017e-05	0	1.63975e-05	0	0	2.2667e-05	1.98287e-05	3.46248e-05	0	0.000802519	0.000385327	0
'unclassified'	2.43978e-05	1.15411e-05	0	3.22778e-05	0.000142959	9.68054e-05	9.19794e-05	7.42115e-05	2.27868e-05	1.32913e-05	7.3193e-05	0	1.11605e-05	0	1.79643e-05	0	9.14052e-06	0	0	0	0	0	0	7.59994e-05	5.87372e-05	1.8382e-05	0.000337309	0	2.36211e-05	6.37755e-05	8.58944e-05	0	2.90239e-05	8.26153e-06	1.77258e-05	0	3.52767e-05	0	0	6.55899e-05	0.000153332	7.03383e-05	0.00022667	1.98287e-05	0.987258	0.990449	0.979135	0.981273	1.25992e-05
'Acinetobacter'	0.999292	0.999031	0.999655	0.999064	0.000786276	0.000726041	0.000367918	0.000111317	0.000227868	7.9748e-05	0.000164684	5.61687e-05	8.92837e-05	2.88525e-05	1.79643e-05	4.04793e-05	2.74216e-05	3.1067e-05	0.000144841	0	2.59885e-05	0	2.06424e-05	7.59994e-05	0.000117474	0	6.1329e-05	0	4.72422e-05	0	6.87155e-05	0	3.86986e-05	8.26153e-06	3.54516e-05	0	2.35178e-05	0.00254817	0	1.63975e-05	3.40739e-05	0	0.000113335	0.00045606	6.92497e-05	0.000146936	0.000185197	0.000462392	5.03969e-05
'Pseudomonas'	9.75911e-05	0.000126952	0.000115139	9.68335e-05	0.00114367	0.00159729	0.00275938	0.000482375	0.000205081	0.000119622	0.000219579	8.42531e-05	0.000178567	9.61751e-05	0.0002515	0.000141677	6.39836e-05	7.76675e-05	4.82803e-05	5.77834e-05	3.89828e-05	0.000107838	0.000103212	7.59994e-05	0.000117474	0.00018382	0.000153322	0	0.00304712	0.00226403	0.00254247	0.00135238	0.000135445	0.0001074	0.000106355	1.53081e-05	0.00021166	0.00015601	4.79946e-05	0.00013118	0.000323702	0.000105507	0.000204003	0.00075349	0.00183512	0.000636724	0.00296315	0.00238903	0.000201588
'Akkermansia'	1.62652e-05	0	0	0	0.00436026	0.000145208	0.000643856	0	0.995055	0.99883	0.998463	0.999101	0.00024553	0.000173115	0.000305393	0.000161917	1.8281e-05	6.2134e-05	0	5.77834e-05	6.49713e-05	6.47026e-05	2.06424e-05	0	5.87372e-05	5.5146e-05	0	0	0	3.18878e-05	0.000120252	0	0	2.47846e-05	0	0	0	0	0	0	6.81477e-05	0	2.2667e-05	0.000158629	0	0	0	0.000462392	5.03969e-05
'Staphylococcus'	2.43978e-05	2.30822e-05	1.91898e-05	0	7.14796e-05	9.68054e-05	0.000183959	0	4.55737e-05	0	0.00010979	0	2.23209e-05	9.61751e-06	7.18571e-05	4.04793e-05	7.31241e-05	3.1067e-05	3.86242e-05	2.88917e-05	1.29943e-05	6.47026e-05	1.03212e-05	0.000151999	0.000293686	1.8382e-05	0.000153322	0	4.72422e-05	3.18878e-05	6.87155e-05	0	2.90239e-05	4.13076e-05	0	0	9.40712e-05	2.60017e-05	4.79946e-05	0.000114782	0.000119259	0	2.2667e-05	0.000376745	0.000173124	0	0.000123464	0.000539457	0.000251984
'unclassified'	8.13259e-06	1.15411e-05	3.83796e-05	3.22778e-05	0.000357398	0.000484027	0.000275938	0.000185529	0.000250655	2.65827e-05	7.3193e-05	5.61687e-05	0.000613826	0.000750166	0.000323357	0.000890544	0.99787	0.997344	0.998378	0.998093	0.000155931	0.00017254	0.000206424	0.000683995	0.000176211	9.19101e-05	9.19935e-05	0.000114679	2.36211e-05	6.37755e-05	1.71789e-05	5.87993e-05	4.83732e-05	2.47846e-05	0.00012408	0	7.05534e-05	5.20034e-05	3.19964e-05	1.63975e-05	0.000102222	0	9.0668e-05	0.000376745	0	4.89788e-05	0.000123464	0.000924784	6.29961e-05
'Enterococcus'	1.62652e-05	8.07876e-05	0	6.45557e-05	7.14796e-05	4.84027e-05	0	3.71058e-05	0	0	5.48948e-05	2.80844e-05	0	1.9235e-05	3.59286e-05	0.000101198	0.000100546	0.000108734	2.89682e-05	5.77834e-05	0	4.31351e-05	1.03212e-05	0.000227998	5.87372e-05	7.35281e-05	0	0	0	3.18878e-05	8.58944e-05	5.87993e-05	4.83732e-05	5.78307e-05	0	1.53081e-05	0.000188142	7.80051e-05	0.000287968	0.000672296	0.996337	0.997626	0.996781	0.994032	0	9.79576e-05	0	0.000308261	0.000239385
'Lactobacillus'	1.62652e-05	4.61643e-05	1.91898e-05	0	0.000500357	0.000290416	0.000367918	3.71058e-05	0	1.32913e-05	0	2.80844e-05	0.000100444	0.00015388	0.000107786	6.07189e-05	0.000109686	9.3201e-05	2.89682e-05	2.88917e-05	0	0.000150973	3.09636e-05	0.000151999	0	0.000110292	0	0	4.72422e-05	3.18878e-05	5.15367e-05	0	3.86986e-05	0.000115661	8.86289e-05	7.65404e-05	3.52767e-05	5.20034e-05	4.79946e-05	1.63975e-05	0.000153332	1.75846e-05	4.5334e-05	0.000436231	6.92497e-05	0	0.00506204	0.00115598	0.998387
'Streptococcus'	8.13259e-06	0	0	0	7.14796e-05	0	0.000183959	0	2.27868e-05	0	7.3193e-05	2.80844e-05	0	0	0	0	0	0	0	0	0	0	0	0	5.87372e-05	3.6764e-05	0	0	0	0	3.43578e-05	0	0	0	0	0	0	0	0	3.27949e-05	0	0	2.2667e-05	7.93147e-05	0	0	0.000123464	7.70654e-05	0
'Clostridium_sensu_stricto'	1.62652e-05	5.77054e-05	3.83796e-05	6.45557e-05	0.000142959	0.000484027	0	0	2.27868e-05	3.9874e-05	7.3193e-05	0	0	0.000125028	1.79643e-05	8.09585e-05	9.14052e-05	6.2134e-05	2.89682e-05	2.88917e-05	1.29943e-05	6.47026e-05	2.06424e-05	0	0	0.000110292	6.1329e-05	0	0.00210228	0.000318878	0.000343578	0.000235197	0.998288	0.99862	0.998724	0.998638	0.000293972	5.20034e-05	0.00017598	0.000180372	0.000102222	0.000105507	9.0668e-05	0.00029743	0.000242374	0	6.17322e-05	0.000539457	0.000176389
'Anaerostipes'	7.31933e-05	0.000138493	3.83796e-05	0	0.000142959	0.000338819	0.000367918	0	0.00362311	0.000318992	0.00031107	0.000337012	0.99808	0.997875	0.99779	0.997531	0.000575853	0.00118055	0.000589019	0.00101121	0.000220903	0.000194108	1.03212e-05	0.000607995	0.000176211	0.000238966	6.1329e-05	5.73394e-05	0.000118106	9.56633e-05	0.000171789	0	4.83732e-05	2.47846e-05	0	0	9.40712e-05	7.80051e-05	4.79946e-05	8.19874e-05	0.000170369	3.51692e-05	0	0.000178458	6.92497e-05	0	6.17322e-05	0.000616523	7.55953e-05
'Blautia'	8.13259e-06	4.61643e-05	0	0	7.14796e-05	0.000145208	9.19794e-05	0	0	5.31653e-05	1.82983e-05	0	3.34814e-05	3.847e-05	0	0	9.14052e-06	7.76675e-05	9.65605e-06	0	1.29943e-05	8.62701e-05	2.06424e-05	0	0.00129222	0.00018382	3.06645e-05	0.000143349	0.993055	0.994324	0.994795	0.996884	6.77225e-05	4.95692e-05	3.54516e-05	0	7.05534e-05	5.20034e-05	3.19964e-05	4.91924e-05	3.40739e-05	0	0	0.000118972	0.000138499	4.89788e-05	6.17322e-05	0.00123305	2.51984e-05
'Dorea'	4.0663e-05	1.15411e-05	0	3.22778e-05	7.14796e-05	4.84027e-05	0	0	4.55737e-05	0	1.82983e-05	2.80844e-05	3.34814e-05	1.9235e-05	5.38929e-05	0	9.14052e-06	1.55335e-05	3.86242e-05	0	0	6.47026e-05	1.03212e-05	0	5.87372e-05	3.6764e-05	9.19935e-05	0	2.36211e-05	0	1.71789e-05	0	0.00054178	6.60922e-05	1.77258e-05	0.000122465	0.998471	0.996438	0.999056	0.998426	0.00022148	0.000140677	4.5334e-05	3.96574e-05	0	9.79576e-05	0	0.000539457	5.03969e-05
[truncated: 31 more columns]

## Sheet: PdParamsStrongAVIT
taxon	Acinetobacter_baumannii_S11_Run2	Acinetobacter_baumannii_S1_Run1	Acinetobacter_baumannii_S1_Run2	Acinetobacter_baumannii_S1_Run3	Actinomyces_odontolyticus_S12_Run2	Actinomyces_odontolyticus_S2_Run1	Actinomyces_odontolyticus_S2_Run2	Actinomyces_odontolyticus_S2_Run3	Akkermansia_muciniphila_S13_Run2	Akkermansia_muciniphila_S3_Run1	Akkermansia_muciniphila_S3_Run2	Akkermansia_muciniphila_S3_Run3	Anaerostipes_caccae_S14_Run2	Anaerostipes_caccae_S4_Run1	Anaerostipes_caccae_S4_Run2	Anaerostipes_caccae_S4_Run3	Bacillus_cereus_S15_Run2	Bacillus_cereus_S5_Run1	Bacillus_cereus_S5_Run2	Bacillus_cereus_S5_Run3	Bacteroides_vulgatus_S16_Run2	Bacteroides_vulgatus_S6_Run1	Bacteroides_vulgatus_S6_Run2	Bacteroides_vulgatus_S6_Run3	Bifidobacterium_longum_subsp_infantis_S17_Run2	Bifidobacterium_longum_subsp_infantis_S7_Run1	Bifidobacterium_longum_subsp_infantis_S7_Run2	Bifidobacterium_longum_subsp_infantis_S7_Run3	Blautia_wexlerae_S18_Run2	Blautia_wexlerae_S8_Run1	Blautia_wexlerae_S8_Run2	Blautia_wexlerae_S8_Run3	Clostridium_beijerinckii_S19_Run2	Clostridium_beijerinckii_S9_Run1	Clostridium_beijerinckii_S9_Run2	Clostridium_beijerinckii_S9_Run3	Dorea_longicatena_S10_Run1	Dorea_longicatena_S10_Run2	Dorea_longicatena_S10_Run3	Dorea_longicatena_S20_Run2	Enterococcus_faecalis_S11_Run1	Enterococcus_faecalis_S11_Run3	Enterococcus_faecalis_S21_Run2	Enterococcus_faecalis_S31_Run2	Escherichia_coli_S12_Run1	Escherichia_coli_S12_Run3	Escherichia_coli_S22_Run2	Escherichia_coli_S32_Run2	Lactobacillus_gasseri_S13_Run1
'Actinomyces'	0.000121989	2.30822e-05	0	0.000290501	0.988849	0.992256	0.990802	0.998033	0.000113934	0	0	0	2.23209e-05	0	0	0	0	0	0	0	1.29943e-05	0	1.03212e-05	0	0	0	0	2.86697e-05	0	0	1.71789e-05	0	9.67464e-06	8.26153e-06	0	1.53081e-05	1.17589e-05	0	0	1.63975e-05	1.70369e-05	0	0	0	3.46248e-05	9.79576e-05	6.17322e-05	0.000231196	0
'Propionibacterium'	0	0	0	0	0	0	0	0	0	0	0	0	0	0	0	0	0	0	0	0	0	0	0	0	0	0	0	0	0	0	0	0	0	0	0	0	0	0	0	0	0	0	0	0	0	0	0	0	0
'Bifidobacterium'	0	0	0	3.22778e-05	0	0.000145208	0.000183959	0	4.55737e-05	2.65827e-05	3.65965e-05	2.80844e-05	3.34814e-05	2.88525e-05	0	6.07189e-05	2.74216e-05	4.66005e-05	9.65605e-06	2.88917e-05	0.000389828	0.000452918	0	0.000911993	0.991953	0.995331	0.992334	0.997706	4.72422e-05	0.000414541	1.71789e-05	0.000411595	2.90239e-05	8.26153e-06	3.54516e-05	1.53081e-05	3.52767e-05	0	1.59982e-05	0	0	0	0	3.96574e-05	0.000103875	0	0	0	0
'Bacteroides'	2.43978e-05	1.15411e-05	3.83796e-05	0	0	0	0.00229948	0	4.55737e-05	0	5.48948e-05	0	8.92837e-05	4.80876e-05	0.000592821	4.04793e-05	0.000420464	7.76675e-05	0.000308994	5.77834e-05	0.998934	0.997994	0.999432	0.996884	0.000646109	0.000110292	0	8.60092e-05	2.36211e-05	9.56633e-05	5.15367e-05	5.87993e-05	1.93493e-05	8.26153e-06	3.54516e-05	0	1.17589e-05	5.20034e-05	0	4.91924e-05	5.11108e-05	0	0	0.000178458	0	0	6.17322e-05	0.000616523	1.25992e-05
'Rhodobacter'	0	2.30822e-05	1.91898e-05	0	0	0	0	0	2.27868e-05	1.32913e-05	3.65965e-05	0	1.11605e-05	0	1.79643e-05	0	2.74216e-05	0	1.93121e-05	0	0	0	1.03212e-05	0	0	0	3.06645e-05	0	2.36211e-05	0	5.15367e-05	0	0	8.26153e-06	0	1.53081e-05	1.17589e-05	2.60017e-05	0	1.63975e-05	0	0	2.2667e-05	1.98287e-05	3.46248e-05	0	0.000802519	0.000385327	0
'unclassified'	2.43978e-05	1.15411e-05	0	3.22778e-05	0.000142959	9.68054e-05	9.19794e-05	7.42115e-05	2.27868e-05	1.32913e-05	7.3193e-05	0	1.11605e-05	0	1.79643e-05	0	9.14052e-06	0	0	0	0	0	0	7.59994e-05	5.87372e-05	1.8382e-05	0.000337309	0	2.36211e-05	6.37755e-05	8.58944e-05	0	2.90239e-05	8.26153e-06	1.77258e-05	0	3.52767e-05	0	0	6.55899e-05	0.000153332	7.03383e-05	0.00022667	1.98287e-05	0.987258	0.990449	0.979135	0.981273	1.25992e-05
'Acinetobacter'	0.999292	0.999031	0.999655	0.999064	0.000786276	0.000726041	0.000367918	0.000111317	0.000227868	7.9748e-05	0.000164684	5.61687e-05	8.92837e-05	2.88525e-05	1.79643e-05	4.04793e-05	2.74216e-05	3.1067e-05	0.000144841	0	2.59885e-05	0	2.06424e-05	7.59994e-05	0.000117474	0	6.1329e-05	0	4.72422e-05	0	6.87155e-05	0	3.86986e-05	8.26153e-06	3.54516e-05	0	2.35178e-05	0.00254817	0	1.63975e-05	3.40739e-05	0	0.000113335	0.00045606	6.92497e-05	0.000146936	0.000185197	0.000462392	5.03969e-05
'Pseudomonas'	9.75911e-05	0.000126952	0.000115139	9.68335e-05	0.00114367	0.00159729	0.00275938	0.000482375	0.000205081	0.000119622	0.000219579	8.42531e-05	0.000178567	9.61751e-05	0.0002515	0.000141677	6.39836e-05	7.76675e-05	4.82803e-05	5.77834e-05	3.89828e-05	0.000107838	0.000103212	7.59994e-05	0.000117474	0.00018382	0.000153322	0	0.00304712	0.00226403	0.00254247	0.00135238	0.000135445	0.0001074	0.000106355	1.53081e-05	0.00021166	0.00015601	4.79946e-05	0.00013118	0.000323702	0.000105507	0.000204003	0.00075349	0.00183512	0.000636724	0.00296315	0.00238903	0.000201588
'Akkermansia'	1.62652e-05	0	0	0	0.00436026	0.000145208	0.000643856	0	0.995055	0.99883	0.998463	0.999101	0.00024553	0.000173115	0.000305393	0.000161917	1.8281e-05	6.2134e-05	0	5.77834e-05	6.49713e-05	6.47026e-05	2.06424e-05	0	5.87372e-05	5.5146e-05	0	0	0	3.18878e-05	0.000120252	0	0	2.47846e-05	0	0	0	0	0	0	6.81477e-05	0	2.2667e-05	0.000158629	0	0	0	0.000462392	5.03969e-05
'Staphylococcus'	2.43978e-05	2.30822e-05	1.91898e-05	0	7.14796e-05	9.68054e-05	0.000183959	0	4.55737e-05	0	0.00010979	0	2.23209e-05	9.61751e-06	7.18571e-05	4.04793e-05	7.31241e-05	3.1067e-05	3.86242e-05	2.88917e-05	1.29943e-05	6.47026e-05	1.03212e-05	0.000151999	0.000293686	1.8382e-05	0.000153322	0	4.72422e-05	3.18878e-05	6.87155e-05	0	2.90239e-05	4.13076e-05	0	0	9.40712e-05	2.60017e-05	4.79946e-05	0.000114782	0.000119259	0	2.2667e-05	0.000376745	0.000173124	0	0.000123464	0.000539457	0.000251984
'unclassified'	8.13259e-06	1.15411e-05	3.83796e-05	3.22778e-05	0.000357398	0.000484027	0.000275938	0.000185529	0.000250655	2.65827e-05	7.3193e-05	5.61687e-05	0.000613826	0.000750166	0.000323357	0.000890544	0.99787	0.997344	0.998378	0.998093	0.000155931	0.00017254	0.000206424	0.000683995	0.000176211	9.19101e-05	9.19935e-05	0.000114679	2.36211e-05	6.37755e-05	1.71789e-05	5.87993e-05	4.83732e-05	2.47846e-05	0.00012408	0	7.05534e-05	5.20034e-05	3.19964e-05	1.63975e-05	0.000102222	0	9.0668e-05	0.000376745	0	4.89788e-05	0.000123464	0.000924784	6.29961e-05
'Enterococcus'	1.62652e-05	8.07876e-05	0	6.45557e-05	7.14796e-05	4.84027e-05	0	3.71058e-05	0	0	5.48948e-05	2.80844e-05	0	1.9235e-05	3.59286e-05	0.000101198	0.000100546	0.000108734	2.89682e-05	5.77834e-05	0	4.31351e-05	1.03212e-05	0.000227998	5.87372e-05	7.35281e-05	0	0	0	3.18878e-05	8.58944e-05	5.87993e-05	4.83732e-05	5.78307e-05	0	1.53081e-05	0.000188142	7.80051e-05	0.000287968	0.000672296	0.996337	0.997626	0.996781	0.994032	0	9.79576e-05	0	0.000308261	0.000239385
'Lactobacillus'	1.62652e-05	4.61643e-05	1.91898e-05	0	0.000500357	0.000290416	0.000367918	3.71058e-05	0	1.32913e-05	0	2.80844e-05	0.000100444	0.00015388	0.000107786	6.07189e-05	0.000109686	9.3201e-05	2.89682e-05	2.88917e-05	0	0.000150973	3.09636e-05	0.000151999	0	0.000110292	0	0	4.72422e-05	3.18878e-05	5.15367e-05	0	3.86986e-05	0.000115661	8.86289e-05	7.65404e-05	3.52767e-05	5.20034e-05	4.79946e-05	1.63975e-05	0.000153332	1.75846e-05	4.5334e-05	0.000436231	6.92497e-05	0	0.00506204	0.00115598	0.998387
'Streptococcus'	8.13259e-06	0	0	0	7.14796e-05	0	0.000183959	0	2.27868e-05	0	7.3193e-05	2.80844e-05	0	0	0	0	0	0	0	0	0	0	0	0	5.87372e-05	3.6764e-05	0	0	0	0	3.43578e-05	0	0	0	0	0	0	0	0	3.27949e-05	0	0	2.2667e-05	7.93147e-05	0	0	0.000123464	7.70654e-05	0
'Clostridium_sensu_stricto'	1.62652e-05	5.77054e-05	3.83796e-05	6.45557e-05	0.000142959	0.000484027	0	0	2.27868e-05	3.9874e-05	7.3193e-05	0	0	0.000125028	1.79643e-05	8.09585e-05	9.14052e-05	6.2134e-05	2.89682e-05	2.88917e-05	1.29943e-05	6.47026e-05	2.06424e-05	0	0	0.000110292	6.1329e-05	0	0.00210228	0.000318878	0.000343578	0.000235197	0.998288	0.99862	0.998724	0.998638	0.000293972	5.20034e-05	0.00017598	0.000180372	0.000102222	0.000105507	9.0668e-05	0.00029743	0.000242374	0	6.17322e-05	0.000539457	0.000176389
'Anaerostipes'	7.31933e-05	0.000138493	3.83796e-05	0	0.000142959	0.000338819	0.000367918	0	0.00362311	0.000318992	0.00031107	0.000337012	0.99808	0.997875	0.99779	0.997531	0.000575853	0.00118055	0.000589019	0.00101121	0.000220903	0.000194108	1.03212e-05	0.000607995	0.000176211	0.000238966	6.1329e-05	5.73394e-05	0.000118106	9.56633e-05	0.000171789	0	4.83732e-05	2.47846e-05	0	0	9.40712e-05	7.80051e-05	4.79946e-05	8.19874e-05	0.000170369	3.51692e-05	0	0.000178458	6.92497e-05	0	6.17322e-05	0.000616523	7.55953e-05
'Blautia'	8.13259e-06	4.61643e-05	0	0	7.14796e-05	0.000145208	9.19794e-05	0	0	5.31653e-05	1.82983e-05	0	3.34814e-05	3.847e-05	0	0	9.14052e-06	7.76675e-05	9.65605e-06	0	1.29943e-05	8.62701e-05	2.06424e-05	0	0.00129222	0.00018382	3.06645e-05	0.000143349	0.993055	0.994324	0.994795	0.996884	6.77225e-05	4.95692e-05	3.54516e-05	0	7.05534e-05	5.20034e-05	3.19964e-05	4.91924e-05	3.40739e-05	0	0	0.000118972	0.000138499	4.89788e-05	6.17322e-05	0.00123305	2.51984e-05
'Dorea'	4.0663e-05	1.15411e-05	0	3.22778e-05	7.14796e-05	4.84027e-05	0	0	4.55737e-05	0	1.82983e-05	2.80844e-05	3.34814e-05	1.9235e-05	5.38929e-05	0	9.14052e-06	1.55335e-05	3.86242e-05	0	0	6.47026e-05	1.03212e-05	0	5.87372e-05	3.6764e-05	9.19935e-05	0	2.36211e-05	0	1.71789e-05	0	0.00054178	6.60922e-05	1.77258e-05	0.000122465	0.998471	0.996438	0.999056	0.998426	0.00022148	0.000140677	4.5334e-05	3.96574e-05	0	9.79576e-05	0	0.000539457	5.03969e-05
[truncated: 31 more columns]

## Sheet: PdParamsExtraStrongAVIT
taxon	Acinetobacter_baumannii_S11_Run2	Acinetobacter_baumannii_S1_Run1	Acinetobacter_baumannii_S1_Run2	Acinetobacter_baumannii_S1_Run3	Actinomyces_odontolyticus_S12_Run2	Actinomyces_odontolyticus_S2_Run1	Actinomyces_odontolyticus_S2_Run2	Actinomyces_odontolyticus_S2_Run3	Akkermansia_muciniphila_S13_Run2	Akkermansia_muciniphila_S3_Run1	Akkermansia_muciniphila_S3_Run2	Akkermansia_muciniphila_S3_Run3	Anaerostipes_caccae_S14_Run2	Anaerostipes_caccae_S4_Run1	Anaerostipes_caccae_S4_Run2	Anaerostipes_caccae_S4_Run3	Bacillus_cereus_S15_Run2	Bacillus_cereus_S5_Run1	Bacillus_cereus_S5_Run2	Bacillus_cereus_S5_Run3	Bacteroides_vulgatus_S16_Run2	Bacteroides_vulgatus_S6_Run1	Bacteroides_vulgatus_S6_Run2	Bacteroides_vulgatus_S6_Run3	Bifidobacterium_longum_subsp_infantis_S17_Run2	Bifidobacterium_longum_subsp_infantis_S7_Run1	Bifidobacterium_longum_subsp_infantis_S7_Run2	Bifidobacterium_longum_subsp_infantis_S7_Run3	Blautia_wexlerae_S18_Run2	Blautia_wexlerae_S8_Run1	Blautia_wexlerae_S8_Run2	Blautia_wexlerae_S8_Run3	Clostridium_beijerinckii_S19_Run2	Clostridium_beijerinckii_S9_Run1	Clostridium_beijerinckii_S9_Run2	Clostridium_beijerinckii_S9_Run3	Dorea_longicatena_S10_Run1	Dorea_longicatena_S10_Run2	Dorea_longicatena_S10_Run3	Dorea_longicatena_S20_Run2	Enterococcus_faecalis_S11_Run1	Enterococcus_faecalis_S11_Run3	Enterococcus_faecalis_S21_Run2	Enterococcus_faecalis_S31_Run2	Escherichia_coli_S12_Run1	Escherichia_coli_S12_Run3	Escherichia_coli_S22_Run2	Escherichia_coli_S32_Run2	Lactobacillus_gasseri_S13_Run1
'Actinomyces'	0.000121989	2.30822e-05	0	0.000290501	0.988849	0.992256	0.990802	0.998033	0.000113934	0	0	0	2.23209e-05	0	0	0	0	0	0	0	1.29943e-05	0	1.03212e-05	0	0	0	0	2.86697e-05	0	0	1.71789e-05	0	9.67464e-06	8.26153e-06	0	1.53081e-05	1.17589e-05	0	0	1.63975e-05	1.70369e-05	0	0	0	3.46248e-05	9.79576e-05	6.17322e-05	0.000231196	0
'Propionibacterium'	0	0	0	0	0	0	0	0	0	0	0	0	0	0	0	0	0	0	0	0	0	0	0	0	0	0	0	0	0	0	0	0	0	0	0	0	0	0	0	0	0	0	0	0	0	0	0	0	0
'Bifidobacterium'	0	0	0	3.22778e-05	0	0.000145208	0.000183959	0	4.55737e-05	2.65827e-05	3.65965e-05	2.80844e-05	3.34814e-05	2.88525e-05	0	6.07189e-05	2.74216e-05	4.66005e-05	9.65605e-06	2.88917e-05	0.000389828	0.000452918	0	0.000911993	0.991953	0.995331	0.992334	0.997706	4.72422e-05	0.000414541	1.71789e-05	0.000411595	2.90239e-05	8.26153e-06	3.54516e-05	1.53081e-05	3.52767e-05	0	1.59982e-05	0	0	0	0	3.96574e-05	0.000103875	0	0	0	0
'Bacteroides'	2.43978e-05	1.15411e-05	3.83796e-05	0	0	0	0.00229948	0	4.55737e-05	0	5.48948e-05	0	8.92837e-05	4.80876e-05	0.000592821	4.04793e-05	0.000420464	7.76675e-05	0.000308994	5.77834e-05	0.998934	0.997994	0.999432	0.996884	0.000646109	0.000110292	0	8.60092e-05	2.36211e-05	9.56633e-05	5.15367e-05	5.87993e-05	1.93493e-05	8.26153e-06	3.54516e-05	0	1.17589e-05	5.20034e-05	0	4.91924e-05	5.11108e-05	0	0	0.000178458	0	0	6.17322e-05	0.000616523	1.25992e-05
'Rhodobacter'	0	2.30822e-05	1.91898e-05	0	0	0	0	0	2.27868e-05	1.32913e-05	3.65965e-05	0	1.11605e-05	0	1.79643e-05	0	2.74216e-05	0	1.93121e-05	0	0	0	1.03212e-05	0	0	0	3.06645e-05	0	2.36211e-05	0	5.15367e-05	0	0	8.26153e-06	0	1.53081e-05	1.17589e-05	2.60017e-05	0	1.63975e-05	0	0	2.2667e-05	1.98287e-05	3.46248e-05	0	0.000802519	0.000385327	0
'unclassified'	2.43978e-05	1.15411e-05	0	3.22778e-05	0.000142959	9.68054e-05	9.19794e-05	7.42115e-05	2.27868e-05	1.32913e-05	7.3193e-05	0	1.11605e-05	0	1.79643e-05	0	9.14052e-06	0	0	0	0	0	0	7.59994e-05	5.87372e-05	1.8382e-05	0.000337309	0	2.36211e-05	6.37755e-05	8.58944e-05	0	2.90239e-05	8.26153e-06	1.77258e-05	0	3.52767e-05	0	0	6.55899e-05	0.000153332	7.03383e-05	0.00022667	1.98287e-05	0.987258	0.990449	0.979135	0.981273	1.25992e-05
'Acinetobacter'	0.999292	0.999031	0.999655	0.999064	0.000786276	0.000726041	0.000367918	0.000111317	0.000227868	7.9748e-05	0.000164684	5.61687e-05	8.92837e-05	2.88525e-05	1.79643e-05	4.04793e-05	2.74216e-05	3.1067e-05	0.000144841	0	2.59885e-05	0	2.06424e-05	7.59994e-05	0.000117474	0	6.1329e-05	0	4.72422e-05	0	6.87155e-05	0	3.86986e-05	8.26153e-06	3.54516e-05	0	2.35178e-05	0.00254817	0	1.63975e-05	3.40739e-05	0	0.000113335	0.00045606	6.92497e-05	0.000146936	0.000185197	0.000462392	5.03969e-05
'Pseudomonas'	9.75911e-05	0.000126952	0.000115139	9.68335e-05	0.00114367	0.00159729	0.00275938	0.000482375	0.000205081	0.000119622	0.000219579	8.42531e-05	0.000178567	9.61751e-05	0.0002515	0.000141677	6.39836e-05	7.76675e-05	4.82803e-05	5.77834e-05	3.89828e-05	0.000107838	0.000103212	7.59994e-05	0.000117474	0.00018382	0.000153322	0	0.00304712	0.00226403	0.00254247	0.00135238	0.000135445	0.0001074	0.000106355	1.53081e-05	0.00021166	0.00015601	4.79946e-05	0.00013118	0.000323702	0.000105507	0.000204003	0.00075349	0.00183512	0.000636724	0.00296315	0.00238903	0.000201588
'Akkermansia'	1.62652e-05	0	0	0	0.00436026	0.000145208	0.000643856	0	0.995055	0.99883	0.998463	0.999101	0.00024553	0.000173115	0.000305393	0.000161917	1.8281e-05	6.2134e-05	0	5.77834e-05	6.49713e-05	6.47026e-05	2.06424e-05	0	5.87372e-05	5.5146e-05	0	0	0	3.18878e-05	0.000120252	0	0	2.47846e-05	0	0	0	0	0	0	6.81477e-05	0	2.2667e-05	0.000158629	0	0	0	0.000462392	5.03969e-05
'Staphylococcus'	2.43978e-05	2.30822e-05	1.91898e-05	0	7.14796e-05	9.68054e-05	0.000183959	0	4.55737e-05	0	0.00010979	0	2.23209e-05	9.61751e-06	7.18571e-05	4.04793e-05	7.31241e-05	3.1067e-05	3.86242e-05	2.88917e-05	1.29943e-05	6.47026e-05	1.03212e-05	0.000151999	0.000293686	1.8382e-05	0.000153322	0	4.72422e-05	3.18878e-05	6.87155e-05	0	2.90239e-05	4.13076e-05	0	0	9.40712e-05	2.60017e-05	4.79946e-05	0.000114782	0.000119259	0	2.2667e-05	0.000376745	0.000173124	0	0.000123464	0.000539457	0.000251984
'unclassified'	8.13259e-06	1.15411e-05	3.83796e-05	3.22778e-05	0.000357398	0.000484027	0.000275938	0.000185529	0.000250655	2.65827e-05	7.3193e-05	5.61687e-05	0.000613826	0.000750166	0.000323357	0.000890544	0.99787	0.997344	0.998378	0.998093	0.000155931	0.00017254	0.000206424	0.000683995	0.000176211	9.19101e-05	9.19935e-05	0.000114679	2.36211e-05	6.37755e-05	1.71789e-05	5.87993e-05	4.83732e-05	2.47846e-05	0.00012408	0	7.05534e-05	5.20034e-05	3.19964e-05	1.63975e-05	0.000102222	0	9.0668e-05	0.000376745	0	4.89788e-05	0.000123464	0.000924784	6.29961e-05
'Enterococcus'	1.62652e-05	8.07876e-05	0	6.45557e-05	7.14796e-05	4.84027e-05	0	3.71058e-05	0	0	5.48948e-05	2.80844e-05	0	1.9235e-05	3.59286e-05	0.000101198	0.000100546	0.000108734	2.89682e-05	5.77834e-05	0	4.31351e-05	1.03212e-05	0.000227998	5.87372e-05	7.35281e-05	0	0	0	3.18878e-05	8.58944e-05	5.87993e-05	4.83732e-05	5.78307e-05	0	1.53081e-05	0.000188142	7.80051e-05	0.000287968	0.000672296	0.996337	0.997626	0.996781	0.994032	0	9.79576e-05	0	0.000308261	0.000239385
'Lactobacillus'	1.62652e-05	4.61643e-05	1.91898e-05	0	0.000500357	0.000290416	0.000367918	3.71058e-05	0	1.32913e-05	0	2.80844e-05	0.000100444	0.00015388	0.000107786	6.07189e-05	0.000109686	9.3201e-05	2.89682e-05	2.88917e-05	0	0.000150973	3.09636e-05	0.000151999	0	0.000110292	0	0	4.72422e-05	3.18878e-05	5.15367e-05	0	3.86986e-05	0.000115661	8.86289e-05	7.65404e-05	3.52767e-05	5.20034e-05	4.79946e-05	1.63975e-05	0.000153332	1.75846e-05	4.5334e-05	0.000436231	6.92497e-05	0	0.00506204	0.00115598	0.998387
'Streptococcus'	8.13259e-06	0	0	0	7.14796e-05	0	0.000183959	0	2.27868e-05	0	7.3193e-05	2.80844e-05	0	0	0	0	0	0	0	0	0	0	0	0	5.87372e-05	3.6764e-05	0	0	0	0	3.43578e-05	0	0	0	0	0	0	0	0	3.27949e-05	0	0	2.2667e-05	7.93147e-05	0	0	0.000123464	7.70654e-05	0
'Clostridium_sensu_stricto'	1.62652e-05	5.77054e-05	3.83796e-05	6.45557e-05	0.000142959	0.000484027	0	0	2.27868e-05	3.9874e-05	7.3193e-05	0	0	0.000125028	1.79643e-05	8.09585e-05	9.14052e-05	6.2134e-05	2.89682e-05	2.88917e-05	1.29943e-05	6.47026e-05	2.06424e-05	0	0	0.000110292	6.1329e-05	0	0.00210228	0.000318878	0.000343578	0.000235197	0.998288	0.99862	0.998724	0.998638	0.000293972	5.20034e-05	0.00017598	0.000180372	0.000102222	0.000105507	9.0668e-05	0.00029743	0.000242374	0	6.17322e-05	0.000539457	0.000176389
'Anaerostipes'	7.31933e-05	0.000138493	3.83796e-05	0	0.000142959	0.000338819	0.000367918	0	0.00362311	0.000318992	0.00031107	0.000337012	0.99808	0.997875	0.99779	0.997531	0.000575853	0.00118055	0.000589019	0.00101121	0.000220903	0.000194108	1.03212e-05	0.000607995	0.000176211	0.000238966	6.1329e-05	5.73394e-05	0.000118106	9.56633e-05	0.000171789	0	4.83732e-05	2.47846e-05	0	0	9.40712e-05	7.80051e-05	4.79946e-05	8.19874e-05	0.000170369	3.51692e-05	0	0.000178458	6.92497e-05	0	6.17322e-05	0.000616523	7.55953e-05
'Blautia'	8.13259e-06	4.61643e-05	0	0	7.14796e-05	0.000145208	9.19794e-05	0	0	5.31653e-05	1.82983e-05	0	3.34814e-05	3.847e-05	0	0	9.14052e-06	7.76675e-05	9.65605e-06	0	1.29943e-05	8.62701e-05	2.06424e-05	0	0.00129222	0.00018382	3.06645e-05	0.000143349	0.993055	0.994324	0.994795	0.996884	6.77225e-05	4.95692e-05	3.54516e-05	0	7.05534e-05	5.20034e-05	3.19964e-05	4.91924e-05	3.40739e-05	0	0	0.000118972	0.000138499	4.89788e-05	6.17322e-05	0.00123305	2.51984e-05
'Dorea'	4.0663e-05	1.15411e-05	0	3.22778e-05	7.14796e-05	4.84027e-05	0	0	4.55737e-05	0	1.82983e-05	2.80844e-05	3.34814e-05	1.9235e-05	5.38929e-05	0	9.14052e-06	1.55335e-05	3.86242e-05	0	0	6.47026e-05	1.03212e-05	0	5.87372e-05	3.6764e-05	9.19935e-05	0	2.36211e-05	0	1.71789e-05	0	0.00054178	6.60922e-05	1.77258e-05	0.000122465	0.998471	0.996438	0.999056	0.998426	0.00022148	0.000140677	4.5334e-05	3.96574e-05	0	9.79576e-05	0	0.000539457	5.03969e-05
[truncated: 31 more columns]
