# Supplementary material for: Resolving microbial membership using Abundance and Variability In Taxonomy (‘AVIT )
Source: Sci Rep. 2016 Aug 17;6:31655. doi: 10.1038/srep31655 (PMC4987704; doi:10.1038/srep31655)
Supplement: Supplementary Dataset 9 [file srep31655-s13.xlsx]

## Sheet: Content
	Content of Supplemental Materials for in vivo GF and monoinoculation study
		Sheet Name	Details
	1	All_Data	Has the raw counts for all the members identified for all the samples
Whole Study together without erroneous sample	2	0.005RelAbundanceCutoffALL	Has the relative abundances of the members after noise reduction based on relative abundance of 0.005 based cut-off
	3	DomMembersNormalAVITALL	Has the relative abundances of the members in all the samples after using normal mode of 'AVIT considering that there are only few dominant species in the samples
	4	DomMembersStrongAVITALL	Has the relative abundances of the members in all the samples after using strong mode of 'AVIT considering that there are only few dominant species in the samples
	5	DomMembersExtraStrongAVITALL	Has the relative abundances of the members in all the samples after using extra-strong mode of 'AVIT considering that there are only few dominant species in the samples
	6	6OrdersMembersNormalAVITAll	Has the relative abundances of the members in all the samples after using normal mode of 'AVIT considering that there are 6 orders of different concentrations of species in the samples
	7	6OrdersMembersStrongAVITAll	Has the relative abundances of the members in all the samples after using strong mode of 'AVIT considering that there are 6 orders of different concentrations of species in the samples
	8	6OrdersMembersExtraStrongAVITAll	Has the relative abundances of the members in all the samples after using extra-strong mode of 'AVIT considering that there are 6 orders of different concentrations of species in the samples
GF samples
	10	DomMembersNormalAVITGF	Has the relative abundances of the members in the Germ-free samples only after using normal mode of 'AVIT considering that there are only few dominant species in the samples
	11	DomMembersStrongAVITGF	Has the relative abundances of the members in the Germ-free samples only after using strong mode of 'AVIT considering that there are only few dominant species in the samples
	12	DomMembersExtraStrongAVITGF	Has the relative abundances of the members in the Germ-free samples only after using extra-strong mode of 'AVIT considering that there are only few dominant species in the samples
	13	6OrdersMembersNormalAVITGF	Has the relative abundances of the members in the Germ-free samples only after using normal mode of 'AVIT considering that there are 6 orders of different concentrations of species in the samples
	14	6OrdersMembersStrongAVITGF	Has the relative abundances of the members in the Germ-free samples only after using strong mode of 'AVIT considering that there are 6 orders of different concentrations of species in the samples
	15	6OrdersMembersExtraStrongAVITGF	Has the relative abundances of the members in the Germ-free samples only after using extra-strong mode of 'AVIT considering that there are 6 orders of different concentrations of species in the samples
Monoinoculated samples without erroneous sample
	17	DomMembersNormalAVITMI	Has the relative abundances of the members in the Monoinoculated samples only after using normal mode of 'AVIT considering that there are only few dominant species in the samples
	18	DomMembersStrongAVITMI	Has the relative abundances of the members in the Monoinoculated samples only after using strong mode of 'AVIT considering that there are only few dominant species in the samples
	19	DomMembersExtraStrongAVITMI	Has the relative abundances of the members in the Monoinoculated samples only after using extra-strong mode of 'AVIT considering that there are only few dominant species in the samples
	20	6OrdersMembersNormalAVITMI	Has the relative abundances of the members in the Monoinoculated samples only after using normal mode of 'AVIT considering that there are 6 orders of different concentrations of species in the samples
	21	6OrdersMembersStrongAVITMI	Has the relative abundances of the members in the Monoinoculated samples only after using strong mode of 'AVIT considering that there are 6 orders of different concentrations of species in the samples
	22	6OrdersMembersExtraStrongAVITMI	Has the relative abundances of the members in the Monoinoculated samples only after using extra-strong mode of 'AVIT considering that there are 6 orders of different concentrations of species in the samples
In vitro E. coli only samples
	17	DomMembersNormalAVITEC	Has the relative abundances of the members in the E. coli only samples only after using normal mode of 'AVIT considering that there are only few dominant species in the samples
	18	DomMembersStrongAVITEC	Has the relative abundances of the members in the E. coli only samples only after using strong mode of 'AVIT considering that there are only few dominant species in the samples
	19	DomMembersExtraStrongAVITEC	Has the relative abundances of the members in the E. coli only samples only after using extra-strong mode of 'AVIT considering that there are only few dominant species in the samples
	20	6OrdersMembersNormalAVITEC	Has the relative abundances of the members in the E. coli only samples only after using normal mode of 'AVIT considering that there are 6 orders of different concentrations of species in the samples
	21	6OrdersMembersStrongAVITEC	Has the relative abundances of the members in the E. coli only samples only after using strong mode of 'AVIT considering that there are 6 orders of different concentrations of species in the samples
	22	6OrdersMembersExtraStrongAVITEC	Has the relative abundances of the members in the E. coli only samples only after using extra-strong mode of 'AVIT considering that there are 6 orders of different concentrations of species in the samples

## Sheet: All_Data
																				Erroneous
	GF	GF	GF	GF	GF	GF	GF	GF	GF	GF	GF	GF	GF	GF	GF	MI	MI	MI	MI	MI	MI	GF	GF	GF	GF	GF	GF	GF	GF	MI	MI	MI	MI	MI	MI	MI	EcoliOnly	EcoliOnly	EcoliOnly	EcoliOnly	MI	EcoliOnly	Control
	1	1	1	1	1	1	1	1	1	1	1	1	1	1	1	2	2	2	2	5	2	1	1	1	1	1	1	1	1	2	2	2	2	2	2	2	3	3	3	3	2	3	4
Taxon	Sample 1	Sample 2	Sample 3	Sample 4	Sample 5	Sample 6	Sample 7	Sample 8	Sample 9	Sample 10	Sample 11	Sample 12	Sample 13	Sample 14	Sample 15	Sample 16	Sample 17	Sample 18	Sample 19	Sample 20	Sample 21	Sample 22	Sample 23	Sample 24	Sample 25	Sample 26	Sample 27	Sample 28	Sample 29	Sample 30	Sample 31	Sample 32	Sample 33	Sample 34	Sample 35	Sample 36	Sample 37	Sample 38	Sample 39	Sample 40	Sample 41	Sample 42	Sample 43
'Gp1'	0	2	0	0	5	0	8	0	0	0	0	0	0	0	0	0	0	0	0	0	0	5	0	8	17	0	6	0	0	0	0	0	0	0	0	0	0	0	0	0	0	0	0
'Gp3'	0	1	1	0	0	0	0	0	0	0	0	2	0	0	1	0	0	0	0	0	0	0	0	0	0	0	0	0	8	0	0	0	0	0	0	0	0	0	0	0	0	0	0
'Iamia'	0	0	0	0	0	0	0	0	2	0	0	0	0	0	0	0	0	0	0	0	0	0	0	0	0	0	0	0	0	0	0	0	0	0	0	0	0	0	0	0	0	0	0
'Actinomyces'	0	0	0	0	0	2	0	0	0	0	0	0	0	9	0	1	0	0	0	0	0	0	0	2	0	2	0	0	0	0	0	0	0	0	0	0	0	0	0	0	0	0	35
'Brevibacterium'	12	15	0	1	0	5	0	0	3	3	26	0	0	0	2	0	0	0	0	0	0	0	0	0	1	0	0	0	8	0	0	0	0	0	0	0	0	0	0	0	0	0	0
'Cellulomonas'	0	0	0	0	0	0	0	0	0	0	2	0	0	0	0	0	0	0	0	0	0	0	0	0	0	0	0	0	0	0	0	0	0	0	0	0	0	0	0	0	0	0	0
'Corynebacterium'	14	71	5	77	5	32	12	26	27	26	71	12	38	47	18	1	0	0	0	0	3	6	4	8	10	5	27	9	18	0	0	0	0	0	0	0	2	0	0	0	0	0	0
'Turicella'	1	0	0	0	0	0	0	0	0	0	5	0	0	0	0	0	0	0	0	0	0	0	0	0	0	0	0	0	0	0	0	0	0	0	0	0	0	0	0	0	0	0	0
'Brachybacterium'	7	1	0	0	0	14	9	0	0	0	0	0	0	0	0	0	0	0	0	0	0	0	0	0	0	0	1	0	0	0	0	0	0	0	0	0	0	0	0	0	0	0	0
'Dermacoccus'	0	0	0	1	0	0	0	0	0	0	0	0	0	0	0	0	0	0	0	0	0	0	0	0	0	0	0	0	0	0	0	0	0	0	0	0	0	0	0	0	0	0	0
'Dietzia'	0	12	0	0	1	0	2	0	1	1	0	0	0	0	0	0	0	0	0	0	0	0	0	0	0	0	0	0	0	0	0	0	0	0	0	0	0	0	0	0	0	0	0
'Geodermatophilus'	0	5	0	0	0	9	0	2	0	0	0	0	0	0	0	0	0	0	0	0	0	0	0	0	0	0	7	0	0	0	0	0	0	0	0	0	0	0	0	0	0	0	0
'Modestobacter'	0	0	0	0	0	0	0	0	0	0	0	0	0	0	0	0	0	0	0	0	0	0	0	0	0	0	0	0	10	0	0	0	0	0	0	0	0	0	0	0	0	0	0
'Phycicoccus'	0	0	0	0	0	0	0	0	10	0	0	0	0	0	0	0	0	0	0	0	0	0	0	0	0	0	0	0	0	0	0	0	0	0	0	0	0	0	0	0	0	0	0
'Terrabacter'	0	2	0	0	0	0	0	0	0	0	0	0	0	0	0	0	0	0	0	0	0	0	0	0	0	3	0	0	0	0	0	0	0	0	0	0	0	0	0	0	0	0	0
'Tetrasphaera'	0	0	0	0	0	0	0	0	3	0	0	0	0	0	0	0	0	0	0	0	0	0	0	0	0	0	0	0	0	0	0	0	0	0	0	0	0	0	0	0	0	0	0
'unclassified'	1	0	0	0	0	7	0	0	2	0	0	0	0	0	0	0	0	0	0	0	0	0	0	0	0	0	0	0	0	0	0	0	0	0	0	0	0	0	0	0	0	0	0
'Kineococcus'	10	37	5	4	0	6	5	18	2	0	0	2	2	0	1	0	0	0	0	0	1	0	0	0	0	0	0	1	0	0	0	0	0	0	0	0	0	0	0	0	0	0	0
'unclassified'	0	5	0	2	0	1	0	0	0	0	0	0	0	0	0	0	0	0	0	0	0	0	0	0	0	0	0	0	0	0	0	0	0	0	0	0	0	0	0	0	0	0	0
'Clavibacter'	0	0	0	0	0	0	14	0	1	0	1	0	6	0	0	0	1	0	0	0	0	0	0	0	1	0	1	0	1	0	0	0	0	0	0	0	0	0	0	1	0	0	0
'Frondihabitans'	0	1	0	0	0	0	0	0	0	1	0	0	1	1	1	0	0	0	0	0	0	0	0	0	1	0	0	0	0	0	0	0	0	0	0	0	0	0	0	0	0	0	0
'Leifsonia'	17	111	38	140	54	111	77	44	101	41	115	31	63	60	60	0	6	0	0	0	6	48	104	104	117	88	97	84	104	0	0	0	0	1	1	0	1	1	0	0	0	0	0
'Leucobacter'	6	2	0	0	1	0	0	0	2	3	0	0	3	0	1	0	0	0	0	0	0	0	0	0	0	0	0	0	0	0	0	0	0	0	0	0	0	0	0	0	0	0	0
'Rathayibacter'	5	22	5	17	3	9	10	3	34	4	21	1	1	4	9	0	1	0	0	0	0	5	9	0	0	2	5	10	8	0	0	0	0	0	0	0	0	0	0	0	0	0	0
'unclassified'	60	284	32	160	25	109	36	76	240	49	58	22	131	11	33	0	0	0	0	0	2	5	13	36	0	11	17	12	39	0	0	0	0	0	1	0	1	1	0	0	1	0	0
'Arthrobacter'	3	22	1	2	0	0	0	0	8	0	10	3	8	0	6	0	0	0	0	0	0	0	0	8	0	0	0	0	0	0	0	0	0	0	0	0	0	0	0	0	0	0	0
'Kocuria'	2	2	0	15	0	0	2	0	0	0	4	0	0	0	0	0	0	0	0	0	0	1	0	3	0	0	0	0	0	0	0	0	0	0	0	0	0	0	0	0	0	0	0
'Micrococcus'	0	0	2	0	5	0	0	0	0	0	0	2	0	0	0	0	0	0	0	0	0	0	0	0	0	0	0	0	0	0	0	0	0	0	0	0	0	0	0	0	0	0	0
'Rothia'	0	13	0	13	1	6	1	1	0	0	0	6	3	0	2	0	0	0	0	0	0	0	0	0	0	0	0	3	4	0	0	0	0	0	0	0	0	0	0	0	0	0	0
'Yaniella'	0	0	0	0	1	0	0	0	0	0	0	0	2	0	0	0	0	0	0	0	0	0	0	0	0	0	0	0	0	0	0	0	0	0	0	0	0	0	0	0	0	0	0
'unclassified'	0	35	5	9	5	27	10	9	21	15	6	1	17	11	0	0	3	0	0	0	0	13	3	3	14	13	20	25	15	0	0	0	0	1	0	0	0	0	0	0	0	0	0
'Actinoplanes'	0	0	0	0	0	0	0	0	1	0	0	0	0	0	0	0	0	0	0	0	0	0	0	0	0	0	0	0	0	0	0	0	0	0	0	0	0	0	0	0	0	0	0
'Mycobacterium'	1	4	1	7	1	4	4	0	2	1	0	2	9	0	3	0	0	0	0	0	0	0	6	2	2	2	8	0	0	0	0	0	0	0	0	0	0	0	0	0	0	0	0
'Humicoccus'	0	1	0	0	0	0	0	0	0	0	0	0	0	0	0	0	0	0	0	0	0	0	0	0	0	0	0	0	0	0	0	0	0	0	0	0	0	0	0	0	0	0	0
'Gordonia'	0	1	1	4	0	0	0	1	2	3	0	2	0	1	0	0	0	0	0	0	0	0	0	0	0	0	0	0	0	0	0	0	0	0	0	0	0	0	0	0	0	0	0
'Rhodococcus'	26	145	13	45	11	36	25	23	35	12	18	9	35	2	11	0	0	0	0	0	2	0	4	12	2	0	13	16	7	0	0	0	0	0	0	0	0	0	0	0	0	0	0
'Williamsia'	1	11	0	7	2	1	0	4	1	2	2	0	4	1	0	0	0	0	0	0	0	0	0	0	0	0	0	0	0	0	0	0	0	0	0	0	0	0	0	0	0	0	0
'Marmoricola'	0	0	0	0	0	5	0	0	0	0	0	0	0	0	0	0	0	0	0	0	0	0	0	0	0	0	0	0	0	0	0	0	0	0	0	0	0	0	0	0	0	0	0
'unclassified'	0	0	0	0	0	0	0	0	2	0	0	0	0	0	0	0	0	0	0	0	0	0	0	0	0	0	0	0	0	0	0	0	0	0	0	0	0	0	0	0	0	0	0
'Nocardiopsis'	0	8	0	0	0	0	0	1	2	0	0	0	4	0	0	0	0	0	0	0	0	0	0	0	0	0	0	0	0	0	0	0	0	0	0	0	0	0	0	0	0	0	0
'Thermobifida'	0	0	0	0	0	4	0	0	0	0	0	0	0	0	0	0	0	0	0	0	0	0	0	0	0	0	0	0	0	0	0	0	0	0	0	0	0	0	0	0	0	0	0
'unclassified'	0	2	0	0	0	0	0	0	0	0	0	0	0	0	0	0	0	0	0	0	0	0	0	0	0	0	0	0	0	0	0	0	0	0	0	0	0	0	0	0	0	0	0
'Cellulosimicrobium'	0	0	0	1	0	0	0	0	0	0	0	0	0	0	0	0	0	0	0	0	0	0	0	0	0	0	0	0	0	0	0	0	0	0	0	0	0	0	0	0	0	0	0
'Promicromonospora'	0	0	0	0	0	0	0	0	0	1	0	0	0	0	0	0	0	0	0	0	0	0	0	0	0	0	0	0	0	0	0	0	0	0	0	0	0	0	0	0	0	0	0
'Propionibacterium'	0	0	0	0	0	1	0	0	0	0	0	0	0	0	0	0	0	0	0	0	0	0	0	0	0	0	0	0	0	0	0	0	0	0	0	0	0	0	0	0	0	0	0
'Pseudonocardia'	0	0	0	0	0	0	0	0	11	0	0	0	0	0	0	0	0	0	0	0	0	0	0	0	0	0	0	0	0	0	0	0	0	0	0	0	0	0	0	0	0	0	0
'Saccharopolyspora'	0	0	1	1	0	0	0	0	1	0	0	1	0	0	0	0	0	0	0	0	0	0	0	0	0	0	0	0	0	0	0	0	0	0	0	0	0	0	0	1	0	0	0
'unclassified'	0	0	6	36	0	9	0	0	14	8	16	1	120	7	15	0	0	0	0	0	0	0	0	6	1	0	126	3	3	0	0	0	0	0	0	0	0	0	0	0	1	0	0
'unclassified'	1	0	0	0	0	0	0	0	0	0	0	0	0	0	0	0	0	0	0	0	0	0	0	0	0	0	0	0	0	0	0	0	0	0	0	0	0	0	0	0	0	0	0
'Sanguibacter'	1	17	1	304	0	17	0	0	5	1	0	0	3	0	0	0	0	0	0	0	0	0	0	3	0	0	0	0	0	0	0	0	0	0	0	0	0	0	0	0	0	0	0
'Streptomyces'	0	0	0	0	0	0	0	0	0	0	1	0	3	0	0	0	0	0	0	0	0	0	0	0	6	0	0	0	0	0	0	0	0	0	0	0	0	0	0	0	0	0	0
'Tsukamurella'	0	0	0	0	0	0	0	0	0	0	0	0	0	0	0	0	0	0	0	0	0	0	0	0	2	0	0	0	0	0	0	0	0	0	0	0	0	0	0	0	0	0	0
'unclassified'	3	22	6	11	1	13	6	3	29	4	48	7	7	2	0	0	0	0	0	0	0	3	0	0	10	0	0	3	5	0	0	0	0	0	0	0	1	0	0	0	0	0	0
'Bifidobacterium'	9	15	6	13	5	10	12	20	8	31	25	4	0	13	1	3	26	2	4	5	1	6	5	2	0	10	0	17	6	0	13	0	3	3	2	0	2	73	1	0	5	0	67
'Gardnerella'	0	0	0	0	0	0	0	0	0	0	0	3	0	0	0	0	0	0	0	0	0	0	0	0	0	0	0	0	0	0	0	0	0	0	0	0	0	0	0	0	0	0	0
'unclassified'	0	0	0	0	0	0	0	0	0	0	0	0	0	1	0	0	0	0	0	0	0	0	0	0	0	0	0	0	0	0	0	0	0	0	0	0	0	0	0	0	0	0	0
'Asaccharobacter'	0	0	0	0	0	0	0	0	0	0	0	0	0	0	0	0	0	0	0	0	0	7	0	0	0	0	0	0	0	0	0	1	0	1	0	0	0	0	0	0	0	0	0
'Atopobium'	0	2	0	0	0	0	0	0	0	0	0	1	0	0	0	0	0	0	0	0	0	0	0	0	0	0	0	0	0	0	0	0	0	0	0	0	0	0	0	0	0	0	0
'Collinsella'	2	2	0	0	0	0	2	2	0	0	0	0	5	4	7	2	0	0	1	5	0	0	5	1	0	1	1	2	0	2	0	0	0	0	5	3	1	33	2	2	0	0	0
'Eggerthella'	0	0	0	0	0	0	0	0	2	0	0	0	0	0	0	0	0	0	0	0	0	9	0	0	0	0	3	0	0	0	0	0	0	0	0	0	0	1	0	0	0	0	0
'Enterorhabdus'	0	0	0	0	0	0	0	0	0	0	0	0	0	0	0	0	0	0	0	0	0	0	0	0	0	0	0	0	1	0	0	0	0	0	3	0	0	0	0	0	0	0	0
'Olsenella'	0	0	0	0	0	10	0	0	0	0	0	0	0	0	0	0	0	0	0	0	0	0	0	0	0	0	0	0	0	0	0	0	0	0	0	0	0	0	0	0	0	0	0
'unclassified'	112	765	13	96	12	74	89	119	127	65	27	2	32	22	31	2	0	0	0	0	3	13	0	6	2	5	14	14	29	0	0	0	0	1	2	0	0	1	0	0	0	0	0
'Rubrobacter'	0	0	0	9	0	0	0	0	0	0	0	0	0	0	0	0	0	0	0	0	0	0	0	0	0	0	0	0	0	0	0	0	0	0	0	0	0	0	0	0	0	0	0
'Solirubrobacter'	0	7	0	0	0	0	0	1	0	0	0	0	0	0	0	0	0	0	0	0	0	0	0	0	0	0	0	0	0	0	0	0	0	0	0	0	0	0	0	0	0	0	0
'unclassified'	6	7	0	0	0	3	0	0	2	0	6	0	1	0	0	0	0	0	0	0	0	0	0	0	0	2	2	0	0	0	0	0	0	0	0	0	0	0	0	0	0	0	0
'Armatimonas_Armatimonadetes_gp1'	0	0	0	0	0	0	0	0	0	0	0	0	0	1	0	0	0	0	0	0	0	0	0	0	0	0	0	0	0	0	0	0	0	0	0	0	0	0	0	0	0	0	0
'Barnesiella'	3	0	0	2	0	6	2	2	7	9	3	0	0	0	1	0	1	0	0	0	0	0	13	10	9	0	0	6	0	0	0	0	4	0	0	0	0	0	1	0	0	0	0
'Butyricimonas'	0	0	2	0	1	0	3	0	0	0	0	0	0	4	1	0	0	0	0	0	0	0	0	2	0	0	0	0	0	0	0	0	1	0	0	0	3	0	0	1	0	0	0
'Odoribacter'	0	1	0	0	0	0	0	0	0	10	0	0	0	0	0	0	0	0	0	0	0	0	0	0	10	0	0	1	0	0	0	0	1	0	0	0	0	0	2	1	0	0	0
'Parabacteroides'	3	2	11	48	13	4	3	3	10	6	32	8	32	29	18	7	1	1	0	4	1	2	9	0	14	12	15	9	16	0	0	0	1	0	1	3	5	0	2	3	1	0	0
'Porphyromonas'	0	0	0	0	6	0	0	0	0	0	0	0	4	0	0	0	0	0	0	0	0	0	0	0	0	0	3	0	0	0	0	0	0	0	0	0	0	0	0	0	0	0	0
'unclassified'	33	69	54	117	51	95	50	49	55	74	67	26	49	53	56	7	1	0	0	0	3	55	60	45	50	64	37	12	56	0	0	0	0	1	0	0	0	0	0	2	0	0	0
'Paraprevotella'	0	0	1	1	0	0	0	0	0	0	0	0	16	1	5	12	0	0	3	0	0	0	0	0	0	0	0	0	0	2	0	0	0	0	0	0	1	0	0	0	0	0	0
'Prevotella'	13	13	86	13	5	25	1	43	0	19	5	6	2	7	0	4	0	87	8	2	1	5	0	19	0	0	0	92	132	0	0	1	5	0	10	0	0	5	0	45	1	0	0
'unclassified'	6	10	7	1	0	7	2	10	2	0	19	0	11	4	2	0	1	0	0	0	1	1	3	15	9	11	7	8	9	0	0	0	0	0	0	0	0	0	0	0	0	0	0
'Alistipes'	2	18	21	19	5	21	42	4	25	10	29	13	8	5	9	4	6	1	3	0	7	18	28	22	27	24	11	22	17	0	0	1	5	1	2	4	8	0	6	8	7	1	0
'Bacteroides'	195	152	81	160	174	231	163	153	137	233	233	95	201	106	159	65	33	9	23	130	125	82	230	185	321	124	124	139	128	16	13	14	19	22	8	51	106	25	40	21	8	7	75
'unclassified'	4	7	1	1	11	0	5	0	0	10	15	6	13	10	0	0	1	0	1	0	0	0	21	1	9	0	0	0	3	0	0	0	0	0	0	0	0	0	3	1	0	0	0
'Ferruginibacter'	0	0	0	0	0	0	0	0	7	0	0	0	0	0	0	0	0	0	0	0	0	0	0	0	0	0	0	0	0	0	0	0	0	0	0	0	0	0	0	0	0	0	0
'Sediminibacterium'	505	2554	719	1918	1432	3298	1573	1211	2094	1112	2627	830	2259	1213	1148	59	72	5	12	0	83	1589	2797	2305	2259	1511	2053	2152	2927	1	6	1	1	11	4	2	4	26	1	1	8	2	0
'unclassified'	1008	4616	1389	3762	2871	5857	2911	2319	3744	2133	5252	1405	4339	2671	2214	188	140	8	15	0	188	4099	4976	4528	4305	2409	4009	4002	6280	1	4	6	5	18	10	5	8	38	4	3	13	1	2
'Hymenobacter'	0	3	1	0	0	3	0	0	4	1	2	0	0	0	2	0	0	0	0	0	0	0	0	0	0	0	0	0	0	0	0	0	0	0	0	0	0	0	0	0	0	0	0
'Spirosoma'	0	0	0	0	0	0	0	0	0	0	0	0	0	0	1	0	0	0	0	0	0	0	6	0	0	0	0	0	0	0	0	0	0	0	0	0	0	0	0	0	0	0	0
'unclassified'	0	0	0	0	0	0	0	0	5	0	0	0	0	0	0	0	0	0	0	0	0	0	0	0	0	0	0	0	0	0	0	0	0	0	0	0	0	0	0	0	0	0	0
'Pedobacter'	0	0	0	0	0	0	0	0	2	1	0	0	1	0	0	0	0	0	0	0	0	0	0	0	0	0	0	0	0	0	0	0	0	0	0	0	0	0	0	0	0	0	0
'Chryseobacterium'	0	1	0	0	0	1	5	0	3	1	2	0	5	0	1	0	0	0	0	0	0	0	1	5	1	0	0	0	0	0	0	0	0	0	0	0	0	0	0	0	0	0	0
'Cloacibacterium'	0	0	0	0	0	0	3	0	0	0	18	7	0	0	0	0	0	0	0	0	0	0	0	0	0	0	0	0	0	0	0	0	0	0	0	0	2	1	0	0	0	0	0
'Flavobacterium'	0	0	0	0	0	0	0	0	0	0	0	0	7	0	3	0	0	0	0	0	0	0	0	0	0	0	1	0	0	0	0	0	0	0	0	0	0	0	0	0	0	0	0
'unclassified'	0	0	0	0	0	0	0	0	0	0	0	2	0	0	0	0	0	0	0	0	0	0	2	0	0	0	0	0	0	0	0	0	0	0	0	0	0	0	0	0	0	0	0
'unclassified'	4	27	12	7	14	29	13	8	9	15	8	4	31	27	2	0	1	0	0	0	0	5	8	4	8	23	16	3	14	0	0	0	2	0	0	0	0	0	0	0	0	0	0
'Neochlamydia'	0	0	0	0	0	0	0	0	0	0	0	0	0	0	0	0	0	0	0	0	0	0	0	0	0	0	0	1	0	0	0	0	0	0	0	0	0	0	0	0	0	0	0
'Mucispirillum'	0	0	0	0	0	0	11	9	0	0	0	0	9	0	0	1	0	0	0	0	0	0	7	0	0	0	0	0	0	0	0	0	0	0	0	0	0	0	0	0	0	0	0
'Deinococcus'	0	0	0	0	0	0	0	0	0	0	0	0	0	0	0	0	0	0	0	0	0	0	0	0	0	0	0	2	0	0	0	0	0	0	0	0	0	0	0	0	0	0	0
'Fusobacterium'	0	0	1	0	0	0	0	0	0	0	0	3	0	0	0	0	0	0	0	0	0	0	0	0	0	0	0	0	0	0	0	0	0	0	0	0	0	0	0	0	0	0	0
'unclassified'	0	0	0	0	0	0	0	0	0	0	0	0	0	0	0	0	0	0	0	0	0	0	0	0	1	0	0	0	0	0	0	0	0	0	0	0	0	0	0	0	0	0	0
'Leptotrichia'	0	0	0	0	1	0	0	0	0	0	0	0	0	0	5	0	0	0	0	0	0	0	0	0	3	0	0	0	0	0	0	0	0	0	0	0	0	0	0	0	0	0	0
'Sneathia'	0	0	0	0	0	0	0	0	0	0	0	18	0	0	0	0	0	0	0	0	0	0	0	0	0	0	0	0	0	0	0	0	0	0	0	0	0	0	0	0	0	0	0
'Singulisphaera'	0	0	0	0	0	0	0	0	0	0	0	0	0	0	1	1	0	0	0	0	0	0	0	0	1	0	1	0	0	0	0	0	0	0	0	0	0	0	0	0	0	0	0
'unclassified'	1	13	7	21	24	3	5	12	2	12	35	4	13	14	6	1	0	0	0	0	0	18	27	18	41	9	7	12	16	0	0	0	0	0	0	0	0	0	0	0	0	0	0
'Brevundimonas'	0	4	0	0	0	0	0	1	1	4	0	0	0	2	0	0	0	0	0	0	0	0	0	3	0	0	1	0	0	0	0	0	0	0	0	0	0	0	0	0	0	0	0
'Caulobacter'	5	39	1	5	13	32	6	14	12	3	17	11	1	13	19	3	0	0	1	0	2	38	34	19	5	10	16	10	22	0	0	0	0	0	0	0	1	0	0	0	0	0	0
'Phenylobacterium'	7	37	13	47	30	80	24	18	26	5	15	9	46	46	20	1	4	0	1	0	1	14	59	43	50	51	15	22	65	0	0	0	0	0	0	0	0	1	1	0	0	0	0
'unclassified'	157	826	292	749	448	1104	547	351	641	362	721	209	609	488	405	31	22	2	7	0	32	615	1009	830	555	564	887	599	938	0	0	3	2	2	2	1	1	17	1	1	3	1	0
'Aurantimonas'	2	1	0	0	0	9	0	0	0	0	1	0	6	0	0	0	0	0	0	0	0	0	0	0	0	0	0	0	0	0	0	0	0	0	0	0	0	0	0	0	0	0	0
'Chelatococcus'	0	0	5	0	0	0	0	0	0	0	0	0	0	0	0	0	0	0	0	0	0	0	0	0	0	0	0	0	0	0	0	0	0	0	0	0	0	0	0	0	0	0	0
'Afipia'	0	0	0	0	7	11	7	0	0	3	0	0	0	2	0	0	1	0	0	0	0	0	0	0	2	0	0	0	0	0	0	0	0	0	0	0	0	0	0	0	0	0	0
'Bosea'	1	8	0	0	0	0	5	0	0	0	8	1	3	0	0	0	0	0	0	0	0	0	0	0	0	0	14	0	9	0	0	0	0	0	0	0	0	0	0	0	0	0	0
'Bradyrhizobium'	5	20	10	11	7	18	3	1	25	1	25	4	13	47	22	0	0	0	0	0	1	18	23	2	3	8	8	4	15	0	0	0	1	1	0	0	0	0	0	0	0	0	0
'Rhodopseudomonas'	0	0	0	0	0	0	0	0	0	0	0	0	0	0	0	0	0	0	0	0	0	0	0	1	0	0	0	0	0	0	0	0	0	0	0	0	0	0	0	0	0	0	0
'unclassified'	0	11	0	2	0	0	0	2	1	3	1	0	1	0	0	1	0	0	0	0	0	0	0	13	0	5	8	0	0	0	0	0	0	0	0	0	0	0	0	0	0	0	0
'Ochrobactrum'	0	2	0	0	0	0	0	0	0	0	0	0	0	0	0	0	0	0	0	0	0	0	0	0	0	0	0	0	0	0	0	0	0	0	0	0	0	0	0	0	0	0	0
'unclassified'	0	2	0	0	0	0	0	2	0	0	0	0	0	0	0	0	0	0	0	0	0	0	0	0	0	0	0	0	0	0	0	0	0	0	0	0	0	0	0	0	0	0	0
'Devosia'	0	0	0	0	3	0	0	0	6	3	0	0	0	0	0	0	0	0	0	0	0	0	0	0	6	0	0	0	0	0	0	0	0	0	0	0	0	0	0	0	0	0	0
'Hyphomicrobium'	0	5	0	3	0	6	0	0	0	0	0	0	0	0	0	0	0	0	0	0	0	0	0	0	0	0	0	0	0	0	0	0	0	0	0	0	0	0	0	0	0	0	0
'Pedomicrobium'	12	48	23	60	34	47	32	24	41	21	97	17	36	32	27	2	0	0	0	0	3	32	66	54	32	51	40	53	30	0	0	0	0	0	0	0	1	1	0	0	0	0	0
'Methylobacterium'	417	2356	553	1773	946	2317	1133	942	1601	1177	2669	651	1775	1347	1111	74	86	6	11	0	82	1409	2172	1953	1746	1280	1935	1381	2301	0	0	2	3	15	2	3	1	29	6	2	5	0	1
'Aminobacter'	7	12	0	0	0	10	0	0	0	0	0	0	7	39	23	1	0	0	0	0	0	0	0	0	0	1	0	0	0	0	0	0	0	1	0	0	0	0	0	0	0	0	0
'Mesorhizobium'	0	0	0	0	0	0	0	0	0	0	0	0	0	0	1	0	0	0	0	0	0	0	0	0	0	0	0	0	0	0	0	0	0	0	0	0	0	0	0	0	0	0	0
'unclassified'	0	0	0	0	1	0	0	0	0	0	0	0	0	0	0	0	0	0	0	0	0	0	0	0	0	0	0	0	0	0	0	0	0	0	0	0	0	0	0	0	0	0	0
'Rhizobium'	21	32	1	10	4	7	5	0	4	5	31	0	12	0	6	0	0	0	0	0	0	0	0	6	0	0	8	0	17	0	0	0	0	0	0	0	0	0	0	0	0	0	0
'unclassified'	0	0	0	0	0	0	0	0	0	0	0	0	0	0	0	0	0	0	0	0	0	0	0	0	0	0	11	0	0	0	0	0	0	0	0	0	0	0	0	0	0	0	0
'unclassified'	0	1	0	14	10	5	2	4	0	1	0	0	0	1	0	0	0	0	0	0	0	0	0	0	0	8	1	0	5	0	0	0	0	0	0	0	0	0	0	0	0	0	0
'Paracoccus'	0	0	1	0	0	0	0	0	3	7	0	0	0	0	0	0	0	0	0	0	0	0	0	0	0	0	0	0	0	0	0	0	0	0	0	0	0	0	0	0	0	0	0
'Rhodobacter'	0	0	0	0	0	0	0	0	0	0	0	0	0	0	0	0	0	0	0	0	0	0	0	0	0	0	0	0	0	0	0	0	0	0	0	0	0	0	0	0	0	0	7
'unclassified'	0	0	0	0	0	0	0	0	0	0	0	0	2	0	0	0	0	0	0	0	0	0	0	0	0	0	0	0	0	0	0	0	0	0	0	0	0	0	0	0	0	0	0
'Acetobacter'	1	42	13	0	8	10	21	2	0	16	12	0	40	13	19	1	1	0	0	0	0	21	15	1	25	2	24	15	30	0	0	0	0	1	0	0	0	0	0	0	0	0	0
'Gluconobacter'	0	24	11	27	27	17	8	4	12	14	9	4	7	0	0	0	0	0	0	0	1	14	6	20	29	6	20	12	9	0	0	0	0	1	0	0	0	0	0	0	0	0	0
'unclassified'	0	0	0	0	0	0	0	0	0	0	0	0	0	0	0	0	0	0	0	0	0	0	0	0	0	0	0	0	0	0	0	0	0	0	0	0	0	2	0	0	0	0	0
'Mitochondria_genus_incertae_sedis'	42	370	36	648	104	191	336	161	160	545	118	47	495	92	282	3	0	0	0	0	3	8	21	133	12	25	47	31	55	0	0	0	0	0	0	0	1	1	0	0	0	1	0
'Erythrobacter'	0	0	0	0	0	0	0	0	0	1	0	0	0	0	0	0	0	0	0	0	0	0	0	0	0	0	0	0	0	0	0	0	0	0	0	0	0	0	0	0	0	0	0
'Novosphingobium'	0	0	0	0	0	0	0	6	0	0	0	0	0	0	0	0	0	0	0	0	0	0	0	0	0	0	0	0	0	0	0	0	0	0	0	0	0	0	0	0	0	0	0
'Sphingomonas'	43	335	93	240	151	330	182	150	223	173	317	51	249	243	193	10	9	0	2	0	20	261	331	315	352	192	290	281	506	0	0	1	0	0	2	1	0	2	0	0	1	0	0
'Sphingopyxis'	0	0	0	0	0	0	0	0	0	0	0	0	0	0	0	0	0	0	0	0	0	0	0	0	0	0	0	0	6	0	0	0	0	0	0	0	0	0	0	0	0	0	0
'unclassified'	0	0	0	0	0	1	0	0	0	0	0	0	0	1	0	0	0	0	0	0	0	0	0	0	0	0	0	0	0	0	0	0	0	0	0	0	0	0	0	0	0	0	0
'unclassified'	0	4	3	0	18	0	0	10	0	9	6	5	5	0	0	0	0	0	0	0	0	0	0	0	0	18	12	0	7	0	0	0	0	0	0	0	0	0	0	0	0	0	0
'Ralstonia'	0	1	0	2	0	3	1	0	0	0	6	0	6	7	0	0	0	0	0	0	0	1	0	2	0	0	8	6	0	0	0	0	0	0	0	0	0	0	0	0	0	0	0
'Aquabacterium'	0	0	0	0	1	0	0	0	0	0	0	0	0	3	1	1	0	0	0	0	0	0	0	0	0	0	0	0	0	0	0	0	0	0	0	0	0	0	0	0	0	0	0
'Acidovorax'	0	0	0	0	0	0	0	0	0	0	0	0	0	0	0	0	0	0	0	0	0	0	0	0	0	0	0	0	0	0	0	0	0	0	0	0	0	1	0	0	0	0	0
'Comamonas'	0	0	3	0	0	0	0	0	0	0	0	0	0	0	0	1	2	0	0	0	0	0	0	0	0	0	0	0	14	0	0	0	0	0	0	0	0	0	0	0	0	0	0
'Delftia'	0	0	0	0	8	13	8	2	6	4	1	0	1	5	0	0	0	0	0	0	0	6	28	1	10	5	6	17	10	0	0	0	0	0	0	0	0	0	0	0	1	0	0
'Pelomonas'	0	0	0	0	0	5	0	0	3	0	15	0	0	0	0	0	0	0	0	0	0	0	0	0	0	0	0	0	0	0	0	0	0	0	0	0	0	0	0	0	0	0	0
'Variovorax'	0	0	0	0	0	2	0	0	0	0	0	0	0	1	0	0	0	0	0	0	0	0	5	0	3	3	3	0	7	0	0	0	0	0	0	0	0	0	0	0	0	0	0
'unclassified'	0	3	2	2	0	14	0	0	0	0	0	0	2	0	1	0	0	0	0	0	0	0	0	1	0	0	5	0	0	0	0	0	0	0	0	0	0	0	0	0	0	1	0
'Herbaspirillum'	0	0	0	0	0	0	0	0	0	0	0	0	0	0	5	0	0	0	0	0	0	0	1	0	0	0	0	0	6	0	0	0	0	0	0	0	0	0	0	0	0	0	0
'Janthinobacterium'	0	0	0	0	0	0	0	0	0	0	0	0	0	0	1	0	0	0	0	0	0	0	0	0	0	0	0	0	0	0	0	0	0	0	0	0	0	0	0	0	0	0	0
'Massilia'	0	0	1	9	13	0	2	0	8	1	2	10	0	2	0	0	0	0	0	0	0	0	0	0	0	0	0	3	17	0	0	0	0	0	0	0	0	0	0	0	0	0	0
'Naxibacter'	0	0	0	0	0	0	0	0	0	0	8	0	0	0	3	0	0	0	0	0	0	0	6	0	0	0	0	0	0	0	0	0	0	0	0	0	0	0	0	0	0	0	0
'Undibacterium'	1	0	0	0	0	0	0	0	0	0	0	0	0	0	0	0	0	0	0	0	0	0	0	0	0	0	0	0	0	0	0	0	0	0	0	0	0	0	0	0	0	0	0
'unclassified'	0	0	0	0	0	0	0	0	0	0	2	0	0	7	3	0	0	0	0	0	0	0	0	0	0	0	0	0	0	0	0	0	0	0	0	0	0	0	0	0	0	0	0
'Parasutterella'	3	0	0	0	0	0	2	0	0	0	0	0	0	0	3	4	0	0	0	4	0	0	0	0	1	0	0	0	0	0	0	0	0	0	0	0	0	0	0	0	0	0	0
'Sutterella'	0	0	0	0	13	0	0	1	0	0	0	0	3	0	0	0	1	0	0	0	0	4	0	2	1	0	0	0	0	0	0	0	2	1	0	0	1	2	0	1	0	0	0
'unclassified'	0	2	0	3	0	0	0	13	0	0	0	2	0	0	0	0	0	0	0	0	0	0	0	0	0	2	0	3	0	0	0	0	0	0	0	0	0	0	0	0	0	0	0
'unclassified'	0	0	0	0	0	0	0	0	0	0	1	0	0	0	0	0	0	0	0	0	0	0	0	0	0	0	0	0	0	0	0	0	0	0	0	0	0	0	0	0	0	0	0
'Methylophilus'	0	0	0	0	0	0	0	0	0	0	0	0	0	0	0	0	0	0	0	0	0	0	0	0	0	0	0	5	0	0	0	0	0	0	0	0	0	0	0	0	0	0	0
'Neisseria'	0	0	0	0	0	0	2	0	0	0	0	0	0	10	0	0	0	0	0	0	0	0	0	1	0	0	0	0	0	0	0	0	0	0	0	0	0	0	0	0	0	0	0
'unclassified'	0	0	0	0	0	0	0	0	0	0	0	1	0	0	0	0	0	0	0	0	0	0	0	0	0	0	0	0	0	0	0	0	0	0	0	0	0	0	0	0	0	0	0
'unclassified'	0	0	1	0	0	0	0	0	0	0	1	13	5	0	0	0	0	0	0	0	0	0	3	0	7	7	0	0	2	0	0	0	0	0	0	0	0	0	0	1	0	0	0
'Vampirovibrio'	374	2646	1135	2449	1728	3536	1955	1573	2727	1822	3799	898	2652	1683	1559	104	72	6	20	0	143	1791	3487	2570	2277	1869	2268	2227	3521	2	4	9	1	13	8	1	1	25	2	4	9	1	0
'Bilophila'	2	3	0	0	2	0	0	0	0	1	0	0	0	0	2	2	0	0	0	0	0	1	0	0	2	2	0	0	0	0	0	0	0	0	0	0	2	0	0	0	0	0	0
'Desulfovibrio'	0	0	1	0	0	0	0	0	0	0	0	0	0	1	0	0	0	0	1	0	0	0	0	0	0	0	0	0	1	0	0	0	0	0	1	0	0	0	0	1	0	0	0
'unclassified'	0	0	0	0	0	0	0	0	0	0	0	0	0	0	0	0	0	0	0	0	0	0	0	0	0	0	0	1	0	0	0	0	0	0	0	0	0	0	0	0	0	0	0
'Cystobacter'	1	0	0	0	0	0	0	0	0	0	0	0	0	0	0	0	0	0	0	0	0	0	0	0	0	0	0	0	0	0	0	0	0	0	0	0	0	0	0	0	0	0	0
'Sorangium'	4	0	0	0	0	0	0	0	0	0	0	0	0	0	0	0	0	0	0	0	0	0	0	0	0	0	0	0	0	0	0	0	0	0	0	0	0	0	0	0	0	0	0
'unclassified'	0	0	3	4	0	0	5	0	0	0	0	0	0	0	0	0	0	0	0	0	0	8	0	0	3	0	0	3	0	0	0	0	0	0	0	0	0	0	0	0	0	0	0
'unclassified'	0	0	0	0	1	1	0	1	1	0	1	0	0	0	1	0	0	0	0	0	0	0	0	0	0	1	0	0	1	0	0	0	0	0	0	0	0	0	0	0	0	0	0
'Campylobacter'	0	0	0	0	0	0	0	0	0	0	0	0	0	0	0	0	0	0	0	0	0	0	0	0	0	0	1	0	0	0	0	0	0	0	0	0	0	0	0	0	0	0	0
'Cronobacter'	0	0	0	0	0	0	0	0	0	0	0	0	0	0	0	0	0	0	0	0	1	1	0	0	0	0	0	0	0	0	0	0	0	0	0	0	0	0	0	0	0	0	0
'Enterobacter'	0	0	0	0	0	0	0	0	0	0	0	0	0	0	0	0	0	0	0	0	0	0	0	0	0	0	4	0	0	0	0	0	0	0	0	0	0	0	0	0	0	0	0
'Escherichia_Shigella'	0	1	0	36	4	0	0	1	130	0	0	0	128	2	3	199	133	98	129	0	133	5	41	23	36	20	121	156	111	41	46	48	58	70	229	89	220	1472	192	232	60	59	8
'Pantoea'	32	260	8	36	3	123	125	9	33	61	84	0	101	15	16	0	0	0	0	0	0	12	0	69	0	3	6	0	16	0	0	0	0	0	0	0	0	0	0	0	0	0	0
'Pectobacterium'	0	0	0	0	0	0	0	0	0	0	0	0	9	0	0	0	0	0	0	0	0	0	0	0	0	0	0	0	0	0	0	0	0	0	0	0	0	0	0	0	0	0	0
'Proteus'	0	0	0	0	0	0	0	0	0	0	0	0	0	0	0	0	0	0	0	0	0	0	0	0	0	0	2	0	0	0	0	0	0	0	0	0	0	0	0	0	0	0	0
'Serratia'	0	0	0	0	0	0	0	0	0	0	0	0	0	0	0	0	0	0	0	0	0	0	0	0	0	0	0	0	0	0	0	0	0	0	1	0	0	0	0	0	0	0	0
'Tatumella'	2	0	18	0	25	0	11	0	0	0	1	0	4	24	0	0	0	0	0	0	0	0	0	3	0	0	8	3	0	0	0	0	0	0	0	0	0	0	0	0	0	0	0
'Yersinia'	2	38	0	0	18	3	0	0	0	0	23	0	2	1	13	0	3	0	0	0	0	38	0	1	1	10	1	23	0	1	0	0	0	0	0	0	0	0	1	0	0	0	0
'unclassified'	75	740	117	45698	3223	476	465	580	129600	278	217	123	77845	441	1060	147487	150273	135206	139854	31	119197	2413	30193	18505	39891	21037	108973	133630	79764	81906	93319	123758	114258	87595	337372	135058	348313	2577446	327763	285504	93810	128747	4223
'Photobacterium'	0	5	0	0	0	0	0	0	1	2	0	3	5	4	2	0	0	0	0	0	0	0	0	0	11	0	0	0	0	0	1	0	0	0	0	0	0	0	0	0	0	0	0
'Moritella'	0	0	0	0	0	0	0	0	0	0	0	0	0	0	2	0	0	0	0	0	0	0	0	0	0	0	0	0	0	0	0	0	0	0	0	0	0	0	0	0	0	0	0
'Shewanella'	0	0	0	4	0	0	0	0	0	0	0	0	3	0	1	0	0	0	0	0	0	0	0	0	0	0	0	0	0	0	0	0	0	0	0	0	0	0	0	0	0	0	0
'unclassified'	0	0	0	0	0	0	0	0	0	0	0	1	0	0	0	0	0	0	0	0	0	0	0	0	0	0	0	0	0	0	0	0	0	0	0	0	0	0	0	0	0	0	0
'Legionella'	0	12	0	0	0	0	7	1	0	0	5	0	2	0	0	1	0	0	0	0	0	0	0	7	13	1	6	17	12	0	0	0	0	0	0	0	0	0	0	0	0	0	0
'Haemophilus'	1	0	0	9	0	8	0	0	0	0	0	0	0	0	0	0	0	0	0	0	0	1	0	0	0	0	0	8	0	0	0	0	0	0	0	0	0	0	0	0	0	0	0
'unclassified'	0	0	2	0	0	0	0	11	0	3	0	1	0	1	0	1	0	1	0	0	0	2	0	0	0	4	0	8	0	0	0	0	1	0	0	0	0	0	0	0	0	0	0
'Acinetobacter'	13	99	16	33	32	84	31	42	71	35	123	27	65	35	25	4	0	0	0	0	4	59	65	100	37	44	85	132	39	0	0	0	0	2	0	0	0	0	0	0	0	0	64
'Enhydrobacter'	0	0	0	0	0	0	0	0	0	0	0	0	0	0	0	0	0	0	0	0	0	3	0	0	0	0	0	3	1	0	0	0	0	0	0	0	0	0	0	0	0	0	0
'Moraxella'	1	0	0	0	0	0	0	0	0	0	17	0	0	0	1	0	0	0	0	0	0	1	0	0	0	0	0	0	11	0	0	0	0	0	0	0	0	0	0	0	0	0	0
'Psychrobacter'	0	0	0	0	0	0	0	0	0	0	1	0	0	0	1	0	0	0	0	0	0	0	0	0	0	0	0	4	0	0	0	0	0	0	0	0	0	0	0	0	0	0	0
'unclassified'	0	0	0	0	0	0	0	0	0	0	0	0	0	0	0	0	0	0	0	0	0	0	0	0	0	0	0	0	0	0	0	0	0	0	0	0	0	1	0	0	0	0	0
'Cellvibrio'	0	0	0	0	0	0	0	0	0	0	0	0	0	5	1	0	0	0	0	0	0	0	0	0	0	0	0	0	0	0	0	0	0	0	0	0	0	0	0	0	0	0	0
'Pseudomonas'	52	93	33	140	106	288	103	135	151	735	215	85	171	71	91	6	2	0	1	0	5	105	144	163	111	89	126	314	318	0	0	0	1	3	0	0	1	0	0	0	1	0	66
'unclassified'	0	0	0	0	0	0	0	0	1	0	0	1	0	0	0	0	0	0	0	0	1	0	0	0	0	0	4	0	0	0	0	0	0	0	0	0	0	0	0	0	0	0	0
'Aquimonas'	0	4	0	0	0	0	0	0	0	0	0	0	0	0	0	0	0	0	0	0	0	0	0	0	0	0	0	0	0	0	0	0	0	0	0	0	0	0	0	0	0	0	0
'Dyella'	3	6	0	0	27	0	6	0	3	0	16	4	16	1	0	0	2	0	0	0	0	23	4	10	16	0	6	0	3	0	0	0	0	0	0	0	0	0	0	0	0	0	0
'Ignatzschineria'	0	0	0	0	0	0	0	0	0	1	0	0	0	0	0	0	0	0	0	0	0	0	0	0	0	0	0	0	0	0	0	0	0	0	0	0	0	0	0	0	0	0	0
'Luteibacter'	0	0	0	0	0	0	0	0	0	0	0	0	0	0	0	0	0	0	0	0	0	0	1	0	0	0	0	0	0	0	0	0	0	0	0	0	0	0	0	0	0	0	0
'Stenotrophomonas'	1	68	5	33	15	16	3	7	40	16	17	9	15	27	17	0	0	0	0	0	0	26	35	28	34	21	38	16	19	0	0	1	0	0	0	0	0	0	0	0	0	0	0
'unclassified'	0	0	4	10	1	0	0	0	0	0	6	0	0	0	0	0	0	0	0	0	0	0	7	0	0	14	1	0	0	0	0	0	0	0	0	0	0	0	0	0	0	0	0
'unclassified'	15	92	10	96	21	57	42	20	63	22	40	25	72	21	42	1	3	0	0	0	5	60	67	59	79	43	88	57	121	0	0	0	0	1	0	0	0	1	0	0	0	0	0
'unclassified'	1	0	4	2	1	3	3	0	6	5	3	0	14	4	1	6	1	0	0	0	1	1	4	2	2	4	0	0	1	0	0	0	0	0	0	0	0	1	4	5	0	0	0
'Treponema'	0	0	0	0	0	0	0	0	0	0	0	0	0	0	0	0	0	0	0	0	0	0	0	0	0	2	0	0	0	0	0	0	0	0	0	0	0	0	0	0	0	0	0
'Cloacibacillus'	0	0	0	0	0	0	0	0	0	0	0	0	0	0	0	0	0	0	0	0	0	0	0	0	1	0	0	0	0	0	0	0	0	0	0	0	0	0	0	0	0	0	0
'Akkermansia'	0	29	0	1	21	3	0	4	0	0	47	6	8	0	23	1	5	0	1	0	4	8	0	1	8	0	32	0	8	0	0	1	0	2	0	0	0	0	0	5	0	0	45
'Chlorophyta'	0	0	0	0	0	0	0	0	0	0	0	3	0	0	0	0	0	0	0	0	0	0	0	0	0	0	0	0	0	0	0	0	0	0	0	0	0	0	0	0	0	0	0
'Streptophyta'	794	11066	918	18832	6489	5889	5121	3569	9323	12771	3460	1405	9136	1610	5826	58	5	3	3	0	18	324	385	3418	398	513	769	530	1986	2	3	2	0	13	10	8	0	7	3	6	3	3	1
'unclassified'	0	30	0	49	12	13	35	10	1	0	7	5	15	3	3	0	0	0	0	0	0	0	1	1	0	0	3	1	15	0	0	0	0	0	0	0	0	0	0	0	0	0	0
'unclassified'	0	0	0	0	0	0	0	0	0	0	0	0	0	0	1	0	0	0	0	0	0	3	0	0	0	0	0	0	0	0	0	0	0	0	0	0	0	0	0	0	0	0	0
'unclassified'	3	1	0	0	0	0	3	0	0	6	0	1	0	5	5	0	0	0	0	0	0	0	0	5	0	0	0	0	0	0	0	0	0	0	0	0	0	0	0	0	0	0	0
'Anoxybacillus'	0	0	0	0	0	0	0	0	0	0	0	0	0	0	1	0	0	0	0	0	0	0	0	0	0	0	0	0	0	0	0	0	0	0	0	0	0	0	0	0	0	0	0
'Bacillus'	0	27	0	0	4	0	5	0	4	0	62	0	0	0	0	0	0	0	0	0	0	0	0	1	0	4	3	5	0	0	0	0	0	0	0	0	0	0	0	0	0	0	0
'Geobacillus'	0	2	0	12	0	1	0	0	0	6	0	0	0	5	7	0	0	0	0	0	0	0	3	0	0	1	5	0	0	0	0	0	0	0	0	0	0	0	0	0	0	0	0
'unclassified'	1	0	1	0	0	0	0	0	2	0	1	0	0	0	0	0	0	0	0	0	0	0	0	0	0	0	0	0	0	0	0	0	0	0	0	0	0	0	0	0	0	0	0
'Lentibacillus'	0	0	1	0	0	0	0	0	1	0	0	0	7	0	0	0	0	0	0	0	0	0	0	0	0	0	0	0	0	0	0	0	0	0	0	0	0	0	0	0	0	0	0
'Oceanobacillus'	1	2	0	5	0	4	0	0	7	0	3	0	3	0	9	0	0	0	0	0	0	7	0	0	0	0	0	0	0	0	0	0	0	0	0	0	0	0	0	0	0	0	0
'unclassified'	0	9	0	1	0	0	8	0	2	0	0	0	0	0	3	0	0	0	0	0	0	0	0	0	0	2	1	0	0	0	0	0	0	0	0	0	0	0	0	0	0	0	0
'Gemella'	0	3	0	0	0	5	0	0	1	0	0	0	0	0	0	0	0	0	0	0	0	1	0	0	0	0	0	0	0	0	0	0	0	0	0	0	0	0	0	0	0	0	0
'Exiguobacterium'	0	0	0	0	0	0	0	0	0	0	0	0	0	0	0	0	0	0	0	0	0	0	1	0	0	0	0	0	0	0	0	0	0	0	0	0	0	0	0	0	0	0	0
'Brochothrix'	2	11	0	49	2	13	4	4	16	14	15	0	19	9	9	0	0	0	0	0	1	0	0	6	0	0	0	0	14	0	0	0	0	0	0	0	0	0	0	0	0	0	0
'Paenibacillus'	2	0	4	0	0	0	1	0	4	10	3	0	6	1	0	0	0	0	0	0	0	0	0	0	0	0	0	10	0	0	0	0	0	0	0	0	0	0	0	0	0	0	0
'Saccharibacillus'	1	11	0	0	0	0	0	0	0	4	0	0	0	0	0	0	0	0	0	0	0	0	0	0	0	0	0	0	0	0	0	0	0	0	0	0	0	0	0	0	0	0	0
'Thermobacillus'	0	0	0	0	0	0	0	0	0	0	0	0	0	0	0	0	0	0	0	0	0	0	0	0	0	0	2	0	0	0	0	0	0	0	0	0	0	0	0	0	0	0	0
'unclassified'	73	155	9	260	21	156	39	34	40	50	26	396	14	22	18	0	0	0	0	0	0	10	2	22	0	3	34	1	11	0	0	0	0	0	0	0	0	1	0	0	0	0	0
'Aneurinibacillus'	0	0	0	0	0	0	5	0	0	0	0	0	0	0	0	0	0	0	0	0	0	0	0	0	0	0	0	0	0	0	0	0	0	0	0	0	0	0	0	0	0	0	0
'Kurthia'	3	1	0	1	5	0	0	0	0	0	0	0	0	0	0	0	0	0	0	0	0	0	0	0	3	0	0	0	0	0	0	0	0	0	0	0	0	0	0	0	0	0	0
'Sporosarcina'	0	17	0	0	0	0	0	0	0	3	0	0	0	0	0	0	0	0	0	0	0	0	0	0	0	0	0	0	0	0	0	0	0	0	0	0	0	0	0	0	0	0	0
'Ureibacillus'	0	1	0	0	0	0	0	0	0	0	0	0	0	15	0	0	0	0	0	0	0	0	0	0	0	0	0	0	0	0	0	0	0	0	0	0	0	0	0	0	0	0	0
'unclassified'	1	9	0	4	0	21	0	3	1	0	7	0	0	7	0	0	0	0	0	0	0	0	0	0	0	0	0	0	0	0	0	0	0	0	0	0	0	0	0	0	0	0	0
'Jeotgalicoccus'	0	0	0	13	0	0	0	0	0	0	0	0	0	0	0	0	0	0	0	0	0	0	0	0	0	0	0	0	0	0	0	0	0	0	0	0	0	0	0	0	0	0	0
'Macrococcus'	6	59	7	23	4	3	9	12	8	2	15	0	15	1	5	0	0	0	0	0	0	0	0	2	0	0	3	0	0	0	0	0	0	0	0	0	0	0	0	0	0	0	0
'Staphylococcus'	12	59	16	54	7	36	23	21	22	11	97	14	17	18	15	0	1	0	0	0	0	18	10	15	15	0	29	23	10	0	0	0	0	0	0	0	0	1	0	1	1	0	61
'unclassified'	0	0	0	0	0	0	0	0	0	0	0	0	0	0	0	0	0	0	0	0	0	0	0	0	0	0	1	0	0	0	0	0	0	0	0	0	0	0	0	0	0	0	0
'Thermoactinomyces'	0	0	0	0	0	0	0	0	0	0	0	0	1	0	0	0	0	0	0	0	0	0	0	0	0	0	0	0	0	0	0	0	0	0	0	0	0	0	0	0	0	0	0
'Planifilum'	0	0	0	7	0	0	0	0	0	0	0	0	0	0	0	0	0	0	0	0	0	0	0	0	0	0	0	0	0	0	0	0	0	0	0	0	0	0	0	0	0	0	0
'Seinonella'	0	0	0	0	0	1	0	0	0	0	0	0	0	0	0	0	0	0	0	0	0	0	0	0	0	0	0	0	0	0	0	0	0	0	0	0	0	0	0	0	0	0	0
'unclassified'	1	36	6	21	13	17	7	7	14	7	18	5	13	8	1	0	0	0	0	0	0	0	14	23	0	3	6	5	5	0	0	0	0	2	0	0	0	0	0	0	0	0	175
'Abiotrophia'	0	0	0	0	0	0	0	0	0	0	0	0	0	0	0	0	0	0	0	0	0	0	4	0	0	0	4	0	0	0	0	0	0	0	0	0	0	0	0	0	0	0	0
'Aerococcus'	0	9	0	0	0	0	0	3	0	0	0	0	0	0	0	0	0	0	0	0	0	0	0	0	0	0	0	0	0	0	0	0	0	0	0	0	0	0	0	0	0	0	0
'Atopostipes'	0	2	0	0	0	0	0	0	0	0	0	0	0	3	0	0	0	0	0	0	0	0	0	0	0	0	0	0	0	0	0	0	0	0	0	0	0	0	0	0	0	0	0
'Carnobacterium'	11	259	15	104	7	10	7	11	8	7	8	4	64	7	38	0	0	0	0	0	0	1	8	2	2	0	0	0	0	0	0	0	0	0	0	0	0	0	0	0	0	0	0
'Dolosigranulum'	0	0	0	0	0	0	0	0	2	0	14	3	0	0	0	0	0	0	0	0	0	0	0	0	0	0	0	0	0	0	0	0	0	0	0	0	0	0	0	0	0	0	0
'Granulicatella'	3	0	0	0	0	0	0	0	0	0	0	0	0	3	0	0	0	0	0	0	0	0	0	0	0	0	0	0	0	0	0	0	0	0	0	0	0	0	0	0	0	0	0
'Trichococcus'	0	0	0	0	0	0	0	0	0	1	2	0	8	0	0	0	0	0	0	0	0	0	0	3	0	0	0	0	0	0	0	0	0	0	0	0	0	0	0	0	0	0	0
'Enterococcus'	0	24	11	183	10	52	6	9	14	12	124	17	168	9	85	1	0	0	0	0	1	1	1	14	20	3	0	1	26	0	0	0	0	0	0	0	0	0	0	0	0	0	30
'Vagococcus'	39	226	27	213	28	29	20	43	17	25	101	8	102	32	75	1	0	0	0	0	0	15	16	26	14	2	4	7	12	0	0	0	1	0	0	0	0	0	0	0	0	0	0
'unclassified'	4	11	1	13	6	25	12	13	23	25	23	1	59	0	0	0	0	0	0	0	0	0	5	0	12	1	10	0	0	0	0	0	0	0	0	0	0	0	0	0	0	0	0
'Lactobacillus'	136	987	69	673	243	721	133	153	332	198	376	41	643	97	305	2	0	2	0	0	2	33	45	74	28	41	176	47	169	0	0	0	0	1	1	0	0	0	0	0	1	0	105
'Pediococcus'	2	8	0	15	1	9	0	0	0	0	0	1	6	0	2	0	0	0	0	0	0	0	0	0	0	0	0	0	4	0	0	0	0	0	0	0	0	0	0	0	0	0	0
'unclassified'	74	639	10	161	43	88	91	101	101	44	27	11	74	10	33	1	2	0	0	0	0	4	16	7	0	8	27	14	43	0	0	0	0	0	1	0	0	2	0	0	0	0	0
'Leuconostoc'	1	60	23	28	30	17	12	3	13	18	13	15	69	17	25	3	1	0	0	0	1	4	27	12	51	6	19	4	5	0	0	0	0	1	0	0	0	1	0	0	0	0	0
'Weissella'	8	34	9	10	1	5	7	5	14	8	7	1	7	0	2	0	0	0	0	0	0	0	3	1	0	0	0	0	5	0	0	0	0	0	0	0	0	0	0	0	0	0	0
'Lactococcus'	16	172	6	66	8	31	20	29	29	16	12	2	21	6	16	1	0	0	0	0	1	0	8	2	0	4	9	2	7	0	0	0	0	0	0	0	0	0	0	0	0	0	0
'Streptococcus'	3	15	1	29	1	13	7	8	8	2	16	3	18	15	8	0	1	0	0	0	0	5	3	5	1	5	7	7	1	1	2	0	0	1	1	0	1	5	1	0	0	0	3
'unclassified'	3	56	0	20	0	8	3	16	15	0	60	1	4	0	3	0	0	0	0	0	0	1	0	12	1	0	0	0	17	0	0	0	0	0	0	0	0	0	0	0	0	0	0
'unclassified'	0	0	0	0	0	0	0	0	0	0	0	0	0	0	0	0	0	0	0	0	0	0	0	0	0	0	0	0	0	0	0	0	0	0	0	0	0	0	0	0	0	0	3
'Clostridium_sensu_stricto'	0	20	9	27	4	27	7	9	16	13	10	5	6	0	11	0	1	2	0	0	3	0	14	5	2	0	8	0	6	0	0	0	0	0	4	0	0	1	1	1	1	0	46
'Proteiniclasticum'	0	0	0	0	0	8	0	0	0	0	0	0	0	3	0	1	0	0	0	0	0	0	0	0	0	0	0	0	0	0	0	0	0	0	0	0	0	0	0	0	0	0	0
'unclassified'	3	68	2	8	0	4	17	3	3	1	8	0	11	0	7	0	0	0	0	0	0	0	0	1	0	0	0	0	10	0	0	0	0	0	0	0	0	0	0	0	0	0	0
'Anaerococcus'	0	6	0	0	2	9	5	0	0	0	8	1	0	0	0	0	0	0	0	0	0	0	0	0	0	2	0	2	0	0	0	0	0	0	0	0	0	0	0	0	0	0	0
'Finegoldia'	0	0	0	0	0	0	0	0	1	0	0	0	0	0	0	0	0	0	0	0	0	2	0	0	10	0	0	0	0	0	0	0	0	0	0	0	0	0	0	0	0	0	0
'Gallicola'	11	124	1	11	5	12	5	22	8	9	0	0	10	0	7	0	1	0	0	0	0	0	2	0	0	0	17	4	3	0	0	0	0	0	0	0	0	0	0	0	0	0	0
'Peptoniphilus'	0	0	2	0	0	0	4	0	0	0	0	4	0	0	0	0	0	0	0	0	0	0	0	6	0	0	0	1	0	0	0	0	0	0	0	0	0	0	0	0	0	0	0
'Sporanaerobacter'	0	0	0	0	0	0	0	0	0	3	0	0	0	0	0	0	0	0	0	0	0	0	0	0	0	0	0	0	0	0	0	0	0	0	0	0	0	0	0	0	0	0	0
'Tepidimicrobium'	0	0	0	2	0	0	0	9	0	1	0	0	1	0	0	0	0	0	0	0	0	0	0	0	0	0	0	0	0	0	0	0	0	0	0	0	0	0	0	0	0	0	0
'Tissierella'	0	4	0	4	0	0	1	0	0	0	0	0	0	0	0	0	0	0	0	0	0	0	0	0	0	0	0	0	0	0	0	0	0	0	0	0	0	0	0	0	0	0	0
'unclassified'	8	24	4	7	2	3	7	2	4	0	0	0	9	0	2	0	0	0	0	0	0	0	0	0	0	0	2	0	2	0	0	0	0	0	0	0	0	0	0	0	0	0	0
'Mogibacterium'	0	0	2	0	0	1	0	0	0	0	0	0	0	0	0	0	0	0	0	0	0	0	0	0	0	0	0	0	0	0	0	0	0	0	0	0	0	0	0	0	0	0	0
'unclassified'	0	0	0	0	0	0	0	0	0	0	0	0	0	0	0	0	0	0	0	0	0	0	0	0	0	1	0	0	0	0	0	0	0	0	0	0	0	0	0	0	0	0	0
'Symbiobacterium'	0	0	0	0	0	0	0	0	0	0	0	0	0	1	0	0	0	0	0	0	0	0	0	0	0	0	0	0	0	0	0	0	0	0	0	0	0	0	0	0	0	0	0
'Anaerofustis'	0	0	0	2	0	0	0	0	0	0	0	0	0	0	0	0	0	0	0	0	0	0	0	0	0	0	0	0	0	0	0	0	0	0	0	0	0	0	0	0	0	0	0
'Eubacterium'	0	0	0	1	0	0	0	0	0	0	0	0	0	0	0	0	0	1	0	0	1	0	0	0	0	0	0	0	0	0	0	0	0	0	0	0	1	0	1	0	0	0	0
'unclassified'	0	8	0	0	0	1	0	1	7	0	0	0	0	0	0	0	0	0	0	0	0	0	0	0	0	0	0	0	0	0	0	0	0	0	0	0	0	0	0	0	0	0	0
'Anaerosphaera'	0	0	0	0	0	0	3	4	0	0	0	0	0	0	0	0	0	0	0	0	0	0	0	0	0	0	0	0	0	0	0	0	0	0	0	0	0	0	0	0	0	0	0
'Clostridium_XII'	0	3	0	9	0	0	0	0	0	0	0	0	0	0	0	0	0	0	0	0	0	0	0	0	0	0	0	0	0	0	0	0	0	0	0	0	0	0	0	0	0	0	0
'unclassified'	9	131	2	17	0	0	22	22	14	1	3	0	28	1	20	0	0	0	0	0	0	0	5	10	0	0	1	0	5	0	0	0	0	0	0	0	0	0	0	0	0	0	0
'Anaerostipes'	6	2	4	1	8	2	27	7	0	3	26	4	7	3	8	5	5	3	3	0	4	15	5	1	5	3	9	3	9	3	3	1	3	3	1	2	3	6	3	2	4	1	49
'Blautia'	18	25	37	27	12	36	35	25	19	79	27	14	59	40	39	33	8	10	6	22	12	30	27	74	36	31	122	29	57	33	25	4	16	24	23	32	46	95	40	15	16	5	29
'Catonella'	0	0	0	0	0	0	0	0	0	0	0	0	0	0	0	0	0	0	0	0	0	0	0	0	0	0	6	0	0	0	0	0	0	0	0	0	0	0	0	0	0	0	0
'Clostridium_XlVa'	6	5	0	23	6	0	1	6	14	5	0	12	22	1	0	1	5	2	1	0	6	12	0	4	2	10	4	0	9	0	2	4	0	1	0	1	0	1	2	0	1	1	1
'Clostridium_XlVb'	0	0	0	0	0	0	1	0	0	0	3	0	2	0	0	0	0	0	0	0	0	0	0	0	0	2	2	0	7	1	0	0	1	0	0	0	0	0	0	1	0	0	0
'Coprococcus'	0	2	0	19	0	0	0	9	2	15	17	0	2	3	1	2	4	4	1	0	3	2	13	1	0	0	20	1	0	2	1	0	2	3	1	1	1	1	5	3	0	0	0
'Dorea'	1	1	14	10	0	8	1	1	0	24	0	0	15	7	2	4	4	1	1	1	1	7	2	8	9	5	16	4	10	4	0	0	2	0	1	4	9	38	9	1	0	6	72
'Hespellia'	1	0	0	0	0	0	0	0	0	0	0	0	0	0	0	0	0	0	0	0	0	0	0	0	0	0	0	0	0	0	0	0	0	0	0	0	0	0	0	0	0	0	0
'Lachnospiracea_incertae_sedis'	22	17	7	2	16	23	4	18	15	18	37	7	15	1	5	5	11	2	2	1	7	17	30	9	6	13	8	13	1	3	4	3	8	6	3	3	19	4	19	8	3	3	0
'Roseburia'	19	35	16	19	15	42	33	42	43	40	22	10	49	42	22	9	9	2	3	4	21	9	21	23	12	16	17	36	20	11	1	0	10	5	13	6	22	14	16	2	8	13	1
'unclassified'	69	161	61	122	97	81	51	92	94	92	107	30	74	99	45	19	16	10	10	15	39	54	59	102	112	90	76	52	86	31	17	4	25	31	17	10	33	27	27	26	13	13	0
'Desulfonispora'	0	0	0	0	0	0	0	0	0	1	0	0	0	0	0	1	0	0	0	0	0	0	0	0	0	0	0	0	0	0	0	0	0	0	0	0	0	0	0	0	0	0	0
'Clostridium_XI'	5	28	10	32	5	0	4	3	15	28	0	0	8	0	7	1	0	0	0	0	5	0	0	3	1	0	1	0	3	0	0	0	2	0	0	2	4	3	1	2	1	2	0
'Peptostreptococcus'	67	546	11	175	38	136	74	78	230	42	87	7	88	9	32	1	0	0	0	0	2	9	24	17	5	9	14	13	45	0	0	0	0	0	0	0	0	1	0	0	0	0	0
'unclassified'	4	50	0	3	0	6	2	4	4	3	11	0	0	0	1	0	0	0	0	0	0	0	1	1	0	3	0	1	0	0	0	0	0	0	0	0	0	0	0	0	0	0	0
'Butyricicoccus'	0	0	0	2	0	0	0	0	0	0	0	0	0	1	0	0	1	0	2	0	0	0	0	0	0	2	0	0	0	0	0	2	1	0	0	0	0	0	0	1	0	0	0
'Clostridium_III'	0	0	0	0	0	0	0	0	1	5	0	0	0	0	0	0	0	0	0	0	0	0	0	0	0	0	0	0	0	0	0	0	0	0	0	0	0	0	0	0	0	0	0
'Clostridium_IV'	1	8	5	6	15	6	0	0	1	11	8	11	1	0	1	1	0	0	4	0	0	17	1	0	9	8	3	3	0	0	0	0	0	1	0	1	0	0	3	5	6	0	0
'Ethanoligenens'	0	0	0	0	0	0	0	0	0	0	10	0	0	0	0	0	0	0	0	0	0	0	0	0	0	0	0	0	0	0	0	0	0	0	0	0	0	0	0	0	0	0	0
'Faecalibacterium'	19	44	13	10	25	40	26	43	28	66	46	8	30	52	15	7	7	7	4	0	10	17	24	30	23	24	52	44	56	16	15	4	9	18	32	3	24	1	3	15	4	6	1
'Flavonifractor'	0	0	0	3	0	0	0	0	0	13	0	0	0	0	0	0	0	0	0	0	2	0	1	0	0	0	0	0	0	0	0	0	0	0	0	0	0	0	0	1	0	0	0
'Oscillibacter'	0	0	0	1	0	0	1	0	0	0	0	0	1	9	2	1	0	0	0	0	0	0	2	0	1	0	0	0	0	0	0	0	0	2	3	0	3	0	1	1	0	0	0
'Pseudoflavonifractor'	0	0	0	0	0	0	0	0	0	0	0	0	0	0	0	0	0	0	0	0	0	0	0	0	0	4	0	0	0	0	0	0	0	0	0	0	0	0	0	0	0	0	0
'Ruminococcus'	1	11	12	3	33	29	31	8	0	20	21	1	0	27	7	0	9	2	2	0	12	11	24	4	6	24	23	8	9	0	1	0	2	6	7	0	1	0	9	2	1	4	0
'Sporobacter'	0	0	6	0	1	0	0	0	0	0	0	0	0	0	0	0	0	0	0	0	2	1	0	0	0	0	0	0	0	0	0	0	0	0	0	0	0	0	0	2	0	0	0
'Subdoligranulum'	0	0	0	5	1	0	0	0	0	0	0	0	0	0	0	0	7	0	0	0	0	0	0	0	0	0	0	0	0	0	0	0	1	0	1	0	0	0	1	0	0	0	0
'unclassified'	3	25	34	23	29	52	27	15	26	30	34	7	7	42	9	5	8	2	6	4	14	19	75	11	18	47	65	23	23	6	9	3	37	14	8	1	9	4	31	19	6	5	1
'unclassified'	13	126	17	95	22	62	56	24	50	45	68	11	59	33	20	3	1	4	1	1	3	22	34	21	37	16	45	16	31	2	2	3	8	4	2	0	6	6	5	4	7	2	0
'Halocella'	0	0	0	0	0	0	0	0	0	0	0	0	0	0	1	0	0	0	0	0	0	0	0	0	0	0	0	0	0	0	0	0	0	0	0	0	0	0	0	0	0	0	0
'unclassified'	0	0	0	0	0	0	0	0	0	5	0	0	4	0	0	1	0	0	0	0	0	1	0	0	0	0	0	0	0	0	0	0	0	0	0	0	0	0	1	1	0	0	0
'Catenibacterium'	0	0	0	2	0	0	0	5	2	0	6	0	0	11	1	0	0	0	0	0	0	0	0	0	0	0	0	0	0	0	0	0	0	0	0	0	0	2	0	0	0	2	0
'Clostridium_XVIII'	0	0	0	2	1	0	0	0	0	0	0	2	0	0	0	0	0	0	0	0	0	0	0	0	0	0	0	0	1	0	0	0	0	0	0	0	0	0	1	0	2	0	0
'Coprobacillus'	0	0	0	0	0	0	0	0	0	0	0	0	0	0	0	0	0	0	0	0	0	0	0	0	0	0	0	0	0	0	0	0	0	0	0	0	1	0	0	0	0	0	0
'Erysipelothrix'	0	3	0	0	0	0	0	0	0	0	0	3	0	0	2	0	0	0	0	0	0	0	0	0	0	0	0	0	1	0	0	0	0	0	0	0	0	0	0	0	0	0	0
'Erysipelotrichaceae_incertae_sedis'	0	4	0	8	0	0	1	0	1	0	5	0	1	5	0	0	0	0	0	0	1	0	0	0	0	0	2	0	0	2	0	0	0	0	2	0	1	1	0	1	0	0	0
'Holdemania'	0	0	0	0	0	0	0	1	0	0	0	0	0	0	0	0	0	0	0	0	0	0	0	0	0	0	0	0	0	0	0	0	0	0	0	0	0	0	0	0	0	0	0
'Turicibacter'	1	0	0	14	0	0	0	0	4	0	0	0	0	0	0	0	0	1	0	0	0	0	0	0	1	0	0	0	0	0	0	0	0	0	0	0	0	0	0	0	0	0	0
'unclassified'	3	0	0	6	1	0	0	9	3	22	14	2	0	3	1	0	3	0	0	3	0	2	8	5	0	0	0	0	0	0	0	0	0	0	1	0	4	0	1	1	0	0	0
'Acidaminococcus'	0	0	0	0	0	0	1	0	0	1	0	0	0	0	0	0	0	0	0	0	0	0	0	0	0	0	0	0	0	0	0	0	0	0	0	1	0	0	1	0	0	1	0
'Phascolarctobacterium'	0	0	0	0	0	0	0	0	0	12	0	0	1	7	3	2	0	0	0	0	0	0	2	0	0	1	1	3	0	10	0	0	0	1	4	0	0	0	1	0	0	0	0
'Succiniclasticum'	0	0	0	0	0	0	0	0	0	0	0	0	0	0	0	0	0	0	0	0	0	0	0	2	0	0	0	0	0	0	0	0	0	0	0	0	0	0	0	0	0	0	0
'unclassified'	0	0	5	1	0	0	0	1	0	0	0	0	0	0	0	0	0	0	0	0	0	0	0	0	0	0	0	0	0	0	0	0	0	0	0	0	0	0	0	1	0	1	0
'Allisonella'	0	0	0	0	0	0	0	0	0	0	0	0	0	0	0	0	0	0	0	0	0	0	0	0	0	0	0	0	0	3	0	0	0	0	0	0	0	0	0	0	0	0	0
'Dialister'	6	0	0	11	0	0	5	6	0	1	0	0	3	0	0	0	0	0	0	2	1	0	0	0	0	0	0	0	5	0	1	0	4	1	0	3	0	0	0	0	2	1	0
'Megamonas'	0	0	0	0	0	0	0	0	0	0	0	0	0	0	0	0	0	0	0	0	0	1	0	0	0	0	0	0	0	0	0	0	0	0	0	0	7	0	0	2	0	0	0
'Megasphaera'	2	36	0	11	1	4	1	5	10	0	0	0	0	0	0	0	0	0	0	12	0	5	0	0	0	0	1	0	0	0	0	0	0	0	1	6	0	2	0	0	0	1	0
'Veillonella'	0	0	0	0	0	0	0	0	0	0	0	0	0	1	0	0	0	0	0	0	0	0	27	0	0	0	0	0	0	0	0	0	0	0	0	0	0	0	0	0	0	0	0
'unclassified'	0	0	0	0	0	0	0	0	0	0	0	0	0	0	0	0	0	0	0	0	0	0	0	0	0	0	0	0	0	0	0	0	0	0	0	0	2	0	0	0	0	0	0
'unclassified'	5	16	14	13	5	1	6	10	29	5	12	0	19	0	1	1	5	3	1	0	2	10	20	3	14	22	13	0	7	0	1	0	17	4	0	0	1	4	27	3	2	2	0
'unclassified'	96	610	176	531	307	618	261	269	322	303	543	160	580	281	228	15	24	5	4	0	34	248	604	444	463	292	342	324	702	0	5	6	2	19	7	2	6	6	4	7	3	1	1
'unclassified'	0	1	0	1	0	1	0	0	0	0	2	0	0	0	1	0	0	0	0	0	0	0	0	0	2	0	0	0	0	0	0	0	0	0	0	0	0	0	0	0	0	0	0

## Sheet: 0.005RelAbundanceCutoffALL
	GF	GF	GF	GF	GF	GF	GF	GF	GF	GF	GF	GF	GF	GF	GF	MI	MI	MI	MI	MI	GF	GF	GF	GF	GF	GF	GF	GF	MI	MI	MI	MI	MI	MI	MI	EcoliOnly	EcoliOnly	EcoliOnly	EcoliOnly	MI	EcoliOnly
	1	1	1	1	1	1	1	1	1	1	1	1	1	1	1	2	2	2	2	2	1	1	1	1	1	1	1	1	2	2	2	2	2	2	2	3	3	3	3	2	3
Taxon	Sample 1	Sample 2	Sample 3	Sample 4	Sample 5	Sample 6	Sample 7	Sample 8	Sample 9	Sample 10	Sample 11	Sample 12	Sample 13	Sample 14	Sample 15	Sample 16	Sample 17	Sample 18	Sample 19	Sample 21	Sample 22	Sample 23	Sample 24	Sample 25	Sample 26	Sample 27	Sample 28	Sample 29	Sample 30	Sample 31	Sample 32	Sample 33	Sample 34	Sample 35	Sample 36	Sample 37	Sample 38	Sample 39	Sample 40	Sample 41	Sample 42
'Tetrasphaera'	0	0	0.00580507	0	0	0	0	0	0	0	0	0	0	0.0051458	0	0	0	0	0	0	0	0	0	0	0	0	0	0	0	0	0	0	0	0	0	0	0	0	0	0	0
'unclassified'	0.01207	0.00846372	0	0	0	0	0	0.00581573	0	0	0	0	0	0	0	0	0	0	0	0	0	0	0	0	0	0	0	0	0	0	0	0	0	0	0	0	0	0	0	0	0
'Micrococcus'	0.00523034	0	0	0	0	0	0	0	0	0	0	0	0	0	0	0	0	0	0	0	0	0	0	0	0	0	0	0	0	0	0	0	0	0	0	0	0	0	0	0	0
'unclassified'	0.0225307	0.0227984	0	0	0	0	0.00539688	0.00910621	0	0	0	0	0	0	0	0	0	0	0	0	0	0	0	0	0	0	0	0	0	0	0	0	0	0	0	0	0	0	0	0	0
'Sanguibacter'	0.0066385	0	0.00824931	0	0	0	0	0	0	0	0	0	0	0	0	0	0	0	0	0	0	0	0	0	0	0	0	0	0	0	0	0	0	0	0	0	0	0	0	0	0
'Tsukamurella'	0	0	0.0131378	0	0	0	0	0	0	0	0	0	0	0	0	0	0	0	0	0	0	0	0	0	0	0	0	0	0	0	0	0	0	0	0	0	0	0	0	0	0
'Gardnerella'	0.0392275	0	0.012374	0	0.00896676	0.00846371	0.00988418	0.011708	0	0.00995429	0.0100752	0.0136318	0	0.00909091	0.010043	0.00588573	0	0.00503579	0.00595216	0	0	0	0	0	0	0	0	0	0	0	0	0	0	0	0	0	0	0	0	0	0
'Asaccharobacter'	0.101589	0.0761138	0.109838	0.0235966	0.0737954	0.120837	0.0953854	0.0926691	0.0136547	0.0475072	0.113595	0.119099	0.0218212	0.104031	0.0725114	0.114054	0.0585845	0.0627433	0.0418876	0.0488254	0.0165945	0.0146462	0.0288932	0	0	0	0	0	0	0	0	0	0	0	0	0	0	0	0	0	0
'Atopobium'	0.202776	0.137565	0.212191	0.0462827	0.147952	0.214597	0.176521	0.177456	0.0244141	0.0911266	0.227104	0.201607	0.0419134	0.229074	0.139843	0.294215	0.104225	0.123254	0.0798257	0.0778428	0.0324049	0.0272371	0.0619916	0	0	0	0	0	0	0	0	0	0	0	0	0	0	0	0	0	0
'Prevotella'	0.0315832	0.0246163	0.0446074	0.00921472	0.0230868	0.0404499	0.0331696	0.0268595	0	0.0154655	0.031177	0.02999	0.00588275	0.0418525	0.0255811	0.044143	0.021134	0.022593	0.0102911	0.0182247	0.00716965	0	0.00925926	0	0	0	0	0	0	0	0	0	0	0	0	0	0	0	0	0	0
'unclassified'	0.0838865	0.0702131	0.0844791	0.0218127	0.0487503	0.0848936	0.0687041	0.0720845	0.0104399	0.0502841	0.115411	0.0934137	0.0171459	0.115523	0.0701743	0.101134	0.0454936	0.0531617	0.0323753	0.041361	0.0156407	0.00939891	0.0227138	0	0	0	0	0	0	0	0	0	0	0	0	0	0	0	0	0	0
'Neochlamydia'	0.008449	0.0110267	0.00549954	0.00797215	0.00535944	0.00699813	0.0203747	0.0123202	0	0.0232836	0.00510248	0.00674415	0	0.00789022	0.017812	0	0	0	0	0	0	0	0	0	0	0	0	0	0	0	0	0	0	0	0	0	0	0	0	0	0
'Mucispirillum'	0.00865017	0.00998361	0.0142071	0	0.0077815	0.012091	0.0110363	0.0114784	0	0.00739095	0.0137075	0.00731812	0	0.0208405	0.0121905	0.0187339	0.00693295	0.00857446	0.00652698	0.00620416	0	0	0	0	0	0	0	0	0	0	0	0	0	0	0	0	0	0	0	0	0
'Ochrobactrum'	0.0752364	0.0788556	0.173388	0.0301293	0.0890492	0.129557	0.11855	0.12037	0.0177824	0.07784	0.164274	0.128856	0.0256175	0.14434	0.0984715	0.128553	0.0730369	0.0699567	0.0422214	0.0603936	0.0183323	0.0151567	0.0347568	0	0	0	0	0	0	0	0	0	0	0	0	0	0	0	0	0	0
'Mesorhizobium'	0.00643734	0.00774847	0	0	0	0	0.00757989	0	0	0	0	0	0	0	0	0	0	0	0	0	0	0	0	0	0	0	0	0	0	0	0	0	0	0	0	0	0	0	0	0	0
'unclassified'	0.0150875	0.0220533	0.0178735	0.562209	0.166091	0.0174404	0.0281972	0.0443832	0.845103	0.0118768	0.00938338	0.0176496	0.751959	0.0378216	0.066953	0.173198	0.632407	0.503716	0.739681	0.679775	0.880832	0.909468	0.787373	0.993259	0.994836	0.997845	0.997874	0.991037	0.997649	0.998086	0.998991	0.997669	0.996201	0.998706	0.99816	0.997766	0.998349	0.999228	0.998519	0.998336	0.99886
'Gluconobacter'	0	0	0	0	0	0	0	0	0	0	0.00531869	0	0	0	0	0	0	0	0	0	0	0	0	0	0	0	0	0	0	0	0	0	0	0	0	0	0	0	0	0	0
'Sphingomonas'	0.0104607	0	0.00504125	0	0.00546251	0.0105522	0.00624583	0.0103306	0	0.0314009	0.0092969	0.0121969	0	0.00608919	0.00574785	0.00753661	0	0	0	0	0	0	0	0	0	0	0	0	0	0	0	0	0	0	0	0	0	0	0	0	0
'Delftia'	0.159726	0.329787	0.140238	0.231684	0.334398	0.21577	0.310533	0.27311	0.060794	0.545606	0.149615	0.201607	0.0882509	0.138079	0.367989	0.0232558	0.00806401	0.0930397	0.00737994	0.0165767	0.00621585	0	0.0196044	0	0	0	0	0	0	0	0	0	0	0	0	0	0	0	0	0	0
'Methylophilus'	0.0146852	0	0	0	0	0.00571575	0	0	0	0	0	0.0568231	0	0	0	0	0	0	0	0	0	0	0	0	0	0	0	0	0	0	0	0	0	0	0	0	0	0	0	0	0
'unclassified'	0	0.00771867	0	0	0	0	0	0	0	0	0	0	0	0	0	0	0	0	0	0	0	0	0	0	0	0	0	0	0	0	0	0	0	0	0	0	0	0	0	0	0
'Escherichia_Shigella'	0	0	0	0	0	0	0	0	0	0	0.00536193	0	0	0	0.00536887	0	0	0	0	0	0	0	0	0	0	0	0	0	0	0	0	0	0	0	0	0	0	0	0	0	0
'Pantoea'	0.0078455	0.00673521	0	0	0	0	0	0	0	0	0	0	0	0	0	0	0	0	0	0	0	0	0	0	0	0	0	0	0	0	0	0	0	0	0	0	0	0	0	0	0
'Proteus'	0.0273587	0.0294144	0.0105408	0.00827971	0.0125225	0.026417	0.00806501	0.011708	0	0.00845901	0.0162588	0.0058832	0.00621118	0.00831904	0.0192648	0	0	0	0	0	0	0	0	0	0	0	0	0	0	0	0	0	0	0	0	0	0	0	0	0	0
'Tatumella'	0.0148863	0.0190434	0	0	0	0	0.00551816	0.0077288	0	0	0	0	0	0	0	0	0	0	0	0	0	0	0	0	0	0	0	0	0	0	0	0	0	0	0	0	0	0	0	0	0
'Photobacterium'	0	0.00512591	0	0	0	0	0	0	0	0	0	0	0	0	0	0	0	0	0	0	0	0	0	0	0	0	0	0	0	0	0	0	0	0	0	0	0	0	0	0	0
'unclassified'	0	0	0.00565231	0	0	0	0	0	0	0	0	0	0	0	0	0	0	0	0	0	0	0	0	0	0	0	0	0	0	0	0	0	0	0	0	0	0	0	0	0	0
'Streptophyta'	0.0138805	0	0.00931867	0	0	0	0	0.0070401	0	0	0	0	0	0.00849057	0	0	0	0	0	0	0	0	0	0	0	0	0	0	0	0	0	0	0	0	0	0	0	0	0	0	0
'unclassified'	0.0134782	0.0162718	0	0	0	0	0	0.00596878	0	0	0	0	0	0	0	0	0	0	0	0	0	0	0	0	0	0	0	0	0	0	0	0	0	0	0	0	0	0	0	0	0
'Paenibacillus'	0	0	0.00519401	0	0	0	0	0	0	0	0	0	0	0	0	0	0	0	0	0	0	0	0	0	0	0	0	0	0	0	0	0	0	0	0	0	0	0	0	0	0
'Abiotrophia'	0.019312	0.0181791	0.0268866	0.00653273	0.0158207	0.0226432	0.0158268	0.0205846	0	0.0129448	0.0234801	0.0229588	0.00560262	0.0240995	0.0144012	0.0178007	0.0126511	0.0120859	0.0085852	0.00943549	0	0	0.00692964	0	0	0	0	0	0	0	0	0	0	0	0	0	0	0	0	0	0

## Sheet: DomMembersNormalAVITALL
	GF	GF	GF	GF	GF	GF	GF	GF	GF	GF	GF	GF	GF	GF	GF	MI	MI	MI	MI	MI	GF	GF	GF	GF	GF	GF	GF	GF	MI	MI	MI	MI	MI	MI	MI	EcoliOnly	EcoliOnly	EcoliOnly	EcoliOnly	MI	EcoliOnly
	1	1	1	1	1	1	1	1	1	1	1	1	1	1	1	2	2	2	2	2	1	1	1	1	1	1	1	1	2	2	2	2	2	2	2	3	3	3	3	2	3
Taxon	Sample 1	Sample 2	Sample 3	Sample 4	Sample 5	Sample 6	Sample 7	Sample 8	Sample 9	Sample 10	Sample 11	Sample 12	Sample 13	Sample 14	Sample 15	Sample 16	Sample 17	Sample 18	Sample 19	Sample 21	Sample 22	Sample 23	Sample 24	Sample 25	Sample 26	Sample 27	Sample 28	Sample 29	Sample 30	Sample 31	Sample 32	Sample 33	Sample 34	Sample 35	Sample 36	Sample 37	Sample 38	Sample 39	Sample 40	Sample 41	Sample 42
'Bacteroides'	0.0392275	0.00452988	0.012374	0.00196843	0.00896676	0.00846371	0.00988418	0.011708	0.000893358	0.00995429	0.0100752	0.0136318	0.0019416	0.00909091	0.010043	0.00588573	0.00481746	0.00503579	0.00595216	0.00400685	0.0010023	0.000946016	0.00126352	0.000437746	0.000218466	6.64216e-05	0.000164108	0.00103928	0.000194887	0.00013904	0.00011301	0.000165903	0.000250202	2.3682e-05	0.000376921	8.50883e-05	0.000303822	9.69204e-06	0.000121859	7.34317e-05	5.43082e-05
'Sediminibacterium'	0.101589	0.0761138	0.109838	0.0235966	0.0737954	0.120837	0.0953854	0.0926691	0.0136547	0.0475072	0.113595	0.119099	0.0218212	0.104031	0.0725114	0.114054	0.0585845	0.0627433	0.0418876	0.0488254	0.0165945	0.0146462	0.0288932	0.000397339	0.000476654	3.69009e-05	8.56213e-05	0.000690085	1.21804e-05	6.41725e-05	8.07213e-06	8.73172e-06	0.000125101	1.1841e-05	1.47812e-05	8.50883e-05	1.1465e-05	1.00797e-05	3.04647e-06	3.49675e-06	1.55166e-05
'unclassified'	0.202776	0.137565	0.212191	0.0462827	0.147952	0.214597	0.176521	0.177456	0.0244141	0.0911266	0.227104	0.201607	0.0419134	0.229074	0.139843	0.294215	0.104225	0.123254	0.0798257	0.0778428	0.0324049	0.0272371	0.0619916	0.0012661	0.000926827	5.90415e-05	0.000107027	0.00156308	1.21804e-05	4.27817e-05	4.84328e-05	4.36586e-05	0.000204711	2.96025e-05	3.6953e-05	0.000138268	2.29299e-05	1.47319e-05	1.21859e-05	1.04902e-05	7.75831e-06
'unclassified'	0.0315832	0.0246163	0.0446074	0.00921472	0.0230868	0.0404499	0.0331696	0.0268595	0.00417987	0.0154655	0.031177	0.02999	0.00588275	0.0418525	0.0255811	0.044143	0.021134	0.022593	0.0102911	0.0182247	0.00716965	0.00407672	0.00925926	0.000208771	0.000145644	1.47604e-05	4.99458e-05	0.000266057	0	0	2.42164e-05	1.74634e-05	2.27456e-05	5.92051e-06	7.3906e-06	3.19081e-05	2.86624e-06	6.59059e-06	3.04647e-06	3.49675e-06	7.75831e-06
'Methylobacterium'	0.0838865	0.0702131	0.0844791	0.0218127	0.0487503	0.0848936	0.0687041	0.0720845	0.0104399	0.0502841	0.115411	0.0934137	0.0171459	0.115523	0.0701743	0.101134	0.0454936	0.0531617	0.0323753	0.041361	0.0156407	0.00939891	0.0227138	0.000498357	0.000569337	4.42811e-05	7.84862e-05	0.000681771	0	0	1.61443e-05	2.61952e-05	0.000170592	5.92051e-06	2.21718e-05	5.31802e-05	2.86624e-06	1.12428e-05	1.82788e-05	6.9935e-06	0
'Mitochondria_genus_incertae_sedis'	0.008449	0.0110267	0.00549954	0.00797215	0.00535944	0.00699813	0.0203747	0.0123202	0.00104334	0.0232836	0.00510248	0.00674415	0.00478155	0.00789022	0.017812	0.000574218	0.000439855	0.00362033	0.000222511	0.000807833	0.000379902	0.000210982	0.00054292	2.02037e-05	0	0	0	2.49428e-05	0	0	0	0	0	0	0	0	2.86624e-06	3.87681e-07	0	0	7.75831e-06
'Sphingomonas'	0.00865017	0.00998361	0.0142071	0.00295265	0.0077815	0.012091	0.0110363	0.0114784	0.00145415	0.00739095	0.0137075	0.00731812	0.00240526	0.0208405	0.0121905	0.0187339	0.00693295	0.00857446	0.00652698	0.00620416	0.00234408	0.00191245	0.00499487	6.73455e-05	5.95817e-05	0	1.42702e-05	0.000166286	0	0	8.07213e-06	0	0	5.92051e-06	7.3906e-06	1.0636e-05	0	7.75363e-07	0	0	0
'Vampirovibrio'	0.0752364	0.0788556	0.173388	0.0301293	0.0890492	0.129557	0.11855	0.12037	0.0177824	0.07784	0.164274	0.128856	0.0256175	0.14434	0.0984715	0.128553	0.0730369	0.0699567	0.0422214	0.0603936	0.0183323	0.0151567	0.0347568	0.000700393	0.000476654	4.42811e-05	0.000142702	0.00118894	2.43608e-05	4.27817e-05	7.26492e-05	8.73172e-06	0.000147847	2.3682e-05	7.3906e-06	9.57243e-05	2.86624e-06	9.69204e-06	6.09294e-06	1.3987e-05	7.75831e-06
'unclassified'	0.0150875	0.0220533	0.0178735	0.562209	0.166091	0.0174404	0.0281972	0.0443832	0.845103	0.0118768	0.00938338	0.0176496	0.751959	0.0378216	0.066953	0.173198	0.632407	0.503716	0.739681	0.679775	0.880832	0.909468	0.787373	0.993259	0.994836	0.997845	0.997874	0.991037	0.997649	0.998086	0.998991	0.997669	0.996201	0.998706	0.99816	0.997766	0.998349	0.999228	0.998519	0.998336	0.99886
'Pseudomonas'	0.0104607	0.00277157	0.00504125	0.00172238	0.00546251	0.0105522	0.00624583	0.0103306	0.00098465	0.0314009	0.0092969	0.0121969	0.00165181	0.00608919	0.00574785	0.00753661	0.00301615	0.00443694	0.00205822	0.00287588	0.00101846	0.00213704	0.00313907	4.04073e-05	1.32404e-05	0	7.13511e-06	4.15714e-05	0	0	0	8.73172e-06	3.41184e-05	0	0	1.0636e-05	2.86624e-06	0	0	0	0
'Streptophyta'	0.159726	0.329787	0.140238	0.231684	0.334398	0.21577	0.310533	0.27311	0.060794	0.545606	0.149615	0.201607	0.0882509	0.138079	0.367989	0.0232558	0.00806401	0.0930397	0.00737994	0.0165767	0.00621585	0.00360711	0.0196044	0.000390604	3.3101e-05	2.21405e-05	2.14053e-05	0.000149657	2.43608e-05	3.20862e-05	1.61443e-05	0	0.000147847	2.96025e-05	5.91248e-05	3.19081e-05	0	2.71377e-06	9.1394e-06	2.09805e-05	2.32749e-05
'unclassified'	0.0146852	0.00461928	0.00137489	0.0031987	0.0010822	0.00571575	0.00236493	0.00260178	0.000260834	0.00213611	0.00112428	0.0568231	0.000135236	0.00188679	0.00113694	0.000717772	4.1891e-05	0.000598851	0	9.69399e-05	0.000274823	6.80587e-06	0.000108584	0	0	0	0	0	0	0	0	0	0	0	0	0	0	3.87681e-07	0	0	0
'Lactobacillus'	0.0273587	0.0294144	0.0105408	0.00827971	0.0125225	0.026417	0.00806501	0.011708	0.00216493	0.00845901	0.0162588	0.0058832	0.00621118	0.00831904	0.0192648	0.00236865	0.000942547	0.00201432	0.000519192	0.00132485	0.00142261	0.000319876	0.00166825	1.34691e-05	0	1.47604e-05	0	1.66286e-05	0	0	0	0	1.13728e-05	2.96025e-06	0	1.0636e-05	0	0	0	0	0
'unclassified'	0.019312	0.0181791	0.0268866	0.00653273	0.0158207	0.0226432	0.0158268	0.0205846	0.00209972	0.0129448	0.0234801	0.0229588	0.00560262	0.0240995	0.0144012	0.0178007	0.0126511	0.0120859	0.0085852	0.00943549	0.0027644	0.0022051	0.00692964	0.000101018	0.000158885	3.69009e-05	2.85404e-05	0.000282686	0	5.34771e-05	4.84328e-05	1.74634e-05	0.000216083	2.07218e-05	1.47812e-05	3.19081e-05	1.71974e-05	2.32609e-06	1.21859e-05	2.44772e-05	7.75831e-06

## Sheet: DomMembersStrongAVITALL
	GF	GF	GF	GF	GF	GF	GF	GF	GF	GF	GF	GF	GF	GF	GF	MI	MI	MI	MI	MI	GF	GF	GF	GF	GF	GF	GF	GF	MI	MI	MI	MI	MI	MI	MI	EcoliOnly	EcoliOnly	EcoliOnly	EcoliOnly	MI	EcoliOnly
	1	1	1	1	1	1	1	1	1	1	1	1	1	1	1	2	2	2	2	2	1	1	1	1	1	1	1	1	2	2	2	2	2	2	2	3	3	3	3	2	3
Taxon	Sample 1	Sample 2	Sample 3	Sample 4	Sample 5	Sample 6	Sample 7	Sample 8	Sample 9	Sample 10	Sample 11	Sample 12	Sample 13	Sample 14	Sample 15	Sample 16	Sample 17	Sample 18	Sample 19	Sample 21	Sample 22	Sample 23	Sample 24	Sample 25	Sample 26	Sample 27	Sample 28	Sample 29	Sample 30	Sample 31	Sample 32	Sample 33	Sample 34	Sample 35	Sample 36	Sample 37	Sample 38	Sample 39	Sample 40	Sample 41	Sample 42
'Bacteroides'	0.0392275	0.00452988	0.012374	0.00196843	0.00896676	0.00846371	0.00988418	0.011708	0.000893358	0.00995429	0.0100752	0.0136318	0.0019416	0.00909091	0.010043	0.00588573	0.00481746	0.00503579	0.00595216	0.00400685	0.0010023	0.000946016	0.00126352	0.000437746	0.000218466	6.64216e-05	0.000164108	0.00103928	0.000194887	0.00013904	0.00011301	0.000165903	0.000250202	2.3682e-05	0.000376921	8.50883e-05	0.000303822	9.69204e-06	0.000121859	7.34317e-05	5.43082e-05
'Sediminibacterium'	0.101589	0.0761138	0.109838	0.0235966	0.0737954	0.120837	0.0953854	0.0926691	0.0136547	0.0475072	0.113595	0.119099	0.0218212	0.104031	0.0725114	0.114054	0.0585845	0.0627433	0.0418876	0.0488254	0.0165945	0.0146462	0.0288932	0.000397339	0.000476654	3.69009e-05	8.56213e-05	0.000690085	1.21804e-05	6.41725e-05	8.07213e-06	8.73172e-06	0.000125101	1.1841e-05	1.47812e-05	8.50883e-05	1.1465e-05	1.00797e-05	3.04647e-06	3.49675e-06	1.55166e-05
'unclassified'	0.202776	0.137565	0.212191	0.0462827	0.147952	0.214597	0.176521	0.177456	0.0244141	0.0911266	0.227104	0.201607	0.0419134	0.229074	0.139843	0.294215	0.104225	0.123254	0.0798257	0.0778428	0.0324049	0.0272371	0.0619916	0.0012661	0.000926827	5.90415e-05	0.000107027	0.00156308	1.21804e-05	4.27817e-05	4.84328e-05	4.36586e-05	0.000204711	2.96025e-05	3.6953e-05	0.000138268	2.29299e-05	1.47319e-05	1.21859e-05	1.04902e-05	7.75831e-06
'unclassified'	0.0315832	0.0246163	0.0446074	0.00921472	0.0230868	0.0404499	0.0331696	0.0268595	0.00417987	0.0154655	0.031177	0.02999	0.00588275	0.0418525	0.0255811	0.044143	0.021134	0.022593	0.0102911	0.0182247	0.00716965	0.00407672	0.00925926	0.000208771	0.000145644	1.47604e-05	4.99458e-05	0.000266057	0	0	2.42164e-05	1.74634e-05	2.27456e-05	5.92051e-06	7.3906e-06	3.19081e-05	2.86624e-06	6.59059e-06	3.04647e-06	3.49675e-06	7.75831e-06
'Methylobacterium'	0.0838865	0.0702131	0.0844791	0.0218127	0.0487503	0.0848936	0.0687041	0.0720845	0.0104399	0.0502841	0.115411	0.0934137	0.0171459	0.115523	0.0701743	0.101134	0.0454936	0.0531617	0.0323753	0.041361	0.0156407	0.00939891	0.0227138	0.000498357	0.000569337	4.42811e-05	7.84862e-05	0.000681771	0	0	1.61443e-05	2.61952e-05	0.000170592	5.92051e-06	2.21718e-05	5.31802e-05	2.86624e-06	1.12428e-05	1.82788e-05	6.9935e-06	0
'Mitochondria_genus_incertae_sedis'	0.008449	0.0110267	0.00549954	0.00797215	0.00535944	0.00699813	0.0203747	0.0123202	0.00104334	0.0232836	0.00510248	0.00674415	0.00478155	0.00789022	0.017812	0.000574218	0.000439855	0.00362033	0.000222511	0.000807833	0.000379902	0.000210982	0.00054292	2.02037e-05	0	0	0	2.49428e-05	0	0	0	0	0	0	0	0	2.86624e-06	3.87681e-07	0	0	7.75831e-06
'Sphingomonas'	0.00865017	0.00998361	0.0142071	0.00295265	0.0077815	0.012091	0.0110363	0.0114784	0.00145415	0.00739095	0.0137075	0.00731812	0.00240526	0.0208405	0.0121905	0.0187339	0.00693295	0.00857446	0.00652698	0.00620416	0.00234408	0.00191245	0.00499487	6.73455e-05	5.95817e-05	0	1.42702e-05	0.000166286	0	0	8.07213e-06	0	0	5.92051e-06	7.3906e-06	1.0636e-05	0	7.75363e-07	0	0	0
'Vampirovibrio'	0.0752364	0.0788556	0.173388	0.0301293	0.0890492	0.129557	0.11855	0.12037	0.0177824	0.07784	0.164274	0.128856	0.0256175	0.14434	0.0984715	0.128553	0.0730369	0.0699567	0.0422214	0.0603936	0.0183323	0.0151567	0.0347568	0.000700393	0.000476654	4.42811e-05	0.000142702	0.00118894	2.43608e-05	4.27817e-05	7.26492e-05	8.73172e-06	0.000147847	2.3682e-05	7.3906e-06	9.57243e-05	2.86624e-06	9.69204e-06	6.09294e-06	1.3987e-05	7.75831e-06
'unclassified'	0.0150875	0.0220533	0.0178735	0.562209	0.166091	0.0174404	0.0281972	0.0443832	0.845103	0.0118768	0.00938338	0.0176496	0.751959	0.0378216	0.066953	0.173198	0.632407	0.503716	0.739681	0.679775	0.880832	0.909468	0.787373	0.993259	0.994836	0.997845	0.997874	0.991037	0.997649	0.998086	0.998991	0.997669	0.996201	0.998706	0.99816	0.997766	0.998349	0.999228	0.998519	0.998336	0.99886
'Pseudomonas'	0.0104607	0.00277157	0.00504125	0.00172238	0.00546251	0.0105522	0.00624583	0.0103306	0.00098465	0.0314009	0.0092969	0.0121969	0.00165181	0.00608919	0.00574785	0.00753661	0.00301615	0.00443694	0.00205822	0.00287588	0.00101846	0.00213704	0.00313907	4.04073e-05	1.32404e-05	0	7.13511e-06	4.15714e-05	0	0	0	8.73172e-06	3.41184e-05	0	0	1.0636e-05	2.86624e-06	0	0	0	0
'Streptophyta'	0.159726	0.329787	0.140238	0.231684	0.334398	0.21577	0.310533	0.27311	0.060794	0.545606	0.149615	0.201607	0.0882509	0.138079	0.367989	0.0232558	0.00806401	0.0930397	0.00737994	0.0165767	0.00621585	0.00360711	0.0196044	0.000390604	3.3101e-05	2.21405e-05	2.14053e-05	0.000149657	2.43608e-05	3.20862e-05	1.61443e-05	0	0.000147847	2.96025e-05	5.91248e-05	3.19081e-05	0	2.71377e-06	9.1394e-06	2.09805e-05	2.32749e-05
'Lactobacillus'	0.0273587	0.0294144	0.0105408	0.00827971	0.0125225	0.026417	0.00806501	0.011708	0.00216493	0.00845901	0.0162588	0.0058832	0.00621118	0.00831904	0.0192648	0.00236865	0.000942547	0.00201432	0.000519192	0.00132485	0.00142261	0.000319876	0.00166825	1.34691e-05	0	1.47604e-05	0	1.66286e-05	0	0	0	0	1.13728e-05	2.96025e-06	0	1.0636e-05	0	0	0	0	0
'unclassified'	0.019312	0.0181791	0.0268866	0.00653273	0.0158207	0.0226432	0.0158268	0.0205846	0.00209972	0.0129448	0.0234801	0.0229588	0.00560262	0.0240995	0.0144012	0.0178007	0.0126511	0.0120859	0.0085852	0.00943549	0.0027644	0.0022051	0.00692964	0.000101018	0.000158885	3.69009e-05	2.85404e-05	0.000282686	0	5.34771e-05	4.84328e-05	1.74634e-05	0.000216083	2.07218e-05	1.47812e-05	3.19081e-05	1.71974e-05	2.32609e-06	1.21859e-05	2.44772e-05	7.75831e-06

## Sheet: DomMembersExtraStrongAVITALL
	GF	GF	GF	GF	GF	GF	GF	GF	GF	GF	GF	GF	GF	GF	GF	MI	MI	MI	MI	MI	GF	GF	GF	GF	GF	GF	GF	GF	MI	MI	MI	MI	MI	MI	MI	EcoliOnly	EcoliOnly	EcoliOnly	EcoliOnly	MI	EcoliOnly
	1	1	1	1	1	1	1	1	1	1	1	1	1	1	1	2	2	2	2	2	1	1	1	1	1	1	1	1	2	2	2	2	2	2	2	3	3	3	3	2	3
Taxon	Sample 1	Sample 2	Sample 3	Sample 4	Sample 5	Sample 6	Sample 7	Sample 8	Sample 9	Sample 10	Sample 11	Sample 12	Sample 13	Sample 14	Sample 15	Sample 16	Sample 17	Sample 18	Sample 19	Sample 21	Sample 22	Sample 23	Sample 24	Sample 25	Sample 26	Sample 27	Sample 28	Sample 29	Sample 30	Sample 31	Sample 32	Sample 33	Sample 34	Sample 35	Sample 36	Sample 37	Sample 38	Sample 39	Sample 40	Sample 41	Sample 42
'Bacteroides'	0.0392275	0.00452988	0.012374	0.00196843	0.00896676	0.00846371	0.00988418	0.011708	0.000893358	0.00995429	0.0100752	0.0136318	0.0019416	0.00909091	0.010043	0.00588573	0.00481746	0.00503579	0.00595216	0.00400685	0.0010023	0.000946016	0.00126352	0.000437746	0.000218466	6.64216e-05	0.000164108	0.00103928	0.000194887	0.00013904	0.00011301	0.000165903	0.000250202	2.3682e-05	0.000376921	8.50883e-05	0.000303822	9.69204e-06	0.000121859	7.34317e-05	5.43082e-05
'Sediminibacterium'	0.101589	0.0761138	0.109838	0.0235966	0.0737954	0.120837	0.0953854	0.0926691	0.0136547	0.0475072	0.113595	0.119099	0.0218212	0.104031	0.0725114	0.114054	0.0585845	0.0627433	0.0418876	0.0488254	0.0165945	0.0146462	0.0288932	0.000397339	0.000476654	3.69009e-05	8.56213e-05	0.000690085	1.21804e-05	6.41725e-05	8.07213e-06	8.73172e-06	0.000125101	1.1841e-05	1.47812e-05	8.50883e-05	1.1465e-05	1.00797e-05	3.04647e-06	3.49675e-06	1.55166e-05
'unclassified'	0.202776	0.137565	0.212191	0.0462827	0.147952	0.214597	0.176521	0.177456	0.0244141	0.0911266	0.227104	0.201607	0.0419134	0.229074	0.139843	0.294215	0.104225	0.123254	0.0798257	0.0778428	0.0324049	0.0272371	0.0619916	0.0012661	0.000926827	5.90415e-05	0.000107027	0.00156308	1.21804e-05	4.27817e-05	4.84328e-05	4.36586e-05	0.000204711	2.96025e-05	3.6953e-05	0.000138268	2.29299e-05	1.47319e-05	1.21859e-05	1.04902e-05	7.75831e-06
'unclassified'	0.0315832	0.0246163	0.0446074	0.00921472	0.0230868	0.0404499	0.0331696	0.0268595	0.00417987	0.0154655	0.031177	0.02999	0.00588275	0.0418525	0.0255811	0.044143	0.021134	0.022593	0.0102911	0.0182247	0.00716965	0.00407672	0.00925926	0.000208771	0.000145644	1.47604e-05	4.99458e-05	0.000266057	0	0	2.42164e-05	1.74634e-05	2.27456e-05	5.92051e-06	7.3906e-06	3.19081e-05	2.86624e-06	6.59059e-06	3.04647e-06	3.49675e-06	7.75831e-06
'Methylobacterium'	0.0838865	0.0702131	0.0844791	0.0218127	0.0487503	0.0848936	0.0687041	0.0720845	0.0104399	0.0502841	0.115411	0.0934137	0.0171459	0.115523	0.0701743	0.101134	0.0454936	0.0531617	0.0323753	0.041361	0.0156407	0.00939891	0.0227138	0.000498357	0.000569337	4.42811e-05	7.84862e-05	0.000681771	0	0	1.61443e-05	2.61952e-05	0.000170592	5.92051e-06	2.21718e-05	5.31802e-05	2.86624e-06	1.12428e-05	1.82788e-05	6.9935e-06	0
'Mitochondria_genus_incertae_sedis'	0.008449	0.0110267	0.00549954	0.00797215	0.00535944	0.00699813	0.0203747	0.0123202	0.00104334	0.0232836	0.00510248	0.00674415	0.00478155	0.00789022	0.017812	0.000574218	0.000439855	0.00362033	0.000222511	0.000807833	0.000379902	0.000210982	0.00054292	2.02037e-05	0	0	0	2.49428e-05	0	0	0	0	0	0	0	0	2.86624e-06	3.87681e-07	0	0	7.75831e-06
'Sphingomonas'	0.00865017	0.00998361	0.0142071	0.00295265	0.0077815	0.012091	0.0110363	0.0114784	0.00145415	0.00739095	0.0137075	0.00731812	0.00240526	0.0208405	0.0121905	0.0187339	0.00693295	0.00857446	0.00652698	0.00620416	0.00234408	0.00191245	0.00499487	6.73455e-05	5.95817e-05	0	1.42702e-05	0.000166286	0	0	8.07213e-06	0	0	5.92051e-06	7.3906e-06	1.0636e-05	0	7.75363e-07	0	0	0
'Vampirovibrio'	0.0752364	0.0788556	0.173388	0.0301293	0.0890492	0.129557	0.11855	0.12037	0.0177824	0.07784	0.164274	0.128856	0.0256175	0.14434	0.0984715	0.128553	0.0730369	0.0699567	0.0422214	0.0603936	0.0183323	0.0151567	0.0347568	0.000700393	0.000476654	4.42811e-05	0.000142702	0.00118894	2.43608e-05	4.27817e-05	7.26492e-05	8.73172e-06	0.000147847	2.3682e-05	7.3906e-06	9.57243e-05	2.86624e-06	9.69204e-06	6.09294e-06	1.3987e-05	7.75831e-06
'unclassified'	0.0150875	0.0220533	0.0178735	0.562209	0.166091	0.0174404	0.0281972	0.0443832	0.845103	0.0118768	0.00938338	0.0176496	0.751959	0.0378216	0.066953	0.173198	0.632407	0.503716	0.739681	0.679775	0.880832	0.909468	0.787373	0.993259	0.994836	0.997845	0.997874	0.991037	0.997649	0.998086	0.998991	0.997669	0.996201	0.998706	0.99816	0.997766	0.998349	0.999228	0.998519	0.998336	0.99886
'Pseudomonas'	0.0104607	0.00277157	0.00504125	0.00172238	0.00546251	0.0105522	0.00624583	0.0103306	0.00098465	0.0314009	0.0092969	0.0121969	0.00165181	0.00608919	0.00574785	0.00753661	0.00301615	0.00443694	0.00205822	0.00287588	0.00101846	0.00213704	0.00313907	4.04073e-05	1.32404e-05	0	7.13511e-06	4.15714e-05	0	0	0	8.73172e-06	3.41184e-05	0	0	1.0636e-05	2.86624e-06	0	0	0	0
'Streptophyta'	0.159726	0.329787	0.140238	0.231684	0.334398	0.21577	0.310533	0.27311	0.060794	0.545606	0.149615	0.201607	0.0882509	0.138079	0.367989	0.0232558	0.00806401	0.0930397	0.00737994	0.0165767	0.00621585	0.00360711	0.0196044	0.000390604	3.3101e-05	2.21405e-05	2.14053e-05	0.000149657	2.43608e-05	3.20862e-05	1.61443e-05	0	0.000147847	2.96025e-05	5.91248e-05	3.19081e-05	0	2.71377e-06	9.1394e-06	2.09805e-05	2.32749e-05
'Lactobacillus'	0.0273587	0.0294144	0.0105408	0.00827971	0.0125225	0.026417	0.00806501	0.011708	0.00216493	0.00845901	0.0162588	0.0058832	0.00621118	0.00831904	0.0192648	0.00236865	0.000942547	0.00201432	0.000519192	0.00132485	0.00142261	0.000319876	0.00166825	1.34691e-05	0	1.47604e-05	0	1.66286e-05	0	0	0	0	1.13728e-05	2.96025e-06	0	1.0636e-05	0	0	0	0	0
'unclassified'	0.019312	0.0181791	0.0268866	0.00653273	0.0158207	0.0226432	0.0158268	0.0205846	0.00209972	0.0129448	0.0234801	0.0229588	0.00560262	0.0240995	0.0144012	0.0178007	0.0126511	0.0120859	0.0085852	0.00943549	0.0027644	0.0022051	0.00692964	0.000101018	0.000158885	3.69009e-05	2.85404e-05	0.000282686	0	5.34771e-05	4.84328e-05	1.74634e-05	0.000216083	2.07218e-05	1.47812e-05	3.19081e-05	1.71974e-05	2.32609e-06	1.21859e-05	2.44772e-05	7.75831e-06

## Sheet: 6OrdersMembersNormalAVITAll
	GF	GF	GF	GF	GF	GF	GF	GF	GF	GF	GF	GF	GF	GF	GF	MI	MI	MI	MI	MI	GF	GF	GF	GF	GF	GF	GF	GF	MI	MI	MI	MI	MI	MI	MI	EcoliOnly	EcoliOnly	EcoliOnly	EcoliOnly	MI	EcoliOnly
	1	1	1	1	1	1	1	1	1	1	1	1	1	1	1	2	2	2	2	2	1	1	1	1	1	1	1	1	2	2	2	2	2	2	2	3	3	3	3	2	3
Taxon	Sample 1	Sample 2	Sample 3	Sample 4	Sample 5	Sample 6	Sample 7	Sample 8	Sample 9	Sample 10	Sample 11	Sample 12	Sample 13	Sample 14	Sample 15	Sample 16	Sample 17	Sample 18	Sample 19	Sample 21	Sample 22	Sample 23	Sample 24	Sample 25	Sample 26	Sample 27	Sample 28	Sample 29	Sample 30	Sample 31	Sample 32	Sample 33	Sample 34	Sample 35	Sample 36	Sample 37	Sample 38	Sample 39	Sample 40	Sample 41	Sample 42
'Gp1'	0	5.96036e-05	0	0	0.000257666	0	0.000485113	0	0	0	0	0	0	0	0	0.000358886	0	0.000217764	0.000315223	0	4.84982e-05	0	0	0	0	0	0	0	0	0	0	0	0	0	0	0	0	0	0	0	0
'Corynebacterium'	0.00281633	0.00211593	0.000763825	0.000947308	0.000257666	0.00117246	0.00072767	0.00198959	0.000176063	0.00111078	0.00307014	0.00172191	0.000367068	0.00403087	0.00113694	0.000430663	8.37819e-05	0.000217764	0.000185426	0.000161567	0.000218242	6.12528e-05	0.000177683	6.73455e-06	0	0	0	2.49428e-05	0	0	0	0	0	0	0	0	5.73248e-06	0	0	0	0
'Brachybacterium'	0.00140817	2.98018e-05	0	0	0	0.000512952	0.000545752	0	0	0	0	0	0	0	0	0	0	0	0	0	8.08303e-06	0	0	0	0	0	0	0	0	0	0	0	0	0	0	0	0	0	0	0	0
'Geodermatophilus'	0	0.000149009	0	0	0	0.000329755	0	0.000153046	0	0	0	0	0	0	0	0	0	0	0	0	5.65812e-05	0	0	0	0	0	0	0	0	0	0	0	0	0	0	0	0	0	0	0	0
'Clavibacter'	0	0	0	0	0	0	0.000848948	0	6.52086e-06	0	4.32414e-05	0	5.79581e-05	0	0	0	0	0	1.85426e-05	0	8.08303e-06	0	9.87128e-06	0	6.62019e-06	0	0	0	0	0	0	0	0	0	0	0	0	0	0	3.49675e-06	0
'Leifsonia'	0.00341984	0.003308	0.00580507	0.00172238	0.00278279	0.00406698	0.00466921	0.003367	0.000658607	0.00175161	0.00497276	0.00444827	0.00060856	0.0051458	0.00378979	0.00344531	0.00217833	0.00283093	0.00216948	0.00284357	0.000784054	0.000571693	0.00102661	0	3.97212e-05	0	0	4.98857e-05	0	0	0	0	1.13728e-05	2.96025e-06	0	0	2.86624e-06	3.87681e-07	0	0	0
'unclassified'	0.01207	0.00846372	0.00488848	0.00196843	0.00128833	0.0039937	0.00218301	0.00581573	0.00156501	0.00209339	0.002508	0.00315684	0.00126542	0.000943396	0.00208439	0.000358886	0.000272291	0.000979938	0	0.000355446	0.000137411	8.16704e-05	0.00038498	0	0	0	0	1.66286e-05	0	0	0	0	0	2.96025e-06	0	1.0636e-05	2.86624e-06	3.87681e-07	0	0	0
'Arthrobacter'	0.0006035	0.00065564	0.000152765	2.46054e-05	0	0	0	0	5.21669e-05	0	0.000432414	0.000430478	7.72775e-05	0	0.000378979	0	0	0.000217764	0	0	0	0	0	0	0	0	0	0	0	0	0	0	0	0	0	0	0	0	0	0	0
'Mycobacterium'	0.000201167	0.000119207	0.000152765	8.61189e-05	5.15331e-05	0.000146558	0.000242557	0	1.30417e-05	4.27223e-05	0	0.000286985	8.69372e-05	0	0.00018949	0	0.000125673	5.4441e-05	3.70851e-05	6.46266e-05	6.46642e-05	0	0	0	0	0	0	0	0	0	0	0	0	0	0	0	0	0	0	0	0
'Rhodococcus'	0.00523034	0.00432126	0.00198595	0.000553621	0.000566864	0.00131902	0.00151598	0.00176002	0.00022823	0.000512667	0.000778345	0.00129143	0.000338089	0.000171527	0.000694795	0	8.37819e-05	0.000326646	3.70851e-05	0	0.000105079	0.000108894	6.90989e-05	0	0	0	0	1.66286e-05	0	0	0	0	0	0	0	0	0	0	0	0	0
'Williamsia'	0.000201167	0.00032782	0	8.61189e-05	0.000103066	3.66394e-05	0	0.000306091	6.52086e-06	8.54445e-05	8.64827e-05	0	3.86388e-05	8.57633e-05	0	0	0	0	0	0	0	0	0	0	0	0	0	0	0	0	0	0	0	0	0	0	0	0	0	0	0
'Collinsella'	0.000402334	5.96036e-05	0	0	0	0	0.000121278	0.000153046	0	0	0	0	4.82984e-05	0.000343053	0.000442142	0	0.000104727	2.72205e-05	0	3.23133e-05	8.08303e-06	1.36117e-05	0	1.34691e-05	0	0	7.13511e-06	0	2.43608e-05	0	0	0	0	1.48013e-05	2.21718e-05	0	2.86624e-06	1.27935e-05	6.09294e-06	6.9935e-06	0
'unclassified'	0.0225307	0.0227984	0.00198595	0.00118106	0.000618397	0.00271132	0.00539688	0.00910621	0.000828149	0.00277695	0.00116752	0.000286985	0.00030911	0.00188679	0.00195806	0.000933104	0	0.000163323	3.70851e-05	0.000161567	0.000113162	9.52822e-05	0.000286267	1.34691e-05	0	0	0	2.49428e-05	0	0	0	0	1.13728e-05	5.92051e-06	0	0	0	3.87681e-07	0	0	0
'unclassified'	0.001207	0.000208613	0	0	0	0.000109918	0	0	1.30417e-05	0	0.000259448	0	9.65969e-06	0	0	0	0	0	0	6.46266e-05	1.61661e-05	0	0	0	0	0	0	0	0	0	0	0	0	0	0	0	0	0	0	0	0
'Barnesiella'	0.0006035	0	0	2.46054e-05	0	0.000219837	0.000121278	0.000153046	4.5646e-05	0.0003845	0.000129724	0	0	0	6.31632e-05	0	0.000272291	0.000272205	0.000166883	0	0	4.08352e-05	0	0	6.62019e-06	0	0	0	0	0	0	3.49269e-05	0	0	0	0	0	0	3.04647e-06	0	0
'Odoribacter'	0	2.98018e-05	0	0	0	0	0	0	0	0.000427223	0	0	0	0	0	0	0	0	0.000185426	0	0	6.80587e-06	0	0	0	0	0	0	0	0	0	8.73172e-06	0	0	0	0	0	0	6.09294e-06	3.49675e-06	0
'unclassified'	0.0066385	0.00205633	0.00824931	0.00143942	0.00262819	0.00348075	0.00303196	0.00374962	0.000358647	0.00316145	0.00289717	0.00373081	0.000473325	0.00454545	0.00353714	0.00394775	0.00125673	0.00122492	0.000927128	0.00206805	0.000299072	8.16704e-05	0.000552792	4.71419e-05	6.62019e-06	0	0	2.49428e-05	0	0	0	0	1.13728e-05	0	0	0	0	0	0	6.9935e-06	0
'Prevotella'	0.00261517	0.000387424	0.0131378	0.000159935	0.000257666	0.000915986	6.06391e-05	0.00329048	0	0.000811723	0.000216207	0.000860956	1.93194e-05	0.000600343	0	0.000358886	0	0.00051719	0	0	0	0.00062614	0.00130301	2.69382e-05	0	0.000642076	5.70809e-05	8.31428e-06	0	0	8.07213e-06	4.36586e-05	0	2.96025e-05	0	1.0636e-05	0	1.93841e-06	0	0.000157354	0
'Alistipes'	0.000402334	0.000536433	0.00320807	0.000233751	0.000257666	0.000769428	0.00254684	0.000306091	0.000163022	0.000427223	0.001254	0.0018654	7.72775e-05	0.000428816	0.000568469	0.00129199	0.000586473	0.000598851	0.000500649	0.000775519	8.89133e-05	0.000149729	0.000167812	2.69382e-05	3.97212e-05	7.38018e-06	2.14053e-05	5.82e-05	0	0	8.07213e-06	4.36586e-05	1.13728e-05	5.92051e-06	2.95624e-05	7.44522e-05	2.29299e-05	0	1.82788e-05	2.7974e-05	7.75831e-06
'Bacteroides'	0.0392275	0.00452988	0.012374	0.00196843	0.00896676	0.00846371	0.00988418	0.011708	0.000893358	0.00995429	0.0100752	0.0136318	0.0019416	0.00909091	0.010043	0.00588573	0.00481746	0.00503579	0.00595216	0.00400685	0.0010023	0.000946016	0.00126352	0.000437746	0.000218466	6.64216e-05	0.000164108	0.00103928	0.000194887	0.00013904	0.00011301	0.000165903	0.000250202	2.3682e-05	0.000376921	8.50883e-05	0.000303822	9.69204e-06	0.000121859	7.34317e-05	5.43082e-05
'Sediminibacterium'	0.101589	0.0761138	0.109838	0.0235966	0.0737954	0.120837	0.0953854	0.0926691	0.0136547	0.0475072	0.113595	0.119099	0.0218212	0.104031	0.0725114	0.114054	0.0585845	0.0627433	0.0418876	0.0488254	0.0165945	0.0146462	0.0288932	0.000397339	0.000476654	3.69009e-05	8.56213e-05	0.000690085	1.21804e-05	6.41725e-05	8.07213e-06	8.73172e-06	0.000125101	1.1841e-05	1.47812e-05	8.50883e-05	1.1465e-05	1.00797e-05	3.04647e-06	3.49675e-06	1.55166e-05
'unclassified'	0.202776	0.137565	0.212191	0.0462827	0.147952	0.214597	0.176521	0.177456	0.0244141	0.0911266	0.227104	0.201607	0.0419134	0.229074	0.139843	0.294215	0.104225	0.123254	0.0798257	0.0778428	0.0324049	0.0272371	0.0619916	0.0012661	0.000926827	5.90415e-05	0.000107027	0.00156308	1.21804e-05	4.27817e-05	4.84328e-05	4.36586e-05	0.000204711	2.96025e-05	3.6953e-05	0.000138268	2.29299e-05	1.47319e-05	1.21859e-05	1.04902e-05	7.75831e-06
'Chryseobacterium'	0	2.98018e-05	0	0	0	3.66394e-05	0.000303196	0	1.95626e-05	4.27223e-05	8.64827e-05	0	4.82984e-05	0	6.31632e-05	0	2.09455e-05	0.000136103	1.85426e-05	0	0	0	0	0	0	0	0	0	0	0	0	0	0	0	0	0	0	0	0	0	0
'Cloacibacterium'	0	0	0	0	0	0	0.000181917	0	0	0	0.000778345	0.00100445	0	0	0	0	0	0	0	0	0	0	0	0	0	0	0	0	0	0	0	0	0	0	0	0	5.73248e-06	3.87681e-07	0	0	0
'Mucispirillum'	0	0	0	0	0	0	0.000667031	0.000688705	0	0	0	0	8.69372e-05	0	0	0	0.000146618	0	0	0	0	0	0	6.73455e-06	0	0	0	0	0	0	0	0	0	0	0	0	0	0	0	0	0
'Phenylobacterium'	0.00140817	0.00110267	0.00198595	0.000578227	0.00154599	0.00293115	0.00145534	0.00137741	0.000169542	0.000213611	0.000648621	0.00129143	0.000444346	0.00394511	0.00126326	0.00100488	0.00123578	0.00117048	0.000927128	0.00164798	0.000121245	0.000149729	0.000641633	6.73455e-06	2.64808e-05	0	7.13511e-06	8.31428e-06	0	0	0	0	0	0	0	0	0	3.87681e-07	3.04647e-06	0	0
'unclassified'	0.0315832	0.0246163	0.0446074	0.00921472	0.0230868	0.0404499	0.0331696	0.0268595	0.00417987	0.0154655	0.031177	0.02999	0.00588275	0.0418525	0.0255811	0.044143	0.021134	0.022593	0.0102911	0.0182247	0.00716965	0.00407672	0.00925926	0.000208771	0.000145644	1.47604e-05	4.99458e-05	0.000266057	0	0	2.42164e-05	1.74634e-05	2.27456e-05	5.92051e-06	7.3906e-06	3.19081e-05	2.86624e-06	6.59059e-06	3.04647e-06	3.49675e-06	7.75831e-06
'Aurantimonas'	0.000402334	2.98018e-05	0	0	0	0.000329755	0	0	0	0	4.32414e-05	0	5.79581e-05	0	0	0	0	0	0	0	0	0	0	0	0	0	0	0	0	0	0	0	0	0	0	0	0	0	0	0	0
'Afipia'	0	0	0	0	0.000360732	0.000403034	0.000424474	0	0	0.000128167	0	0	0	0.000171527	0	0	0	0	3.70851e-05	0	0	0	0	0	6.62019e-06	0	0	0	0	0	0	0	0	0	0	0	0	0	0	0	0
'Bosea'	0.000201167	0.000238415	0	0	0	0	0.000303196	0	0	0	0.000345931	0.000143493	2.89791e-05	0	0	0	0	0	0	0	0.000113162	0	8.88415e-05	0	0	0	0	0	0	0	0	0	0	0	0	0	0	0	0	0	0
'Devosia'	0	0	0	0	0.000154599	0	0	0	3.91252e-05	0.000128167	0	0	0	0	0	0	0	0	0.000111255	0	0	0	0	0	0	0	0	0	0	0	0	0	0	0	0	0	0	0	0	0	0
'Hyphomicrobium'	0	0.000149009	0	3.69081e-05	0	0.000219837	0	0	0	0	0	0	0	0	0	0	0	0	0	0	0	0	0	0	0	0	0	0	0	0	0	0	0	0	0	0	0	0	0	0	0
'Pedomicrobium'	0.002414	0.00143049	0.0035136	0.000738162	0.00175213	0.00172205	0.00194045	0.00183655	0.000267355	0.000897168	0.00419441	0.00243937	0.000347749	0.00274443	0.00170541	0.00229687	0.0013824	0.00146991	0.000593362	0.00164798	0.000323321	0.000360711	0.000296138	1.34691e-05	0	0	0	2.49428e-05	0	0	0	0	0	0	0	0	2.86624e-06	3.87681e-07	0	0	0
'Methylobacterium'	0.0838865	0.0702131	0.0844791	0.0218127	0.0487503	0.0848936	0.0687041	0.0720845	0.0104399	0.0502841	0.115411	0.0934137	0.0171459	0.115523	0.0701743	0.101134	0.0454936	0.0531617	0.0323753	0.041361	0.0156407	0.00939891	0.0227138	0.000498357	0.000569337	4.42811e-05	7.84862e-05	0.000681771	0	0	1.61443e-05	2.61952e-05	0.000170592	5.92051e-06	2.21718e-05	5.31802e-05	2.86624e-06	1.12428e-05	1.82788e-05	6.9935e-06	0
'unclassified'	0	2.98018e-05	0	0.000172238	0.000515331	0.000183197	0.000121278	0.000306091	0	4.27223e-05	0	0	0	8.57633e-05	0	0	0	0	0	0.000258506	8.08303e-06	0	4.93564e-05	0	0	0	0	0	0	0	0	0	0	0	0	0	0	0	0	0	0
'Mitochondria_genus_incertae_sedis'	0.008449	0.0110267	0.00549954	0.00797215	0.00535944	0.00699813	0.0203747	0.0123202	0.00104334	0.0232836	0.00510248	0.00674415	0.00478155	0.00789022	0.017812	0.000574218	0.000439855	0.00362033	0.000222511	0.000807833	0.000379902	0.000210982	0.00054292	2.02037e-05	0	0	0	2.49428e-05	0	0	0	0	0	0	0	0	2.86624e-06	3.87681e-07	0	0	7.75831e-06
'Sphingomonas'	0.00865017	0.00998361	0.0142071	0.00295265	0.0077815	0.012091	0.0110363	0.0114784	0.00145415	0.00739095	0.0137075	0.00731812	0.00240526	0.0208405	0.0121905	0.0187339	0.00693295	0.00857446	0.00652698	0.00620416	0.00234408	0.00191245	0.00499487	6.73455e-05	5.95817e-05	0	1.42702e-05	0.000166286	0	0	8.07213e-06	0	0	5.92051e-06	7.3906e-06	1.0636e-05	0	7.75363e-07	0	0	0
'Ralstonia'	0	2.98018e-05	0	2.46054e-05	0	0.000109918	6.06391e-05	0	0	0	0.000259448	0	5.79581e-05	0.000600343	0	7.17772e-05	0	5.4441e-05	0	0	6.46642e-05	4.08352e-05	0	0	0	0	0	0	0	0	0	0	0	0	0	0	0	0	0	0	0
'Pelomonas'	0	0	0	0	0	0.000183197	0	0	1.95626e-05	0	0.000648621	0	0	0	0	0	0	0	0	0	0	0	0	0	0	0	0	0	0	0	0	0	0	0	0	0	0	0	0	0	0
'Variovorax'	0	0	0	0	0	7.32789e-05	0	0	0	0	0	0	0	8.57633e-05	0	0	0.000104727	0	5.56277e-05	9.69399e-05	2.42491e-05	0	6.90989e-05	0	0	0	0	0	0	0	0	0	0	0	0	0	0	0	0	0	0
'unclassified'	0	8.94055e-05	0.00030553	2.46054e-05	0	0.000512952	0	0	0	0	0	0	1.93194e-05	0	6.31632e-05	0	0	2.72205e-05	0	0	4.04151e-05	0	0	0	0	0	0	0	0	0	0	0	0	0	0	0	0	0	0	0	7.75831e-06
'Herbaspirillum'	0	0	0	0	0	0	0	0	0	0	0	0	0	0	0.000315816	0	2.09455e-05	0	0	0	0	0	5.92277e-05	0	0	0	0	0	0	0	0	0	0	0	0	0	0	0	0	0	0
'Naxibacter'	0	0	0	0	0	0	0	0	0	0	0.000345931	0	0	0	0.00018949	0	0.000125673	0	0	0	0	0	0	0	0	0	0	0	0	0	0	0	0	0	0	0	0	0	0	0	0
'unclassified'	0	0	0.000152765	0	0	0	0	0	0	0	4.32414e-05	0.0018654	4.82984e-05	0	0	0	6.28364e-05	0	0.000129798	0.000226193	0	0	1.97426e-05	0	0	0	0	0	0	0	0	0	0	0	0	0	0	0	0	3.49675e-06	0
'Vampirovibrio'	0.0752364	0.0788556	0.173388	0.0301293	0.0890492	0.129557	0.11855	0.12037	0.0177824	0.07784	0.164274	0.128856	0.0256175	0.14434	0.0984715	0.128553	0.0730369	0.0699567	0.0422214	0.0603936	0.0183323	0.0151567	0.0347568	0.000700393	0.000476654	4.42811e-05	0.000142702	0.00118894	2.43608e-05	4.27817e-05	7.26492e-05	8.73172e-06	0.000147847	2.3682e-05	7.3906e-06	9.57243e-05	2.86624e-06	9.69204e-06	6.09294e-06	1.3987e-05	7.75831e-06
'unclassified'	0	0	0.000458295	4.92108e-05	0	0	0.000303196	0	0	0	0	0	0	0	0	0.000574218	0	0	5.56277e-05	0	0	2.04176e-05	0	0	0	0	0	0	0	0	0	0	0	0	0	0	0	0	0	0	0
'Escherichia_Shigella'	0	2.98018e-05	0	0.000442897	0.000206132	0	0	7.65228e-05	0.000847712	0	0	0	0.00123644	0.000171527	0.00018949	0.000358886	0.000858765	0.000626072	0.000667532	0.000646266	0.000978046	0.00106172	0.00109571	0.00134018	0.000880486	0.000723258	0.000920429	0.0011058	0.000499397	0.000491989	0.000387462	0.00050644	0.000796097	0.000677898	0.000657763	0.000638162	0.000630573	0.000570667	0.000584922	0.000811246	0.00045774
'Pantoea'	0.00643734	0.00774847	0.00122212	0.000442897	0.000154599	0.00450665	0.00757989	0.000688705	0.000215188	0.00260606	0.00363228	0	0.000975629	0.00128645	0.00101061	0.000861326	0	0.00187822	0	9.69399e-05	4.84982e-05	0	0.00015794	0	0	0	0	0	0	0	0	0	0	0	0	0	0	0	0	0	0
'unclassified'	0.0150875	0.0220533	0.0178735	0.562209	0.166091	0.0174404	0.0281972	0.0443832	0.845103	0.0118768	0.00938338	0.0176496	0.751959	0.0378216	0.066953	0.173198	0.632407	0.503716	0.739681	0.679775	0.880832	0.909468	0.787373	0.993259	0.994836	0.997845	0.997874	0.991037	0.997649	0.998086	0.998991	0.997669	0.996201	0.998706	0.99816	0.997766	0.998349	0.999228	0.998519	0.998336	0.99886
'Photobacterium'	0	0.000149009	0	0	0	0	0	0	6.52086e-06	8.54445e-05	0	0.000430478	4.82984e-05	0.000343053	0.000126326	0	0	0	0.000203968	0	0	0	0	0	0	0	0	0	0	1.06954e-05	0	0	0	0	0	0	0	0	0	0	0
'Haemophilus'	0.000201167	0	0	0.000110724	0	0.000293115	0	0	0	0	0	0	0	0	0	7.17772e-05	0	0	0	0	0	5.4447e-05	0	0	0	0	0	0	0	0	0	0	0	0	0	0	0	0	0	0	0
'unclassified'	0	0	0.00030553	0	0	0	0	0.000841751	0	0.000128167	0	0.000143493	0	8.57633e-05	0	0.000143554	0	0	0	0.000129253	0	5.4447e-05	0	6.73455e-06	0	7.38018e-06	0	0	0	0	0	8.73172e-06	0	0	0	0	0	0	0	0	0
'Acinetobacter'	0.00261517	0.00295038	0.00244424	0.000405989	0.00164906	0.00307771	0.00187981	0.00321396	0.000462981	0.00149528	0.00531869	0.0038743	0.00062788	0.00300172	0.00157908	0.00423486	0.00136146	0.00272205	0.000686075	0.00142179	0.000687057	0.000898375	0.00038498	2.69382e-05	0	0	0	3.32571e-05	0	0	0	0	2.27456e-05	0	0	0	0	0	0	0	0
'Pseudomonas'	0.0104607	0.00277157	0.00504125	0.00172238	0.00546251	0.0105522	0.00624583	0.0103306	0.00098465	0.0314009	0.0092969	0.0121969	0.00165181	0.00608919	0.00574785	0.00753661	0.00301615	0.00443694	0.00205822	0.00287588	0.00101846	0.00213704	0.00313907	4.04073e-05	1.32404e-05	0	7.13511e-06	4.15714e-05	0	0	0	8.73172e-06	3.41184e-05	0	0	1.0636e-05	2.86624e-06	0	0	0	0
'unclassified'	0	0	0.00061106	0.000123027	5.15331e-05	0	0	0	0	0	0.000259448	0	0	0	0	0	0.000146618	0	0	0.000452386	8.08303e-06	0	0	0	0	0	0	0	0	0	0	0	0	0	0	0	0	0	0	0	0
'unclassified'	0.0030175	0.00274177	0.00152765	0.00118106	0.0010822	0.00208845	0.00254684	0.00153046	0.000410814	0.00093989	0.00172965	0.00358732	0.000695498	0.00180103	0.00265285	0.00430663	0.00140335	0.00160601	0.00146486	0.00138947	0.000711307	0.000387935	0.00119442	6.73455e-06	1.98606e-05	0	0	4.15714e-05	0	0	0	0	1.13728e-05	0	0	0	0	3.87681e-07	0	0	0
'unclassified'	0.000201167	0	0.00061106	2.46054e-05	5.15331e-05	0.000109918	0.000181917	0	3.91252e-05	0.000213611	0.000129724	0	0.000135236	0.000343053	6.31632e-05	7.17772e-05	8.37819e-05	5.4441e-05	3.70851e-05	0.000129253	0	0	9.87128e-06	4.04073e-05	6.62019e-06	0	0	8.31428e-06	0	0	0	0	0	0	0	0	0	3.87681e-07	1.21859e-05	1.74837e-05	0
'Streptophyta'	0.159726	0.329787	0.140238	0.231684	0.334398	0.21577	0.310533	0.27311	0.060794	0.545606	0.149615	0.201607	0.0882509	0.138079	0.367989	0.0232558	0.00806401	0.0930397	0.00737994	0.0165767	0.00621585	0.00360711	0.0196044	0.000390604	3.3101e-05	2.21405e-05	2.14053e-05	0.000149657	2.43608e-05	3.20862e-05	1.61443e-05	0	0.000147847	2.96025e-05	5.91248e-05	3.19081e-05	0	2.71377e-06	9.1394e-06	2.09805e-05	2.32749e-05
'unclassified'	0.0006035	2.98018e-05	0	0	0	0	0.000181917	0	0	0.000256334	0	0.000143493	0	0.000428816	0.000315816	0	0	0.000136103	0	0	0	0	0	0	0	0	0	0	0	0	0	0	0	0	0	0	0	0	0	0	0
'Geobacillus'	0	5.96036e-05	0	0.000147632	0	3.66394e-05	0	0	0	0.000256334	0	0	0	0.000428816	0.000442142	0	6.28364e-05	0	0	3.23133e-05	4.04151e-05	0	0	0	0	0	0	0	0	0	0	0	0	0	0	0	0	0	0	0	0
'Oceanobacillus'	0.000201167	5.96036e-05	0	6.15135e-05	0	0.000146558	0	0	4.5646e-05	0	0.000129724	0	2.89791e-05	0	0.000568469	0.00050244	0	0	0	0	0	0	0	0	0	0	0	0	0	0	0	0	0	0	0	0	0	0	0	0	0
'unclassified'	0	0.000268216	0	1.23027e-05	0	0	0.000485113	0	1.30417e-05	0	0	0	0	0	0.00018949	0	0	0	0	6.46266e-05	8.08303e-06	0	0	0	0	0	0	0	0	0	0	0	0	0	0	0	0	0	0	0	0
'Paenibacillus'	0.000402334	0	0.00061106	0	0	0	6.06391e-05	0	2.60834e-05	0.000427223	0.000129724	0	5.79581e-05	8.57633e-05	0	0	0	0	0	0	0	6.80587e-05	0	0	0	0	0	0	0	0	0	0	0	0	0	0	0	0	0	0	0
'unclassified'	0.0146852	0.00461928	0.00137489	0.0031987	0.0010822	0.00571575	0.00236493	0.00260178	0.000260834	0.00213611	0.00112428	0.0568231	0.000135236	0.00188679	0.00113694	0.000717772	4.1891e-05	0.000598851	0	9.69399e-05	0.000274823	6.80587e-06	0.000108584	0	0	0	0	0	0	0	0	0	0	0	0	0	0	3.87681e-07	0	0	0
'unclassified'	0.000201167	0.000268216	0	4.92108e-05	0	0.000769428	0	0.000229568	6.52086e-06	0	0.00030269	0	0	0.000600343	0	0	0	0	0	0	0	0	0	0	0	0	0	0	0	0	0	0	0	0	0	0	0	0	0	0	0
'Staphylococcus'	0.002414	0.00175831	0.00244424	0.000664346	0.000360732	0.00131902	0.0013947	0.00160698	0.000143459	0.000469945	0.00419441	0.0020089	0.000164215	0.00154374	0.000947448	0.00129199	0.000209455	0.000408308	0.000278138	0	0.000234408	0.000156535	9.87128e-05	0	6.62019e-06	0	0	0	0	0	0	0	0	0	0	1.0636e-05	0	3.87681e-07	0	3.49675e-06	0
'Carnobacterium'	0.00221283	0.00771867	0.00229148	0.00127948	0.000360732	0.000366394	0.000424474	0.000841751	5.21669e-05	0.000299056	0.000345931	0.00057397	0.00061822	0.000600343	0.0024002	7.17772e-05	0.000167564	5.4441e-05	3.70851e-05	0	0	0	0	0	0	0	0	0	0	0	0	0	0	0	0	0	0	0	0	0	0
'Enterococcus'	0	0.000715244	0.00168042	0.00225139	0.000515331	0.00190525	0.000363835	0.000688705	9.1292e-05	0.000512667	0.00536193	0.00243937	0.00162283	0.00077187	0.00536887	7.17772e-05	2.09455e-05	0.000381087	0.000370851	9.69399e-05	0	6.80587e-06	0.000256653	6.73455e-06	0	0	0	8.31428e-06	0	0	0	0	0	0	0	0	0	0	0	0	0
'Vagococcus'	0.0078455	0.00673521	0.00412466	0.00262047	0.00144293	0.00106254	0.00121278	0.00329048	0.000110855	0.00106806	0.00436738	0.00114794	0.000985288	0.00274443	0.00473724	0.00107666	0.000335128	0.000707733	0.000259596	6.46266e-05	3.23321e-05	4.76411e-05	0.000118455	6.73455e-06	0	0	0	0	0	0	0	8.73172e-06	0	0	0	0	0	0	0	0	0
'Lactobacillus'	0.0273587	0.0294144	0.0105408	0.00827971	0.0125225	0.026417	0.00806501	0.011708	0.00216493	0.00845901	0.0162588	0.0058832	0.00621118	0.00831904	0.0192648	0.00236865	0.000942547	0.00201432	0.000519192	0.00132485	0.00142261	0.000319876	0.00166825	1.34691e-05	0	1.47604e-05	0	1.66286e-05	0	0	0	0	1.13728e-05	2.96025e-06	0	1.0636e-05	0	0	0	0	0
'Pediococcus'	0.000402334	0.000238415	0	0.00018454	5.15331e-05	0.000329755	0	0	0	0	0	0.000143493	5.79581e-05	0	0.000126326	0	0	0	0	0	0	0	3.94851e-05	0	0	0	0	0	0	0	0	0	0	0	0	0	0	0	0	0	0
'unclassified'	0.0148863	0.0190434	0.00152765	0.00198073	0.00221592	0.00322427	0.00551816	0.0077288	0.000658607	0.00187978	0.00116752	0.00157842	0.000714817	0.000857633	0.00208439	0.000287109	0.000335128	0.000190544	0	0.000258506	0.000218242	9.52822e-05	0.000424465	6.73455e-06	1.32404e-05	0	0	0	0	0	0	0	0	2.96025e-06	0	0	0	7.75363e-07	0	0	0
'Leuconostoc'	0.000201167	0.00178811	0.0035136	0.000344475	0.00154599	0.00062287	0.00072767	0.000229568	8.47712e-05	0.000769001	0.000562138	0.00215239	0.000666519	0.00145798	0.00157908	0.000287109	0.000565528	0.000326646	0.00094567	0.00019388	0.000153578	2.72235e-05	4.93564e-05	2.02037e-05	6.62019e-06	0	0	8.31428e-06	0	0	0	0	1.13728e-05	0	0	0	0	3.87681e-07	0	0	0
'Lactococcus'	0.00321867	0.00512591	0.00091659	0.000811978	0.000412265	0.00113582	0.00121278	0.00221916	0.000189105	0.000683556	0.000518896	0.000286985	0.000202853	0.00051458	0.00101061	0	0.000167564	5.4441e-05	0	0.000129253	7.27473e-05	1.36117e-05	6.90989e-05	6.73455e-06	0	0	0	8.31428e-06	0	0	0	0	0	0	0	0	0	0	0	0	0
'Anaerococcus'	0	0.000178811	0	0	0.000103066	0.000329755	0.000303196	0	0	0	0.000345931	0.000143493	0	0	0	0	0	0	0	6.46266e-05	0	1.36117e-05	0	0	0	0	0	0	0	0	0	0	0	0	0	0	0	0	0	0	0
'unclassified'	0.00160933	0.000715244	0.00061106	8.61189e-05	0.000103066	0.000109918	0.000424474	0.000153046	2.60834e-05	0	0	0	8.69372e-05	0	0.000126326	0	0	0	0	0	1.61661e-05	0	1.97426e-05	0	0	0	0	0	0	0	0	0	0	0	0	0	0	0	0	0	0
'unclassified'	0	0.000238415	0	0	0	3.66394e-05	0	7.65228e-05	4.5646e-05	0	0	0	0	0	0	0	0	0	0	0	0	0	0	0	0	0	0	0	0	0	0	0	0	0	0	0	0	0	0	0	0
'Blautia'	0.003621	0.000745045	0.00565231	0.000332173	0.000618397	0.00131902	0.00212237	0.00191307	0.000123896	0.00337506	0.00116752	0.0020089	0.000569922	0.00343053	0.00246337	0.00215332	0.000565528	0.00201432	0.000667532	0.00100171	0.00098613	0.00019737	0.000562663	0.00022224	5.29615e-05	7.38018e-05	4.28107e-05	9.97714e-05	0.000401954	0.000267385	3.22885e-05	0.000139707	0.000272947	6.80858e-05	0.000236499	0.000170177	0.000131847	3.68297e-05	0.000121859	5.24512e-05	3.87916e-05
'Roseburia'	0.00382217	0.00104306	0.00244424	0.000233751	0.000772997	0.00153886	0.00200109	0.00321396	0.000280397	0.00170889	0.00095131	0.00143493	0.000473325	0.00360206	0.00138959	0.000645995	0.000439855	0.000626072	0.000222511	0.000517013	0.000137411	0.000245011	0.000197426	6.0611e-05	5.95817e-05	1.47604e-05	2.14053e-05	0.0001746	0.000133985	1.06954e-05	0	8.73172e-05	5.68641e-05	3.84833e-05	4.43436e-05	8.50883e-05	6.30573e-05	5.42754e-06	4.87435e-05	6.9935e-06	0.000100858
'unclassified'	0.0138805	0.00479809	0.00931867	0.00150093	0.00499871	0.00296779	0.0030926	0.0070401	0.000612961	0.00393045	0.00462683	0.00430478	0.000714817	0.00849057	0.00284234	0.00387597	0.00123578	0.00277649	0.00207677	0.0029082	0.00061431	0.000353905	0.00084893	0.000127956	0.000105923	7.38018e-05	7.13511e-05	0.000324257	0.000377593	0.000181822	3.22885e-05	0.000218293	0.000352557	5.03243e-05	7.3906e-05	0.000138268	9.4586e-05	1.04674e-05	8.22546e-05	9.09154e-05	0.000100858
'Peptostreptococcus'	0.0134782	0.0162718	0.00168042	0.00215297	0.00195826	0.00498296	0.0044873	0.00596878	0.0014998	0.00179434	0.003762	0.00100445	0.000850053	0.00077187	0.00202122	0.000645995	0.000502691	0.000462749	9.27128e-05	0.00029082	0.000113162	8.84763e-05	0.000444208	6.73455e-06	0	0	0	1.66286e-05	0	0	0	0	0	0	0	0	0	3.87681e-07	0	0	0
'Faecalibacterium'	0.00382217	0.00131128	0.00198595	0.000123027	0.00128833	0.00146558	0.00157662	0.00329048	0.000182584	0.00281967	0.0019891	0.00114794	0.000289791	0.00445969	0.000947448	0.00122021	0.000502691	0.000816615	0.000426479	0.000775519	0.000420318	0.000299458	0.000552792	4.71419e-05	4.63414e-05	5.16613e-05	2.85404e-05	8.31428e-05	0.000194887	0.000160431	3.22885e-05	7.85855e-05	0.000204711	9.47281e-05	2.21718e-05	4.25441e-05	6.87898e-05	3.87681e-07	9.1394e-06	5.24512e-05	4.65499e-05
'Subdoligranulum'	0	0	0	6.15135e-05	5.15331e-05	0	0	0	0	0	0	0	0	0	0	0	0	0	0	0	0	0	0	0	4.63414e-05	0	0	0	0	0	0	8.73172e-06	0	2.96025e-06	0	0	0	0	3.04647e-06	0	0
'unclassified'	0.0006035	0.000745045	0.00519401	0.000282962	0.00149446	0.00190525	0.00163726	0.00114784	0.000169542	0.00128167	0.00147021	0.00100445	6.76178e-05	0.00360206	0.000568469	0.00136377	0.00157091	0.000299426	0.000333766	0.00151873	0.000525397	0.000156535	0.000227039	3.36728e-05	5.29615e-05	1.47604e-05	4.28107e-05	0.0001164	7.30825e-05	9.62587e-05	2.42164e-05	0.000323074	0.000159219	2.3682e-05	7.3906e-06	6.38162e-05	2.57962e-05	1.55073e-06	9.44405e-05	6.64382e-05	3.87916e-05
'unclassified'	0.00261517	0.00375503	0.00259701	0.00116876	0.00113373	0.00227164	0.00339579	0.00183655	0.000326043	0.0019225	0.00294041	0.00157842	0.000569922	0.00283019	0.00126326	0.0015791	0.000712146	0.000571631	0.000686075	0.000517013	0.000363736	0.000108894	0.00030601	2.02037e-05	6.62019e-06	2.95207e-05	7.13511e-06	2.49428e-05	2.43608e-05	2.13908e-05	2.42164e-05	6.98537e-05	4.54912e-05	5.92051e-06	0	7.44522e-05	1.71974e-05	2.32609e-06	1.52323e-05	1.3987e-05	1.55166e-05
'Catenibacterium'	0	0	0	2.46054e-05	0	0	0	0.000382614	1.30417e-05	0	0.000259448	0	0	0.000943396	6.31632e-05	0	0	0	0	0	0	0	0	0	0	0	0	0	0	0	0	0	0	0	0	0	0	7.75363e-07	0	0	1.55166e-05
'Erysipelotrichaceae_incertae_sedis'	0	0.000119207	0	9.84216e-05	0	0	6.06391e-05	0	6.52086e-06	0	0.000216207	0	9.65969e-06	0.000428816	0	0	0	0	0	0	1.61661e-05	0	0	0	0	0	0	8.31428e-06	2.43608e-05	0	0	0	0	5.92051e-06	0	0	2.86624e-06	3.87681e-07	0	3.49675e-06	0
'Phascolarctobacterium'	0	0	0	0	0	0	0	0	0	0.000512667	0	0	9.65969e-06	0.000600343	0.00018949	0	4.1891e-05	0	0	3.23133e-05	8.08303e-06	2.04176e-05	0	1.34691e-05	0	0	0	0	0.000121804	0	0	0	1.13728e-05	1.1841e-05	0	0	0	0	3.04647e-06	0	0
'Dialister'	0.001207	0	0	0.00013533	0	0	0.000303196	0.000459137	0	4.27223e-05	0	0	2.89791e-05	0	0	0	0	0	0	0	0	0	4.93564e-05	0	0	0	0	8.31428e-06	0	1.06954e-05	0	3.49269e-05	1.13728e-05	0	2.21718e-05	2.12721e-05	0	0	0	0	7.75831e-06
'unclassified'	0.019312	0.0181791	0.0268866	0.00653273	0.0158207	0.0226432	0.0158268	0.0205846	0.00209972	0.0129448	0.0234801	0.0229588	0.00560262	0.0240995	0.0144012	0.0178007	0.0126511	0.0120859	0.0085852	0.00943549	0.0027644	0.0022051	0.00692964	0.000101018	0.000158885	3.69009e-05	2.85404e-05	0.000282686	0	5.34771e-05	4.84328e-05	1.74634e-05	0.000216083	2.07218e-05	1.47812e-05	3.19081e-05	1.71974e-05	2.32609e-06	1.21859e-05	2.44772e-05	7.75831e-06

## Sheet: 6OrdersMembersStronglAVITAll
	GF	GF	GF	GF	GF	GF	GF	GF	GF	GF	GF	GF	GF	GF	GF	MI	MI	MI	MI	MI	GF	GF	GF	GF	GF	GF	GF	GF	MI	MI	MI	MI	MI	MI	MI	EcoliOnly	EcoliOnly	EcoliOnly	EcoliOnly	MI	EcoliOnly
	1	1	1	1	1	1	1	1	1	1	1	1	1	1	1	2	2	2	2	2	1	1	1	1	1	1	1	1	2	2	2	2	2	2	2	3	3	3	3	2	3
Taxon	Sample 1	Sample 2	Sample 3	Sample 4	Sample 5	Sample 6	Sample 7	Sample 8	Sample 9	Sample 10	Sample 11	Sample 12	Sample 13	Sample 14	Sample 15	Sample 16	Sample 17	Sample 18	Sample 19	Sample 21	Sample 22	Sample 23	Sample 24	Sample 25	Sample 26	Sample 27	Sample 28	Sample 29	Sample 30	Sample 31	Sample 32	Sample 33	Sample 34	Sample 35	Sample 36	Sample 37	Sample 38	Sample 39	Sample 40	Sample 41	Sample 42
'Gp1'	0	5.96036e-05	0	0	0.000257666	0	0.000485113	0	0	0	0	0	0	0	0	0.000358886	0	0.000217764	0.000315223	0	4.84982e-05	0	0	0	0	0	0	0	0	0	0	0	0	0	0	0	0	0	0	0	0
'Corynebacterium'	0.00281633	0.00211593	0.000763825	0.000947308	0.000257666	0.00117246	0.00072767	0.00198959	0.000176063	0.00111078	0.00307014	0.00172191	0.000367068	0.00403087	0.00113694	0.000430663	8.37819e-05	0.000217764	0.000185426	0.000161567	0.000218242	6.12528e-05	0.000177683	6.73455e-06	0	0	0	2.49428e-05	0	0	0	0	0	0	0	0	5.73248e-06	0	0	0	0
'Brachybacterium'	0.00140817	2.98018e-05	0	0	0	0.000512952	0.000545752	0	0	0	0	0	0	0	0	0	0	0	0	0	8.08303e-06	0	0	0	0	0	0	0	0	0	0	0	0	0	0	0	0	0	0	0	0
'Leifsonia'	0.00341984	0.003308	0.00580507	0.00172238	0.00278279	0.00406698	0.00466921	0.003367	0.000658607	0.00175161	0.00497276	0.00444827	0.00060856	0.0051458	0.00378979	0.00344531	0.00217833	0.00283093	0.00216948	0.00284357	0.000784054	0.000571693	0.00102661	0	3.97212e-05	0	0	4.98857e-05	0	0	0	0	1.13728e-05	2.96025e-06	0	0	2.86624e-06	3.87681e-07	0	0	0
'unclassified'	0.01207	0.00846372	0.00488848	0.00196843	0.00128833	0.0039937	0.00218301	0.00581573	0.00156501	0.00209339	0.002508	0.00315684	0.00126542	0.000943396	0.00208439	0.000358886	0.000272291	0.000979938	0	0.000355446	0.000137411	8.16704e-05	0.00038498	0	0	0	0	1.66286e-05	0	0	0	0	0	2.96025e-06	0	1.0636e-05	2.86624e-06	3.87681e-07	0	0	0
'Arthrobacter'	0.0006035	0.00065564	0.000152765	2.46054e-05	0	0	0	0	5.21669e-05	0	0.000432414	0.000430478	7.72775e-05	0	0.000378979	0	0	0.000217764	0	0	0	0	0	0	0	0	0	0	0	0	0	0	0	0	0	0	0	0	0	0	0
'Mycobacterium'	0.000201167	0.000119207	0.000152765	8.61189e-05	5.15331e-05	0.000146558	0.000242557	0	1.30417e-05	4.27223e-05	0	0.000286985	8.69372e-05	0	0.00018949	0	0.000125673	5.4441e-05	3.70851e-05	6.46266e-05	6.46642e-05	0	0	0	0	0	0	0	0	0	0	0	0	0	0	0	0	0	0	0	0
'Rhodococcus'	0.00523034	0.00432126	0.00198595	0.000553621	0.000566864	0.00131902	0.00151598	0.00176002	0.00022823	0.000512667	0.000778345	0.00129143	0.000338089	0.000171527	0.000694795	0	8.37819e-05	0.000326646	3.70851e-05	0	0.000105079	0.000108894	6.90989e-05	0	0	0	0	1.66286e-05	0	0	0	0	0	0	0	0	0	0	0	0	0
'unclassified'	0.0225307	0.0227984	0.00198595	0.00118106	0.000618397	0.00271132	0.00539688	0.00910621	0.000828149	0.00277695	0.00116752	0.000286985	0.00030911	0.00188679	0.00195806	0.000933104	0	0.000163323	3.70851e-05	0.000161567	0.000113162	9.52822e-05	0.000286267	1.34691e-05	0	0	0	2.49428e-05	0	0	0	0	1.13728e-05	5.92051e-06	0	0	0	3.87681e-07	0	0	0
'Barnesiella'	0.0006035	0	0	2.46054e-05	0	0.000219837	0.000121278	0.000153046	4.5646e-05	0.0003845	0.000129724	0	0	0	6.31632e-05	0	0.000272291	0.000272205	0.000166883	0	0	4.08352e-05	0	0	6.62019e-06	0	0	0	0	0	0	3.49269e-05	0	0	0	0	0	0	3.04647e-06	0	0
'Odoribacter'	0	2.98018e-05	0	0	0	0	0	0	0	0.000427223	0	0	0	0	0	0	0	0	0.000185426	0	0	6.80587e-06	0	0	0	0	0	0	0	0	0	8.73172e-06	0	0	0	0	0	0	6.09294e-06	3.49675e-06	0
'unclassified'	0.0066385	0.00205633	0.00824931	0.00143942	0.00262819	0.00348075	0.00303196	0.00374962	0.000358647	0.00316145	0.00289717	0.00373081	0.000473325	0.00454545	0.00353714	0.00394775	0.00125673	0.00122492	0.000927128	0.00206805	0.000299072	8.16704e-05	0.000552792	4.71419e-05	6.62019e-06	0	0	2.49428e-05	0	0	0	0	1.13728e-05	0	0	0	0	0	0	6.9935e-06	0
'Prevotella'	0.00261517	0.000387424	0.0131378	0.000159935	0.000257666	0.000915986	6.06391e-05	0.00329048	0	0.000811723	0.000216207	0.000860956	1.93194e-05	0.000600343	0	0.000358886	0	0.00051719	0	0	0	0.00062614	0.00130301	2.69382e-05	0	0.000642076	5.70809e-05	8.31428e-06	0	0	8.07213e-06	4.36586e-05	0	2.96025e-05	0	1.0636e-05	0	1.93841e-06	0	0.000157354	0
'Alistipes'	0.000402334	0.000536433	0.00320807	0.000233751	0.000257666	0.000769428	0.00254684	0.000306091	0.000163022	0.000427223	0.001254	0.0018654	7.72775e-05	0.000428816	0.000568469	0.00129199	0.000586473	0.000598851	0.000500649	0.000775519	8.89133e-05	0.000149729	0.000167812	2.69382e-05	3.97212e-05	7.38018e-06	2.14053e-05	5.82e-05	0	0	8.07213e-06	4.36586e-05	1.13728e-05	5.92051e-06	2.95624e-05	7.44522e-05	2.29299e-05	0	1.82788e-05	2.7974e-05	7.75831e-06
'Bacteroides'	0.0392275	0.00452988	0.012374	0.00196843	0.00896676	0.00846371	0.00988418	0.011708	0.000893358	0.00995429	0.0100752	0.0136318	0.0019416	0.00909091	0.010043	0.00588573	0.00481746	0.00503579	0.00595216	0.00400685	0.0010023	0.000946016	0.00126352	0.000437746	0.000218466	6.64216e-05	0.000164108	0.00103928	0.000194887	0.00013904	0.00011301	0.000165903	0.000250202	2.3682e-05	0.000376921	8.50883e-05	0.000303822	9.69204e-06	0.000121859	7.34317e-05	5.43082e-05
'Sediminibacterium'	0.101589	0.0761138	0.109838	0.0235966	0.0737954	0.120837	0.0953854	0.0926691	0.0136547	0.0475072	0.113595	0.119099	0.0218212	0.104031	0.0725114	0.114054	0.0585845	0.0627433	0.0418876	0.0488254	0.0165945	0.0146462	0.0288932	0.000397339	0.000476654	3.69009e-05	8.56213e-05	0.000690085	1.21804e-05	6.41725e-05	8.07213e-06	8.73172e-06	0.000125101	1.1841e-05	1.47812e-05	8.50883e-05	1.1465e-05	1.00797e-05	3.04647e-06	3.49675e-06	1.55166e-05
'unclassified'	0.202776	0.137565	0.212191	0.0462827	0.147952	0.214597	0.176521	0.177456	0.0244141	0.0911266	0.227104	0.201607	0.0419134	0.229074	0.139843	0.294215	0.104225	0.123254	0.0798257	0.0778428	0.0324049	0.0272371	0.0619916	0.0012661	0.000926827	5.90415e-05	0.000107027	0.00156308	1.21804e-05	4.27817e-05	4.84328e-05	4.36586e-05	0.000204711	2.96025e-05	3.6953e-05	0.000138268	2.29299e-05	1.47319e-05	1.21859e-05	1.04902e-05	7.75831e-06
'Mucispirillum'	0	0	0	0	0	0	0.000667031	0.000688705	0	0	0	0	8.69372e-05	0	0	0	0.000146618	0	0	0	0	0	0	6.73455e-06	0	0	0	0	0	0	0	0	0	0	0	0	0	0	0	0	0
'Phenylobacterium'	0.00140817	0.00110267	0.00198595	0.000578227	0.00154599	0.00293115	0.00145534	0.00137741	0.000169542	0.000213611	0.000648621	0.00129143	0.000444346	0.00394511	0.00126326	0.00100488	0.00123578	0.00117048	0.000927128	0.00164798	0.000121245	0.000149729	0.000641633	6.73455e-06	2.64808e-05	0	7.13511e-06	8.31428e-06	0	0	0	0	0	0	0	0	0	3.87681e-07	3.04647e-06	0	0
'unclassified'	0.0315832	0.0246163	0.0446074	0.00921472	0.0230868	0.0404499	0.0331696	0.0268595	0.00417987	0.0154655	0.031177	0.02999	0.00588275	0.0418525	0.0255811	0.044143	0.021134	0.022593	0.0102911	0.0182247	0.00716965	0.00407672	0.00925926	0.000208771	0.000145644	1.47604e-05	4.99458e-05	0.000266057	0	0	2.42164e-05	1.74634e-05	2.27456e-05	5.92051e-06	7.3906e-06	3.19081e-05	2.86624e-06	6.59059e-06	3.04647e-06	3.49675e-06	7.75831e-06
'Bosea'	0.000201167	0.000238415	0	0	0	0	0.000303196	0	0	0	0.000345931	0.000143493	2.89791e-05	0	0	0	0	0	0	0	0.000113162	0	8.88415e-05	0	0	0	0	0	0	0	0	0	0	0	0	0	0	0	0	0	0
'Pedomicrobium'	0.002414	0.00143049	0.0035136	0.000738162	0.00175213	0.00172205	0.00194045	0.00183655	0.000267355	0.000897168	0.00419441	0.00243937	0.000347749	0.00274443	0.00170541	0.00229687	0.0013824	0.00146991	0.000593362	0.00164798	0.000323321	0.000360711	0.000296138	1.34691e-05	0	0	0	2.49428e-05	0	0	0	0	0	0	0	0	2.86624e-06	3.87681e-07	0	0	0
'Methylobacterium'	0.0838865	0.0702131	0.0844791	0.0218127	0.0487503	0.0848936	0.0687041	0.0720845	0.0104399	0.0502841	0.115411	0.0934137	0.0171459	0.115523	0.0701743	0.101134	0.0454936	0.0531617	0.0323753	0.041361	0.0156407	0.00939891	0.0227138	0.000498357	0.000569337	4.42811e-05	7.84862e-05	0.000681771	0	0	1.61443e-05	2.61952e-05	0.000170592	5.92051e-06	2.21718e-05	5.31802e-05	2.86624e-06	1.12428e-05	1.82788e-05	6.9935e-06	0
'unclassified'	0	2.98018e-05	0	0.000172238	0.000515331	0.000183197	0.000121278	0.000306091	0	4.27223e-05	0	0	0	8.57633e-05	0	0	0	0	0	0.000258506	8.08303e-06	0	4.93564e-05	0	0	0	0	0	0	0	0	0	0	0	0	0	0	0	0	0	0
'Mitochondria_genus_incertae_sedis'	0.008449	0.0110267	0.00549954	0.00797215	0.00535944	0.00699813	0.0203747	0.0123202	0.00104334	0.0232836	0.00510248	0.00674415	0.00478155	0.00789022	0.017812	0.000574218	0.000439855	0.00362033	0.000222511	0.000807833	0.000379902	0.000210982	0.00054292	2.02037e-05	0	0	0	2.49428e-05	0	0	0	0	0	0	0	0	2.86624e-06	3.87681e-07	0	0	7.75831e-06
'Sphingomonas'	0.00865017	0.00998361	0.0142071	0.00295265	0.0077815	0.012091	0.0110363	0.0114784	0.00145415	0.00739095	0.0137075	0.00731812	0.00240526	0.0208405	0.0121905	0.0187339	0.00693295	0.00857446	0.00652698	0.00620416	0.00234408	0.00191245	0.00499487	6.73455e-05	5.95817e-05	0	1.42702e-05	0.000166286	0	0	8.07213e-06	0	0	5.92051e-06	7.3906e-06	1.0636e-05	0	7.75363e-07	0	0	0
'Vampirovibrio'	0.0752364	0.0788556	0.173388	0.0301293	0.0890492	0.129557	0.11855	0.12037	0.0177824	0.07784	0.164274	0.128856	0.0256175	0.14434	0.0984715	0.128553	0.0730369	0.0699567	0.0422214	0.0603936	0.0183323	0.0151567	0.0347568	0.000700393	0.000476654	4.42811e-05	0.000142702	0.00118894	2.43608e-05	4.27817e-05	7.26492e-05	8.73172e-06	0.000147847	2.3682e-05	7.3906e-06	9.57243e-05	2.86624e-06	9.69204e-06	6.09294e-06	1.3987e-05	7.75831e-06
'Escherichia_Shigella'	0	2.98018e-05	0	0.000442897	0.000206132	0	0	7.65228e-05	0.000847712	0	0	0	0.00123644	0.000171527	0.00018949	0.000358886	0.000858765	0.000626072	0.000667532	0.000646266	0.000978046	0.00106172	0.00109571	0.00134018	0.000880486	0.000723258	0.000920429	0.0011058	0.000499397	0.000491989	0.000387462	0.00050644	0.000796097	0.000677898	0.000657763	0.000638162	0.000630573	0.000570667	0.000584922	0.000811246	0.00045774
'Pantoea'	0.00643734	0.00774847	0.00122212	0.000442897	0.000154599	0.00450665	0.00757989	0.000688705	0.000215188	0.00260606	0.00363228	0	0.000975629	0.00128645	0.00101061	0.000861326	0	0.00187822	0	9.69399e-05	4.84982e-05	0	0.00015794	0	0	0	0	0	0	0	0	0	0	0	0	0	0	0	0	0	0
'unclassified'	0.0150875	0.0220533	0.0178735	0.562209	0.166091	0.0174404	0.0281972	0.0443832	0.845103	0.0118768	0.00938338	0.0176496	0.751959	0.0378216	0.066953	0.173198	0.632407	0.503716	0.739681	0.679775	0.880832	0.909468	0.787373	0.993259	0.994836	0.997845	0.997874	0.991037	0.997649	0.998086	0.998991	0.997669	0.996201	0.998706	0.99816	0.997766	0.998349	0.999228	0.998519	0.998336	0.99886
'Haemophilus'	0.000201167	0	0	0.000110724	0	0.000293115	0	0	0	0	0	0	0	0	0	7.17772e-05	0	0	0	0	0	5.4447e-05	0	0	0	0	0	0	0	0	0	0	0	0	0	0	0	0	0	0	0
'unclassified'	0	0	0.00030553	0	0	0	0	0.000841751	0	0.000128167	0	0.000143493	0	8.57633e-05	0	0.000143554	0	0	0	0.000129253	0	5.4447e-05	0	6.73455e-06	0	7.38018e-06	0	0	0	0	0	8.73172e-06	0	0	0	0	0	0	0	0	0
'Acinetobacter'	0.00261517	0.00295038	0.00244424	0.000405989	0.00164906	0.00307771	0.00187981	0.00321396	0.000462981	0.00149528	0.00531869	0.0038743	0.00062788	0.00300172	0.00157908	0.00423486	0.00136146	0.00272205	0.000686075	0.00142179	0.000687057	0.000898375	0.00038498	2.69382e-05	0	0	0	3.32571e-05	0	0	0	0	2.27456e-05	0	0	0	0	0	0	0	0
'Pseudomonas'	0.0104607	0.00277157	0.00504125	0.00172238	0.00546251	0.0105522	0.00624583	0.0103306	0.00098465	0.0314009	0.0092969	0.0121969	0.00165181	0.00608919	0.00574785	0.00753661	0.00301615	0.00443694	0.00205822	0.00287588	0.00101846	0.00213704	0.00313907	4.04073e-05	1.32404e-05	0	7.13511e-06	4.15714e-05	0	0	0	8.73172e-06	3.41184e-05	0	0	1.0636e-05	2.86624e-06	0	0	0	0
'unclassified'	0	0	0.00061106	0.000123027	5.15331e-05	0	0	0	0	0	0.000259448	0	0	0	0	0	0.000146618	0	0	0.000452386	8.08303e-06	0	0	0	0	0	0	0	0	0	0	0	0	0	0	0	0	0	0	0	0
'unclassified'	0.0030175	0.00274177	0.00152765	0.00118106	0.0010822	0.00208845	0.00254684	0.00153046	0.000410814	0.00093989	0.00172965	0.00358732	0.000695498	0.00180103	0.00265285	0.00430663	0.00140335	0.00160601	0.00146486	0.00138947	0.000711307	0.000387935	0.00119442	6.73455e-06	1.98606e-05	0	0	4.15714e-05	0	0	0	0	1.13728e-05	0	0	0	0	3.87681e-07	0	0	0
'Streptophyta'	0.159726	0.329787	0.140238	0.231684	0.334398	0.21577	0.310533	0.27311	0.060794	0.545606	0.149615	0.201607	0.0882509	0.138079	0.367989	0.0232558	0.00806401	0.0930397	0.00737994	0.0165767	0.00621585	0.00360711	0.0196044	0.000390604	3.3101e-05	2.21405e-05	2.14053e-05	0.000149657	2.43608e-05	3.20862e-05	1.61443e-05	0	0.000147847	2.96025e-05	5.91248e-05	3.19081e-05	0	2.71377e-06	9.1394e-06	2.09805e-05	2.32749e-05
'unclassified'	0	0.000268216	0	1.23027e-05	0	0	0.000485113	0	1.30417e-05	0	0	0	0	0	0.00018949	0	0	0	0	6.46266e-05	8.08303e-06	0	0	0	0	0	0	0	0	0	0	0	0	0	0	0	0	0	0	0	0
'Paenibacillus'	0.000402334	0	0.00061106	0	0	0	6.06391e-05	0	2.60834e-05	0.000427223	0.000129724	0	5.79581e-05	8.57633e-05	0	0	0	0	0	0	0	6.80587e-05	0	0	0	0	0	0	0	0	0	0	0	0	0	0	0	0	0	0	0
'unclassified'	0.0146852	0.00461928	0.00137489	0.0031987	0.0010822	0.00571575	0.00236493	0.00260178	0.000260834	0.00213611	0.00112428	0.0568231	0.000135236	0.00188679	0.00113694	0.000717772	4.1891e-05	0.000598851	0	9.69399e-05	0.000274823	6.80587e-06	0.000108584	0	0	0	0	0	0	0	0	0	0	0	0	0	0	3.87681e-07	0	0	0
'unclassified'	0.000201167	0.000268216	0	4.92108e-05	0	0.000769428	0	0.000229568	6.52086e-06	0	0.00030269	0	0	0.000600343	0	0	0	0	0	0	0	0	0	0	0	0	0	0	0	0	0	0	0	0	0	0	0	0	0	0	0
'Staphylococcus'	0.002414	0.00175831	0.00244424	0.000664346	0.000360732	0.00131902	0.0013947	0.00160698	0.000143459	0.000469945	0.00419441	0.0020089	0.000164215	0.00154374	0.000947448	0.00129199	0.000209455	0.000408308	0.000278138	0	0.000234408	0.000156535	9.87128e-05	0	6.62019e-06	0	0	0	0	0	0	0	0	0	0	1.0636e-05	0	3.87681e-07	0	3.49675e-06	0
'Carnobacterium'	0.00221283	0.00771867	0.00229148	0.00127948	0.000360732	0.000366394	0.000424474	0.000841751	5.21669e-05	0.000299056	0.000345931	0.00057397	0.00061822	0.000600343	0.0024002	7.17772e-05	0.000167564	5.4441e-05	3.70851e-05	0	0	0	0	0	0	0	0	0	0	0	0	0	0	0	0	0	0	0	0	0	0
'Enterococcus'	0	0.000715244	0.00168042	0.00225139	0.000515331	0.00190525	0.000363835	0.000688705	9.1292e-05	0.000512667	0.00536193	0.00243937	0.00162283	0.00077187	0.00536887	7.17772e-05	2.09455e-05	0.000381087	0.000370851	9.69399e-05	0	6.80587e-06	0.000256653	6.73455e-06	0	0	0	8.31428e-06	0	0	0	0	0	0	0	0	0	0	0	0	0
'Vagococcus'	0.0078455	0.00673521	0.00412466	0.00262047	0.00144293	0.00106254	0.00121278	0.00329048	0.000110855	0.00106806	0.00436738	0.00114794	0.000985288	0.00274443	0.00473724	0.00107666	0.000335128	0.000707733	0.000259596	6.46266e-05	3.23321e-05	4.76411e-05	0.000118455	6.73455e-06	0	0	0	0	0	0	0	8.73172e-06	0	0	0	0	0	0	0	0	0
'Lactobacillus'	0.0273587	0.0294144	0.0105408	0.00827971	0.0125225	0.026417	0.00806501	0.011708	0.00216493	0.00845901	0.0162588	0.0058832	0.00621118	0.00831904	0.0192648	0.00236865	0.000942547	0.00201432	0.000519192	0.00132485	0.00142261	0.000319876	0.00166825	1.34691e-05	0	1.47604e-05	0	1.66286e-05	0	0	0	0	1.13728e-05	2.96025e-06	0	1.0636e-05	0	0	0	0	0
'Pediococcus'	0.000402334	0.000238415	0	0.00018454	5.15331e-05	0.000329755	0	0	0	0	0	0.000143493	5.79581e-05	0	0.000126326	0	0	0	0	0	0	0	3.94851e-05	0	0	0	0	0	0	0	0	0	0	0	0	0	0	0	0	0	0
'unclassified'	0.0148863	0.0190434	0.00152765	0.00198073	0.00221592	0.00322427	0.00551816	0.0077288	0.000658607	0.00187978	0.00116752	0.00157842	0.000714817	0.000857633	0.00208439	0.000287109	0.000335128	0.000190544	0	0.000258506	0.000218242	9.52822e-05	0.000424465	6.73455e-06	1.32404e-05	0	0	0	0	0	0	0	0	2.96025e-06	0	0	0	7.75363e-07	0	0	0
'Leuconostoc'	0.000201167	0.00178811	0.0035136	0.000344475	0.00154599	0.00062287	0.00072767	0.000229568	8.47712e-05	0.000769001	0.000562138	0.00215239	0.000666519	0.00145798	0.00157908	0.000287109	0.000565528	0.000326646	0.00094567	0.00019388	0.000153578	2.72235e-05	4.93564e-05	2.02037e-05	6.62019e-06	0	0	8.31428e-06	0	0	0	0	1.13728e-05	0	0	0	0	3.87681e-07	0	0	0
'Lactococcus'	0.00321867	0.00512591	0.00091659	0.000811978	0.000412265	0.00113582	0.00121278	0.00221916	0.000189105	0.000683556	0.000518896	0.000286985	0.000202853	0.00051458	0.00101061	0	0.000167564	5.4441e-05	0	0.000129253	7.27473e-05	1.36117e-05	6.90989e-05	6.73455e-06	0	0	0	8.31428e-06	0	0	0	0	0	0	0	0	0	0	0	0	0
'Anaerococcus'	0	0.000178811	0	0	0.000103066	0.000329755	0.000303196	0	0	0	0.000345931	0.000143493	0	0	0	0	0	0	0	6.46266e-05	0	1.36117e-05	0	0	0	0	0	0	0	0	0	0	0	0	0	0	0	0	0	0	0
'unclassified'	0.00160933	0.000715244	0.00061106	8.61189e-05	0.000103066	0.000109918	0.000424474	0.000153046	2.60834e-05	0	0	0	8.69372e-05	0	0.000126326	0	0	0	0	0	1.61661e-05	0	1.97426e-05	0	0	0	0	0	0	0	0	0	0	0	0	0	0	0	0	0	0
'Blautia'	0.003621	0.000745045	0.00565231	0.000332173	0.000618397	0.00131902	0.00212237	0.00191307	0.000123896	0.00337506	0.00116752	0.0020089	0.000569922	0.00343053	0.00246337	0.00215332	0.000565528	0.00201432	0.000667532	0.00100171	0.00098613	0.00019737	0.000562663	0.00022224	5.29615e-05	7.38018e-05	4.28107e-05	9.97714e-05	0.000401954	0.000267385	3.22885e-05	0.000139707	0.000272947	6.80858e-05	0.000236499	0.000170177	0.000131847	3.68297e-05	0.000121859	5.24512e-05	3.87916e-05
'Roseburia'	0.00382217	0.00104306	0.00244424	0.000233751	0.000772997	0.00153886	0.00200109	0.00321396	0.000280397	0.00170889	0.00095131	0.00143493	0.000473325	0.00360206	0.00138959	0.000645995	0.000439855	0.000626072	0.000222511	0.000517013	0.000137411	0.000245011	0.000197426	6.0611e-05	5.95817e-05	1.47604e-05	2.14053e-05	0.0001746	0.000133985	1.06954e-05	0	8.73172e-05	5.68641e-05	3.84833e-05	4.43436e-05	8.50883e-05	6.30573e-05	5.42754e-06	4.87435e-05	6.9935e-06	0.000100858
'unclassified'	0.0138805	0.00479809	0.00931867	0.00150093	0.00499871	0.00296779	0.0030926	0.0070401	0.000612961	0.00393045	0.00462683	0.00430478	0.000714817	0.00849057	0.00284234	0.00387597	0.00123578	0.00277649	0.00207677	0.0029082	0.00061431	0.000353905	0.00084893	0.000127956	0.000105923	7.38018e-05	7.13511e-05	0.000324257	0.000377593	0.000181822	3.22885e-05	0.000218293	0.000352557	5.03243e-05	7.3906e-05	0.000138268	9.4586e-05	1.04674e-05	8.22546e-05	9.09154e-05	0.000100858
'Peptostreptococcus'	0.0134782	0.0162718	0.00168042	0.00215297	0.00195826	0.00498296	0.0044873	0.00596878	0.0014998	0.00179434	0.003762	0.00100445	0.000850053	0.00077187	0.00202122	0.000645995	0.000502691	0.000462749	9.27128e-05	0.00029082	0.000113162	8.84763e-05	0.000444208	6.73455e-06	0	0	0	1.66286e-05	0	0	0	0	0	0	0	0	0	3.87681e-07	0	0	0
'Faecalibacterium'	0.00382217	0.00131128	0.00198595	0.000123027	0.00128833	0.00146558	0.00157662	0.00329048	0.000182584	0.00281967	0.0019891	0.00114794	0.000289791	0.00445969	0.000947448	0.00122021	0.000502691	0.000816615	0.000426479	0.000775519	0.000420318	0.000299458	0.000552792	4.71419e-05	4.63414e-05	5.16613e-05	2.85404e-05	8.31428e-05	0.000194887	0.000160431	3.22885e-05	7.85855e-05	0.000204711	9.47281e-05	2.21718e-05	4.25441e-05	6.87898e-05	3.87681e-07	9.1394e-06	5.24512e-05	4.65499e-05
'unclassified'	0.0006035	0.000745045	0.00519401	0.000282962	0.00149446	0.00190525	0.00163726	0.00114784	0.000169542	0.00128167	0.00147021	0.00100445	6.76178e-05	0.00360206	0.000568469	0.00136377	0.00157091	0.000299426	0.000333766	0.00151873	0.000525397	0.000156535	0.000227039	3.36728e-05	5.29615e-05	1.47604e-05	4.28107e-05	0.0001164	7.30825e-05	9.62587e-05	2.42164e-05	0.000323074	0.000159219	2.3682e-05	7.3906e-06	6.38162e-05	2.57962e-05	1.55073e-06	9.44405e-05	6.64382e-05	3.87916e-05
'unclassified'	0.00261517	0.00375503	0.00259701	0.00116876	0.00113373	0.00227164	0.00339579	0.00183655	0.000326043	0.0019225	0.00294041	0.00157842	0.000569922	0.00283019	0.00126326	0.0015791	0.000712146	0.000571631	0.000686075	0.000517013	0.000363736	0.000108894	0.00030601	2.02037e-05	6.62019e-06	2.95207e-05	7.13511e-06	2.49428e-05	2.43608e-05	2.13908e-05	2.42164e-05	6.98537e-05	4.54912e-05	5.92051e-06	0	7.44522e-05	1.71974e-05	2.32609e-06	1.52323e-05	1.3987e-05	1.55166e-05
'Phascolarctobacterium'	0	0	0	0	0	0	0	0	0	0.000512667	0	0	9.65969e-06	0.000600343	0.00018949	0	4.1891e-05	0	0	3.23133e-05	8.08303e-06	2.04176e-05	0	1.34691e-05	0	0	0	0	0.000121804	0	0	0	1.13728e-05	1.1841e-05	0	0	0	0	3.04647e-06	0	0
'unclassified'	0.019312	0.0181791	0.0268866	0.00653273	0.0158207	0.0226432	0.0158268	0.0205846	0.00209972	0.0129448	0.0234801	0.0229588	0.00560262	0.0240995	0.0144012	0.0178007	0.0126511	0.0120859	0.0085852	0.00943549	0.0027644	0.0022051	0.00692964	0.000101018	0.000158885	3.69009e-05	2.85404e-05	0.000282686	0	5.34771e-05	4.84328e-05	1.74634e-05	0.000216083	2.07218e-05	1.47812e-05	3.19081e-05	1.71974e-05	2.32609e-06	1.21859e-05	2.44772e-05	7.75831e-06

## Sheet: 6OrdersMembersExtraStroAVITAll
	GF	GF	GF	GF	GF	GF	GF	GF	GF	GF	GF	GF	GF	GF	GF	MI	MI	MI	MI	MI	GF	GF	GF	GF	GF	GF	GF	GF	MI	MI	MI	MI	MI	MI	MI	EcoliOnly	EcoliOnly	EcoliOnly	EcoliOnly	MI	EcoliOnly
	1	1	1	1	1	1	1	1	1	1	1	1	1	1	1	2	2	2	2	2	1	1	1	1	1	1	1	1	2	2	2	2	2	2	2	3	3	3	3	2	3
Taxon	Sample 1	Sample 2	Sample 3	Sample 4	Sample 5	Sample 6	Sample 7	Sample 8	Sample 9	Sample 10	Sample 11	Sample 12	Sample 13	Sample 14	Sample 15	Sample 16	Sample 17	Sample 18	Sample 19	Sample 21	Sample 22	Sample 23	Sample 24	Sample 25	Sample 26	Sample 27	Sample 28	Sample 29	Sample 30	Sample 31	Sample 32	Sample 33	Sample 34	Sample 35	Sample 36	Sample 37	Sample 38	Sample 39	Sample 40	Sample 41	Sample 42
'Corynebacterium'	0.00281633	0.00211593	0.000763825	0.000947308	0.000257666	0.00117246	0.00072767	0.00198959	0.000176063	0.00111078	0.00307014	0.00172191	0.000367068	0.00403087	0.00113694	0.000430663	8.37819e-05	0.000217764	0.000185426	0.000161567	0.000218242	6.12528e-05	0.000177683	6.73455e-06	0	0	0	2.49428e-05	0	0	0	0	0	0	0	0	5.73248e-06	0	0	0	0
'Leifsonia'	0.00341984	0.003308	0.00580507	0.00172238	0.00278279	0.00406698	0.00466921	0.003367	0.000658607	0.00175161	0.00497276	0.00444827	0.00060856	0.0051458	0.00378979	0.00344531	0.00217833	0.00283093	0.00216948	0.00284357	0.000784054	0.000571693	0.00102661	0	3.97212e-05	0	0	4.98857e-05	0	0	0	0	1.13728e-05	2.96025e-06	0	0	2.86624e-06	3.87681e-07	0	0	0
'unclassified'	0.01207	0.00846372	0.00488848	0.00196843	0.00128833	0.0039937	0.00218301	0.00581573	0.00156501	0.00209339	0.002508	0.00315684	0.00126542	0.000943396	0.00208439	0.000358886	0.000272291	0.000979938	0	0.000355446	0.000137411	8.16704e-05	0.00038498	0	0	0	0	1.66286e-05	0	0	0	0	0	2.96025e-06	0	1.0636e-05	2.86624e-06	3.87681e-07	0	0	0
'Rhodococcus'	0.00523034	0.00432126	0.00198595	0.000553621	0.000566864	0.00131902	0.00151598	0.00176002	0.00022823	0.000512667	0.000778345	0.00129143	0.000338089	0.000171527	0.000694795	0	8.37819e-05	0.000326646	3.70851e-05	0	0.000105079	0.000108894	6.90989e-05	0	0	0	0	1.66286e-05	0	0	0	0	0	0	0	0	0	0	0	0	0
'unclassified'	0.0225307	0.0227984	0.00198595	0.00118106	0.000618397	0.00271132	0.00539688	0.00910621	0.000828149	0.00277695	0.00116752	0.000286985	0.00030911	0.00188679	0.00195806	0.000933104	0	0.000163323	3.70851e-05	0.000161567	0.000113162	9.52822e-05	0.000286267	1.34691e-05	0	0	0	2.49428e-05	0	0	0	0	1.13728e-05	5.92051e-06	0	0	0	3.87681e-07	0	0	0
'unclassified'	0.0066385	0.00205633	0.00824931	0.00143942	0.00262819	0.00348075	0.00303196	0.00374962	0.000358647	0.00316145	0.00289717	0.00373081	0.000473325	0.00454545	0.00353714	0.00394775	0.00125673	0.00122492	0.000927128	0.00206805	0.000299072	8.16704e-05	0.000552792	4.71419e-05	6.62019e-06	0	0	2.49428e-05	0	0	0	0	1.13728e-05	0	0	0	0	0	0	6.9935e-06	0
'Prevotella'	0.00261517	0.000387424	0.0131378	0.000159935	0.000257666	0.000915986	6.06391e-05	0.00329048	0	0.000811723	0.000216207	0.000860956	1.93194e-05	0.000600343	0	0.000358886	0	0.00051719	0	0	0	0.00062614	0.00130301	2.69382e-05	0	0.000642076	5.70809e-05	8.31428e-06	0	0	8.07213e-06	4.36586e-05	0	2.96025e-05	0	1.0636e-05	0	1.93841e-06	0	0.000157354	0
'Bacteroides'	0.0392275	0.00452988	0.012374	0.00196843	0.00896676	0.00846371	0.00988418	0.011708	0.000893358	0.00995429	0.0100752	0.0136318	0.0019416	0.00909091	0.010043	0.00588573	0.00481746	0.00503579	0.00595216	0.00400685	0.0010023	0.000946016	0.00126352	0.000437746	0.000218466	6.64216e-05	0.000164108	0.00103928	0.000194887	0.00013904	0.00011301	0.000165903	0.000250202	2.3682e-05	0.000376921	8.50883e-05	0.000303822	9.69204e-06	0.000121859	7.34317e-05	5.43082e-05
'Sediminibacterium'	0.101589	0.0761138	0.109838	0.0235966	0.0737954	0.120837	0.0953854	0.0926691	0.0136547	0.0475072	0.113595	0.119099	0.0218212	0.104031	0.0725114	0.114054	0.0585845	0.0627433	0.0418876	0.0488254	0.0165945	0.0146462	0.0288932	0.000397339	0.000476654	3.69009e-05	8.56213e-05	0.000690085	1.21804e-05	6.41725e-05	8.07213e-06	8.73172e-06	0.000125101	1.1841e-05	1.47812e-05	8.50883e-05	1.1465e-05	1.00797e-05	3.04647e-06	3.49675e-06	1.55166e-05
'unclassified'	0.202776	0.137565	0.212191	0.0462827	0.147952	0.214597	0.176521	0.177456	0.0244141	0.0911266	0.227104	0.201607	0.0419134	0.229074	0.139843	0.294215	0.104225	0.123254	0.0798257	0.0778428	0.0324049	0.0272371	0.0619916	0.0012661	0.000926827	5.90415e-05	0.000107027	0.00156308	1.21804e-05	4.27817e-05	4.84328e-05	4.36586e-05	0.000204711	2.96025e-05	3.6953e-05	0.000138268	2.29299e-05	1.47319e-05	1.21859e-05	1.04902e-05	7.75831e-06
'Phenylobacterium'	0.00140817	0.00110267	0.00198595	0.000578227	0.00154599	0.00293115	0.00145534	0.00137741	0.000169542	0.000213611	0.000648621	0.00129143	0.000444346	0.00394511	0.00126326	0.00100488	0.00123578	0.00117048	0.000927128	0.00164798	0.000121245	0.000149729	0.000641633	6.73455e-06	2.64808e-05	0	7.13511e-06	8.31428e-06	0	0	0	0	0	0	0	0	0	3.87681e-07	3.04647e-06	0	0
'unclassified'	0.0315832	0.0246163	0.0446074	0.00921472	0.0230868	0.0404499	0.0331696	0.0268595	0.00417987	0.0154655	0.031177	0.02999	0.00588275	0.0418525	0.0255811	0.044143	0.021134	0.022593	0.0102911	0.0182247	0.00716965	0.00407672	0.00925926	0.000208771	0.000145644	1.47604e-05	4.99458e-05	0.000266057	0	0	2.42164e-05	1.74634e-05	2.27456e-05	5.92051e-06	7.3906e-06	3.19081e-05	2.86624e-06	6.59059e-06	3.04647e-06	3.49675e-06	7.75831e-06
'Pedomicrobium'	0.002414	0.00143049	0.0035136	0.000738162	0.00175213	0.00172205	0.00194045	0.00183655	0.000267355	0.000897168	0.00419441	0.00243937	0.000347749	0.00274443	0.00170541	0.00229687	0.0013824	0.00146991	0.000593362	0.00164798	0.000323321	0.000360711	0.000296138	1.34691e-05	0	0	0	2.49428e-05	0	0	0	0	0	0	0	0	2.86624e-06	3.87681e-07	0	0	0
'Methylobacterium'	0.0838865	0.0702131	0.0844791	0.0218127	0.0487503	0.0848936	0.0687041	0.0720845	0.0104399	0.0502841	0.115411	0.0934137	0.0171459	0.115523	0.0701743	0.101134	0.0454936	0.0531617	0.0323753	0.041361	0.0156407	0.00939891	0.0227138	0.000498357	0.000569337	4.42811e-05	7.84862e-05	0.000681771	0	0	1.61443e-05	2.61952e-05	0.000170592	5.92051e-06	2.21718e-05	5.31802e-05	2.86624e-06	1.12428e-05	1.82788e-05	6.9935e-06	0
'Mitochondria_genus_incertae_sedis'	0.008449	0.0110267	0.00549954	0.00797215	0.00535944	0.00699813	0.0203747	0.0123202	0.00104334	0.0232836	0.00510248	0.00674415	0.00478155	0.00789022	0.017812	0.000574218	0.000439855	0.00362033	0.000222511	0.000807833	0.000379902	0.000210982	0.00054292	2.02037e-05	0	0	0	2.49428e-05	0	0	0	0	0	0	0	0	2.86624e-06	3.87681e-07	0	0	7.75831e-06
'Sphingomonas'	0.00865017	0.00998361	0.0142071	0.00295265	0.0077815	0.012091	0.0110363	0.0114784	0.00145415	0.00739095	0.0137075	0.00731812	0.00240526	0.0208405	0.0121905	0.0187339	0.00693295	0.00857446	0.00652698	0.00620416	0.00234408	0.00191245	0.00499487	6.73455e-05	5.95817e-05	0	1.42702e-05	0.000166286	0	0	8.07213e-06	0	0	5.92051e-06	7.3906e-06	1.0636e-05	0	7.75363e-07	0	0	0
'Vampirovibrio'	0.0752364	0.0788556	0.173388	0.0301293	0.0890492	0.129557	0.11855	0.12037	0.0177824	0.07784	0.164274	0.128856	0.0256175	0.14434	0.0984715	0.128553	0.0730369	0.0699567	0.0422214	0.0603936	0.0183323	0.0151567	0.0347568	0.000700393	0.000476654	4.42811e-05	0.000142702	0.00118894	2.43608e-05	4.27817e-05	7.26492e-05	8.73172e-06	0.000147847	2.3682e-05	7.3906e-06	9.57243e-05	2.86624e-06	9.69204e-06	6.09294e-06	1.3987e-05	7.75831e-06
'Escherichia_Shigella'	0	2.98018e-05	0	0.000442897	0.000206132	0	0	7.65228e-05	0.000847712	0	0	0	0.00123644	0.000171527	0.00018949	0.000358886	0.000858765	0.000626072	0.000667532	0.000646266	0.000978046	0.00106172	0.00109571	0.00134018	0.000880486	0.000723258	0.000920429	0.0011058	0.000499397	0.000491989	0.000387462	0.00050644	0.000796097	0.000677898	0.000657763	0.000638162	0.000630573	0.000570667	0.000584922	0.000811246	0.00045774
'Pantoea'	0.00643734	0.00774847	0.00122212	0.000442897	0.000154599	0.00450665	0.00757989	0.000688705	0.000215188	0.00260606	0.00363228	0	0.000975629	0.00128645	0.00101061	0.000861326	0	0.00187822	0	9.69399e-05	4.84982e-05	0	0.00015794	0	0	0	0	0	0	0	0	0	0	0	0	0	0	0	0	0	0
'unclassified'	0.0150875	0.0220533	0.0178735	0.562209	0.166091	0.0174404	0.0281972	0.0443832	0.845103	0.0118768	0.00938338	0.0176496	0.751959	0.0378216	0.066953	0.173198	0.632407	0.503716	0.739681	0.679775	0.880832	0.909468	0.787373	0.993259	0.994836	0.997845	0.997874	0.991037	0.997649	0.998086	0.998991	0.997669	0.996201	0.998706	0.99816	0.997766	0.998349	0.999228	0.998519	0.998336	0.99886
'Acinetobacter'	0.00261517	0.00295038	0.00244424	0.000405989	0.00164906	0.00307771	0.00187981	0.00321396	0.000462981	0.00149528	0.00531869	0.0038743	0.00062788	0.00300172	0.00157908	0.00423486	0.00136146	0.00272205	0.000686075	0.00142179	0.000687057	0.000898375	0.00038498	2.69382e-05	0	0	0	3.32571e-05	0	0	0	0	2.27456e-05	0	0	0	0	0	0	0	0
'Pseudomonas'	0.0104607	0.00277157	0.00504125	0.00172238	0.00546251	0.0105522	0.00624583	0.0103306	0.00098465	0.0314009	0.0092969	0.0121969	0.00165181	0.00608919	0.00574785	0.00753661	0.00301615	0.00443694	0.00205822	0.00287588	0.00101846	0.00213704	0.00313907	4.04073e-05	1.32404e-05	0	7.13511e-06	4.15714e-05	0	0	0	8.73172e-06	3.41184e-05	0	0	1.0636e-05	2.86624e-06	0	0	0	0
'unclassified'	0.0030175	0.00274177	0.00152765	0.00118106	0.0010822	0.00208845	0.00254684	0.00153046	0.000410814	0.00093989	0.00172965	0.00358732	0.000695498	0.00180103	0.00265285	0.00430663	0.00140335	0.00160601	0.00146486	0.00138947	0.000711307	0.000387935	0.00119442	6.73455e-06	1.98606e-05	0	0	4.15714e-05	0	0	0	0	1.13728e-05	0	0	0	0	3.87681e-07	0	0	0
'Streptophyta'	0.159726	0.329787	0.140238	0.231684	0.334398	0.21577	0.310533	0.27311	0.060794	0.545606	0.149615	0.201607	0.0882509	0.138079	0.367989	0.0232558	0.00806401	0.0930397	0.00737994	0.0165767	0.00621585	0.00360711	0.0196044	0.000390604	3.3101e-05	2.21405e-05	2.14053e-05	0.000149657	2.43608e-05	3.20862e-05	1.61443e-05	0	0.000147847	2.96025e-05	5.91248e-05	3.19081e-05	0	2.71377e-06	9.1394e-06	2.09805e-05	2.32749e-05
'unclassified'	0.0146852	0.00461928	0.00137489	0.0031987	0.0010822	0.00571575	0.00236493	0.00260178	0.000260834	0.00213611	0.00112428	0.0568231	0.000135236	0.00188679	0.00113694	0.000717772	4.1891e-05	0.000598851	0	9.69399e-05	0.000274823	6.80587e-06	0.000108584	0	0	0	0	0	0	0	0	0	0	0	0	0	0	3.87681e-07	0	0	0
'Staphylococcus'	0.002414	0.00175831	0.00244424	0.000664346	0.000360732	0.00131902	0.0013947	0.00160698	0.000143459	0.000469945	0.00419441	0.0020089	0.000164215	0.00154374	0.000947448	0.00129199	0.000209455	0.000408308	0.000278138	0	0.000234408	0.000156535	9.87128e-05	0	6.62019e-06	0	0	0	0	0	0	0	0	0	0	1.0636e-05	0	3.87681e-07	0	3.49675e-06	0
'Carnobacterium'	0.00221283	0.00771867	0.00229148	0.00127948	0.000360732	0.000366394	0.000424474	0.000841751	5.21669e-05	0.000299056	0.000345931	0.00057397	0.00061822	0.000600343	0.0024002	7.17772e-05	0.000167564	5.4441e-05	3.70851e-05	0	0	0	0	0	0	0	0	0	0	0	0	0	0	0	0	0	0	0	0	0	0
'Enterococcus'	0	0.000715244	0.00168042	0.00225139	0.000515331	0.00190525	0.000363835	0.000688705	9.1292e-05	0.000512667	0.00536193	0.00243937	0.00162283	0.00077187	0.00536887	7.17772e-05	2.09455e-05	0.000381087	0.000370851	9.69399e-05	0	6.80587e-06	0.000256653	6.73455e-06	0	0	0	8.31428e-06	0	0	0	0	0	0	0	0	0	0	0	0	0
'Vagococcus'	0.0078455	0.00673521	0.00412466	0.00262047	0.00144293	0.00106254	0.00121278	0.00329048	0.000110855	0.00106806	0.00436738	0.00114794	0.000985288	0.00274443	0.00473724	0.00107666	0.000335128	0.000707733	0.000259596	6.46266e-05	3.23321e-05	4.76411e-05	0.000118455	6.73455e-06	0	0	0	0	0	0	0	8.73172e-06	0	0	0	0	0	0	0	0	0
'Lactobacillus'	0.0273587	0.0294144	0.0105408	0.00827971	0.0125225	0.026417	0.00806501	0.011708	0.00216493	0.00845901	0.0162588	0.0058832	0.00621118	0.00831904	0.0192648	0.00236865	0.000942547	0.00201432	0.000519192	0.00132485	0.00142261	0.000319876	0.00166825	1.34691e-05	0	1.47604e-05	0	1.66286e-05	0	0	0	0	1.13728e-05	2.96025e-06	0	1.0636e-05	0	0	0	0	0
'unclassified'	0.0148863	0.0190434	0.00152765	0.00198073	0.00221592	0.00322427	0.00551816	0.0077288	0.000658607	0.00187978	0.00116752	0.00157842	0.000714817	0.000857633	0.00208439	0.000287109	0.000335128	0.000190544	0	0.000258506	0.000218242	9.52822e-05	0.000424465	6.73455e-06	1.32404e-05	0	0	0	0	0	0	0	0	2.96025e-06	0	0	0	7.75363e-07	0	0	0
'Blautia'	0.003621	0.000745045	0.00565231	0.000332173	0.000618397	0.00131902	0.00212237	0.00191307	0.000123896	0.00337506	0.00116752	0.0020089	0.000569922	0.00343053	0.00246337	0.00215332	0.000565528	0.00201432	0.000667532	0.00100171	0.00098613	0.00019737	0.000562663	0.00022224	5.29615e-05	7.38018e-05	4.28107e-05	9.97714e-05	0.000401954	0.000267385	3.22885e-05	0.000139707	0.000272947	6.80858e-05	0.000236499	0.000170177	0.000131847	3.68297e-05	0.000121859	5.24512e-05	3.87916e-05
'Roseburia'	0.00382217	0.00104306	0.00244424	0.000233751	0.000772997	0.00153886	0.00200109	0.00321396	0.000280397	0.00170889	0.00095131	0.00143493	0.000473325	0.00360206	0.00138959	0.000645995	0.000439855	0.000626072	0.000222511	0.000517013	0.000137411	0.000245011	0.000197426	6.0611e-05	5.95817e-05	1.47604e-05	2.14053e-05	0.0001746	0.000133985	1.06954e-05	0	8.73172e-05	5.68641e-05	3.84833e-05	4.43436e-05	8.50883e-05	6.30573e-05	5.42754e-06	4.87435e-05	6.9935e-06	0.000100858
'unclassified'	0.0138805	0.00479809	0.00931867	0.00150093	0.00499871	0.00296779	0.0030926	0.0070401	0.000612961	0.00393045	0.00462683	0.00430478	0.000714817	0.00849057	0.00284234	0.00387597	0.00123578	0.00277649	0.00207677	0.0029082	0.00061431	0.000353905	0.00084893	0.000127956	0.000105923	7.38018e-05	7.13511e-05	0.000324257	0.000377593	0.000181822	3.22885e-05	0.000218293	0.000352557	5.03243e-05	7.3906e-05	0.000138268	9.4586e-05	1.04674e-05	8.22546e-05	9.09154e-05	0.000100858
'Peptostreptococcus'	0.0134782	0.0162718	0.00168042	0.00215297	0.00195826	0.00498296	0.0044873	0.00596878	0.0014998	0.00179434	0.003762	0.00100445	0.000850053	0.00077187	0.00202122	0.000645995	0.000502691	0.000462749	9.27128e-05	0.00029082	0.000113162	8.84763e-05	0.000444208	6.73455e-06	0	0	0	1.66286e-05	0	0	0	0	0	0	0	0	0	3.87681e-07	0	0	0
'Faecalibacterium'	0.00382217	0.00131128	0.00198595	0.000123027	0.00128833	0.00146558	0.00157662	0.00329048	0.000182584	0.00281967	0.0019891	0.00114794	0.000289791	0.00445969	0.000947448	0.00122021	0.000502691	0.000816615	0.000426479	0.000775519	0.000420318	0.000299458	0.000552792	4.71419e-05	4.63414e-05	5.16613e-05	2.85404e-05	8.31428e-05	0.000194887	0.000160431	3.22885e-05	7.85855e-05	0.000204711	9.47281e-05	2.21718e-05	4.25441e-05	6.87898e-05	3.87681e-07	9.1394e-06	5.24512e-05	4.65499e-05
'unclassified'	0.0006035	0.000745045	0.00519401	0.000282962	0.00149446	0.00190525	0.00163726	0.00114784	0.000169542	0.00128167	0.00147021	0.00100445	6.76178e-05	0.00360206	0.000568469	0.00136377	0.00157091	0.000299426	0.000333766	0.00151873	0.000525397	0.000156535	0.000227039	3.36728e-05	5.29615e-05	1.47604e-05	4.28107e-05	0.0001164	7.30825e-05	9.62587e-05	2.42164e-05	0.000323074	0.000159219	2.3682e-05	7.3906e-06	6.38162e-05	2.57962e-05	1.55073e-06	9.44405e-05	6.64382e-05	3.87916e-05
'unclassified'	0.00261517	0.00375503	0.00259701	0.00116876	0.00113373	0.00227164	0.00339579	0.00183655	0.000326043	0.0019225	0.00294041	0.00157842	0.000569922	0.00283019	0.00126326	0.0015791	0.000712146	0.000571631	0.000686075	0.000517013	0.000363736	0.000108894	0.00030601	2.02037e-05	6.62019e-06	2.95207e-05	7.13511e-06	2.49428e-05	2.43608e-05	2.13908e-05	2.42164e-05	6.98537e-05	4.54912e-05	5.92051e-06	0	7.44522e-05	1.71974e-05	2.32609e-06	1.52323e-05	1.3987e-05	1.55166e-05
'unclassified'	0.019312	0.0181791	0.0268866	0.00653273	0.0158207	0.0226432	0.0158268	0.0205846	0.00209972	0.0129448	0.0234801	0.0229588	0.00560262	0.0240995	0.0144012	0.0178007	0.0126511	0.0120859	0.0085852	0.00943549	0.0027644	0.0022051	0.00692964	0.000101018	0.000158885	3.69009e-05	2.85404e-05	0.000282686	0	5.34771e-05	4.84328e-05	1.74634e-05	0.000216083	2.07218e-05	1.47812e-05	3.19081e-05	1.71974e-05	2.32609e-06	1.21859e-05	2.44772e-05	7.75831e-06

## Sheet: DomMembersNormalAVITGF
	GF	GF	GF	GF	GF	GF	GF	GF	GF	GF	GF	GF	GF	GF	GF	GF	GF	GF	GF	GF	GF	GF	GF
	1	1	1	1	1	1	1	1	1	1	1	1	1	1	1	1	1	1	1	1	1	1	1
Taxon	Sample 1	Sample 2	Sample 3	Sample 4	Sample 5	Sample 6	Sample 7	Sample 8	Sample 9	Sample 10	Sample 11	Sample 12	Sample 13	Sample 14	Sample 15	Sample 22	Sample 23	Sample 24	Sample 25	Sample 26	Sample 27	Sample 28	Sample 29
'Leifsonia'	0.00341984	0.003308	0.00580507	0.0017224	0.00278279	0.00406698	0.00466921	0.003367	0.000658607	0.00175169	0.00497276	0.00444827	0.00060856	0.0051458	0.00378979	0.00344753	0.00217833	0.00283093	0.00216948	0.00284357	0.000784054	0.000571693	0.00102662
'unclassified'	0.01207	0.00846372	0.00488848	0.00196846	0.00128833	0.0039937	0.00218301	0.00581573	0.00156501	0.00209348	0.002508	0.00315684	0.00126542	0.000943396	0.00208439	0.000359118	0.000272291	0.000979938	0	0.000355446	0.000137411	8.16704e-05	0.000384984
'unclassified'	0.0225307	0.0227984	0.00198595	0.00118107	0.000618397	0.00271132	0.00539688	0.00910621	0.000828149	0.00277707	0.00116752	0.000286985	0.00030911	0.00188679	0.00195806	0.000933707	0	0.000163323	3.70851e-05	0.000161567	0.000113162	9.52822e-05	0.00028627
'unclassified'	0.0066385	0.00205633	0.00824931	0.00143943	0.00262819	0.00348075	0.00303196	0.00374962	0.000358647	0.00316158	0.00289717	0.00373081	0.000473325	0.00454545	0.00353714	0.0039503	0.00125673	0.00122492	0.000927128	0.00206805	0.000299072	8.16704e-05	0.000552797
'Bacteroides'	0.0392275	0.00452988	0.012374	0.00196846	0.00896676	0.00846371	0.00988418	0.011708	0.000893358	0.00995471	0.0100752	0.0136318	0.0019416	0.00909091	0.010043	0.00588954	0.00481746	0.00503579	0.00595216	0.00400685	0.0010023	0.000946016	0.00126354
'Sediminibacterium'	0.101589	0.0761138	0.109838	0.0235969	0.0737954	0.120837	0.0953854	0.0926691	0.0136547	0.0475092	0.113595	0.119099	0.0218212	0.104031	0.0725114	0.114128	0.0585845	0.0627433	0.0418876	0.0488254	0.0165945	0.0146462	0.0288935
'unclassified'	0.202776	0.137565	0.212191	0.0462833	0.147952	0.214597	0.176521	0.177456	0.0244141	0.0911305	0.227104	0.201607	0.0419134	0.229074	0.139843	0.294405	0.104225	0.123254	0.0798257	0.0778428	0.0324049	0.0272371	0.0619922
'unclassified'	0.0315832	0.0246163	0.0446074	0.00921483	0.0230868	0.0404499	0.0331696	0.0268595	0.00417987	0.0154661	0.031177	0.02999	0.00588275	0.0418525	0.0255811	0.0441715	0.021134	0.022593	0.0102911	0.0182247	0.00716965	0.00407672	0.00925935
'Methylobacterium'	0.0838865	0.0702131	0.0844791	0.0218129	0.0487503	0.0848936	0.0687041	0.0720845	0.0104399	0.0502863	0.115411	0.0934137	0.0171459	0.115523	0.0701743	0.101199	0.0454936	0.0531617	0.0323753	0.041361	0.0156407	0.00939891	0.022714
'Mitochondria_genus_incertae_sedis'	0.008449	0.0110267	0.00549954	0.00797224	0.00535944	0.00699813	0.0203747	0.0123202	0.00104334	0.0232846	0.00510248	0.00674415	0.00478155	0.00789022	0.017812	0.000574589	0.000439855	0.00362033	0.000222511	0.000807833	0.000379902	0.000210982	0.000542926
'Sphingomonas'	0.00865017	0.00998361	0.0142071	0.00295268	0.0077815	0.012091	0.0110363	0.0114784	0.00145415	0.00739127	0.0137075	0.00731812	0.00240526	0.0208405	0.0121905	0.018746	0.00693295	0.00857446	0.00652698	0.00620416	0.00234408	0.00191245	0.00499492
'Vampirovibrio'	0.0752364	0.0788556	0.173388	0.0301297	0.0890492	0.129557	0.11855	0.12037	0.0177824	0.0778433	0.164274	0.128856	0.0256175	0.14434	0.0984715	0.128636	0.0730369	0.0699567	0.0422214	0.0603936	0.0183323	0.0151567	0.0347571
'unclassified'	0.0150875	0.0220533	0.0178735	0.562215	0.166091	0.0174404	0.0281972	0.0443832	0.845103	0.0118773	0.00938338	0.0176496	0.751959	0.0378216	0.066953	0.17331	0.632407	0.503716	0.739681	0.679775	0.880832	0.909468	0.78738
'Pseudomonas'	0.0104607	0.00277157	0.00504125	0.0017224	0.00546251	0.0105522	0.00624583	0.0103306	0.00098465	0.0314022	0.0092969	0.0121969	0.00165181	0.00608919	0.00574785	0.00754148	0.00301615	0.00443694	0.00205822	0.00287588	0.00101846	0.00213704	0.0031391
'Streptophyta'	0.159726	0.329787	0.140238	0.231687	0.334398	0.21577	0.310533	0.27311	0.060794	0.545629	0.149615	0.201607	0.0882509	0.138079	0.367989	0.0232708	0.00806401	0.0930397	0.00737994	0.0165767	0.00621585	0.00360711	0.0196046
'unclassified'	0.0146852	0.00461928	0.00137489	0.00319874	0.0010822	0.00571575	0.00236493	0.00260178	0.000260834	0.0021362	0.00112428	0.0568231	0.000135236	0.00188679	0.00113694	0.000718236	4.1891e-05	0.000598851	0	9.69399e-05	0.000274823	6.80587e-06	0.000108585
'Lactobacillus'	0.0273587	0.0294144	0.0105408	0.00827982	0.0125225	0.026417	0.00806501	0.011708	0.00216493	0.00845937	0.0162588	0.0058832	0.00621118	0.00831904	0.0192648	0.00237018	0.000942547	0.00201432	0.000519192	0.00132485	0.00142261	0.000319876	0.00166826
'unclassified'	0.0148863	0.0190434	0.00152765	0.00198076	0.00221592	0.00322427	0.00551816	0.0077288	0.000658607	0.00187986	0.00116752	0.00157842	0.000714817	0.000857633	0.00208439	0.000287294	0.000335128	0.000190544	0	0.000258506	0.000218242	9.52822e-05	0.000424469
'unclassified'	0.0138805	0.00479809	0.00931867	0.00150095	0.00499871	0.00296779	0.0030926	0.0070401	0.000612961	0.00393062	0.00462683	0.00430478	0.000714817	0.00849057	0.00284234	0.00387847	0.00123578	0.00277649	0.00207677	0.0029082	0.00061431	0.000353905	0.000848938
'Peptostreptococcus'	0.0134782	0.0162718	0.00168042	0.002153	0.00195826	0.00498296	0.0044873	0.00596878	0.0014998	0.00179441	0.003762	0.00100445	0.000850053	0.00077187	0.00202122	0.000646412	0.000502691	0.000462749	9.27128e-05	0.00029082	0.000113162	8.84763e-05	0.000444212
'unclassified'	0.019312	0.0181791	0.0268866	0.00653281	0.0158207	0.0226432	0.0158268	0.0205846	0.00209972	0.0129454	0.0234801	0.0229588	0.00560262	0.0240995	0.0144012	0.0178123	0.0126511	0.0120859	0.0085852	0.00943549	0.0027644	0.0022051	0.00692971

[truncated: 17 more sheets: DomMembersStrongAVITGF, DomMembersExtraStrongAVITGF, 6OrdersMembersNormalAVITGF, 6OrdersMembersStrongAVITGF, 6OrdersMembersExtraStronAVITGF, DomMembersNormalAVITMI, DomMembersStrongAVITMI, DomMembersExtraStrongAVITMI, 6OrdersMembersNormalAVITMI, 6OrdersMembersStrongAVITMI, 6OrdersMembersExtraStrongAVITM, DomMembersNormalAVITEC, DomMembersStrongAVITEC, DomMembersExtraStrongAVITEC, 6OrdersMembersNormalAVITEC, 6OrdersMembersStrongAVITEC, 6OrdersMembersExtraStrongAVITE]
