# Supplementary material for: Resolving microbial membership using Abundance and Variability In Taxonomy (‘AVIT )
Source: Sci Rep. 2016 Aug 17;6:31655. doi: 10.1038/srep31655 (PMC4987704; doi:10.1038/srep31655)
Supplement: Supplementary Dataset 10 [file srep31655-s14.xlsx]

## Sheet: Sheet1
taxlevel	rankID	taxon	daughterlevels	total	Acinetobacter_baumannii_S11_Run2	Acinetobacter_baumannii_S1_Run1	Acinetobacter_baumannii_S1_Run2	Acinetobacter_baumannii_S1_Run3	Actinomyces_odontolyticus_S12_Run2	Actinomyces_odontolyticus_S2_Run1	Actinomyces_odontolyticus_S2_Run2	Actinomyces_odontolyticus_S2_Run3	Akkermansia_muciniphila_S13_Run2	Akkermansia_muciniphila_S3_Run1	Akkermansia_muciniphila_S3_Run2	Akkermansia_muciniphila_S3_Run3	Anaerostipes_caccae_S14_Run2	Anaerostipes_caccae_S4_Run1	Anaerostipes_caccae_S4_Run2	Anaerostipes_caccae_S4_Run3	Bacillus_cereus_S15_Run2	Bacillus_cereus_S5_Run1	Bacillus_cereus_S5_Run2	Bacillus_cereus_S5_Run3	Bacteroides_vulgatus_S16_Run2	Bacteroides_vulgatus_S6_Run1	Bacteroides_vulgatus_S6_Run2	Bacteroides_vulgatus_S6_Run3	Bifidobacterium_longum_subsp_infantis_S17_Run2	Bifidobacterium_longum_subsp_infantis_S7_Run1	Bifidobacterium_longum_subsp_infantis_S7_Run2	Bifidobacterium_longum_subsp_infantis_S7_Run3	Blautia_wexlerae_S18_Run2	Blautia_wexlerae_S8_Run1	Blautia_wexlerae_S8_Run2	Blautia_wexlerae_S8_Run3	Clostridium_beijerinckii_S19_Run2	Clostridium_beijerinckii_S9_Run1	Clostridium_beijerinckii_S9_Run2	Clostridium_beijerinckii_S9_Run3	Dorea_longicatena_S10_Run1	Dorea_longicatena_S10_Run2	Dorea_longicatena_S10_Run3	Dorea_longicatena_S20_Run2	Enterococcus_faecalis_S11_Run1	Enterococcus_faecalis_S11_Run3	Enterococcus_faecalis_S21_Run2	Enterococcus_faecalis_S31_Run2	Equal_DNA_mix_S41_Run2
0	0	Root	2	8297066	122962	86647	52111	30981	13990	20660	10872	26950	43885	75237	54650	35607	89602	103977	55666	49408	109403	64377	103562	34612	76957	46366	96888	13158	17025	54401	32611	34880	42335	31360	58211	17007	103363	121043	56415	65325	85042	38459	62507	60985	58696	56868	44117	50432	61951
1	0.1	Archaea	1	1	1	0	0	0	0	0	0	0	0	0	0	0	0	0	0	0	0	0	0	0	0	0	0	0	0	0	0	0	0	0	0	0	0	0	0	0	0	0	0	0	0	0	0	0	0
2	0.1.2	Euryarchaeota	1	1	1	0	0	0	0	0	0	0	0	0	0	0	0	0	0	0	0	0	0	0	0	0	0	0	0	0	0	0	0	0	0	0	0	0	0	0	0	0	0	0	0	0	0	0	0
3	0.1.2.3	Halobacteria	1	1	1	0	0	0	0	0	0	0	0	0	0	0	0	0	0	0	0	0	0	0	0	0	0	0	0	0	0	0	0	0	0	0	0	0	0	0	0	0	0	0	0	0	0	0	0
4	0.1.2.3.1	Halobacteriales	1	1	1	0	0	0	0	0	0	0	0	0	0	0	0	0	0	0	0	0	0	0	0	0	0	0	0	0	0	0	0	0	0	0	0	0	0	0	0	0	0	0	0	0	0	0	0
5	0.1.2.3.1.1	Halobacteriaceae	1	1	1	0	0	0	0	0	0	0	0	0	0	0	0	0	0	0	0	0	0	0	0	0	0	0	0	0	0	0	0	0	0	0	0	0	0	0	0	0	0	0	0	0	0	0	0
6	0.1.2.3.1.1.5	Halobacterium	0	1	1	0	0	0	0	0	0	0	0	0	0	0	0	0	0	0	0	0	0	0	0	0	0	0	0	0	0	0	0	0	0	0	0	0	0	0	0	0	0	0	0	0	0	0	0
1	0.2	Bacteria	13	8297065	122961	86647	52111	30981	13990	20660	10872	26950	43885	75237	54650	35607	89602	103977	55666	49408	109403	64377	103562	34612	76957	46366	96888	13158	17025	54401	32611	34880	42335	31360	58211	17007	103363	121043	56415	65325	85042	38459	62507	60985	58696	56868	44117	50432	61951
2	0.2.1	Acidobacteria	2	6	0	0	0	0	0	0	0	0	0	0	0	0	0	0	0	0	0	0	0	0	0	0	0	0	0	0	0	0	0	0	0	0	0	0	0	0	0	0	0	0	0	0	0	2	0
3	0.2.1.1	Acidobacteria_Gp1	1	4	0	0	0	0	0	0	0	0	0	0	0	0	0	0	0	0	0	0	0	0	0	0	0	0	0	0	0	0	0	0	0	0	0	0	0	0	0	0	0	0	0	0	0	2	0
4	0.2.1.1.1	Acidobacteria_Gp1_order_incertae_sedis	1	4	0	0	0	0	0	0	0	0	0	0	0	0	0	0	0	0	0	0	0	0	0	0	0	0	0	0	0	0	0	0	0	0	0	0	0	0	0	0	0	0	0	0	0	2	0
5	0.2.1.1.1.1	Acidobacteria_Gp1_family_incertae_sedis	1	4	0	0	0	0	0	0	0	0	0	0	0	0	0	0	0	0	0	0	0	0	0	0	0	0	0	0	0	0	0	0	0	0	0	0	0	0	0	0	0	0	0	0	0	2	0
6	0.2.1.1.1.1.1	Gp1	0	4	0	0	0	0	0	0	0	0	0	0	0	0	0	0	0	0	0	0	0	0	0	0	0	0	0	0	0	0	0	0	0	0	0	0	0	0	0	0	0	0	0	0	0	2	0
3	0.2.1.20	Acidobacteria_Gp3	1	2	0	0	0	0	0	0	0	0	0	0	0	0	0	0	0	0	0	0	0	0	0	0	0	0	0	0	0	0	0	0	0	0	0	0	0	0	0	0	0	0	0	0	0	0	0
4	0.2.1.20.1	Acidobacteria_Gp3_order_incertae_sedis	1	2	0	0	0	0	0	0	0	0	0	0	0	0	0	0	0	0	0	0	0	0	0	0	0	0	0	0	0	0	0	0	0	0	0	0	0	0	0	0	0	0	0	0	0	0	0
5	0.2.1.20.1.1	Acidobacteria_Gp3_family_incertae_sedis	1	2	0	0	0	0	0	0	0	0	0	0	0	0	0	0	0	0	0	0	0	0	0	0	0	0	0	0	0	0	0	0	0	0	0	0	0	0	0	0	0	0	0	0	0	0	0
6	0.2.1.20.1.1.1	Gp3	0	2	0	0	0	0	0	0	0	0	0	0	0	0	0	0	0	0	0	0	0	0	0	0	0	0	0	0	0	0	0	0	0	0	0	0	0	0	0	0	0	0	0	0	0	0	0
2	0.2.2	Actinobacteria	1	276949	19	2	0	12	13835	20503	10774	26897	7	2	3	1	5	4	0	3	3	3	1	1	31	21	1	12	16888	54147	32362	34801	16	20	11	11	4	2	2	2	4	0	2	1	1	0	0	2	1588
3	0.2.2.1	Actinobacteria	4	276949	19	2	0	12	13835	20503	10774	26897	7	2	3	1	5	4	0	3	3	3	1	1	31	21	1	12	16888	54147	32362	34801	16	20	11	11	4	2	2	2	4	0	2	1	1	0	0	2	1588
4	0.2.2.1.2	Actinomycetales	15	82106	19	2	0	11	13835	20500	10772	26897	5	0	1	0	2	0	0	0	0	0	0	0	1	0	1	0	0	0	1	1	14	7	10	4	1	1	0	1	1	0	1	1	1	0	0	0	259
5	0.2.2.1.2.2	Actinomycetaceae	1	80925	15	2	0	9	13834	20500	10772	26897	5	0	0	0	2	0	0	0	0	0	0	0	1	0	1	0	0	0	0	1	0	0	1	0	1	1	0	1	1	0	0	1	1	0	0	0	257
6	0.2.2.1.2.2.2	Actinomyces	0	80925	15	2	0	9	13834	20500	10772	26897	5	0	0	0	2	0	0	0	0	0	0	0	1	0	1	0	0	0	0	1	0	0	1	0	1	1	0	1	1	0	0	1	1	0	0	0	257
5	0.2.2.1.2.10	Corynebacteriaceae	2	15	0	0	0	2	1	0	0	0	0	0	1	0	0	0	0	0	0	0	0	0	0	0	0	0	0	0	1	0	0	1	0	0	0	0	0	0	0	0	1	0	0	0	0	0	0
6	0.2.2.1.2.10.1	Corynebacterium	0	13	0	0	0	2	1	0	0	0	0	0	1	0	0	0	0	0	0	0	0	0	0	0	0	0	0	0	1	0	0	1	0	0	0	0	0	0	0	0	1	0	0	0	0	0	0
6	0.2.2.1.2.10.2	Turicella	0	2	0	0	0	0	0	0	0	0	0	0	0	0	0	0	0	0	0	0	0	0	0	0	0	0	0	0	0	0	0	0	0	0	0	0	0	0	0	0	0	0	0	0	0	0	0
5	0.2.2.1.2.14	Dermabacteraceae	1	1	0	0	0	0	0	0	0	0	0	0	0	0	0	0	0	0	0	0	0	0	0	0	0	0	0	0	0	0	0	0	0	0	0	0	0	0	0	0	0	0	0	0	0	0	0
6	0.2.2.1.2.14.1	Brachybacterium	0	1	0	0	0	0	0	0	0	0	0	0	0	0	0	0	0	0	0	0	0	0	0	0	0	0	0	0	0	0	0	0	0	0	0	0	0	0	0	0	0	0	0	0	0	0	0
5	0.2.2.1.2.15	Dermacoccaceae	2	45	0	0	0	0	0	0	0	0	0	0	0	0	0	0	0	0	0	0	0	0	0	0	0	0	0	0	0	0	0	0	2	1	0	0	0	0	0	0	0	0	0	0	0	0	0
6	0.2.2.1.2.15.3	Dermacoccus	0	42	0	0	0	0	0	0	0	0	0	0	0	0	0	0	0	0	0	0	0	0	0	0	0	0	0	0	0	0	0	0	0	0	0	0	0	0	0	0	0	0	0	0	0	0	0
6	0.2.2.1.2.15.7	unclassified	0	3	0	0	0	0	0	0	0	0	0	0	0	0	0	0	0	0	0	0	0	0	0	0	0	0	0	0	0	0	0	0	2	1	0	0	0	0	0	0	0	0	0	0	0	0	0
5	0.2.2.1.2.17	Dietziaceae	1	5	0	0	0	0	0	0	0	0	0	0	0	0	0	0	0	0	0	0	0	0	0	0	0	0	0	0	0	0	1	1	0	0	0	0	0	0	0	0	0	0	0	0	0	0	0
6	0.2.2.1.2.17.1	Dietzia	0	5	0	0	0	0	0	0	0	0	0	0	0	0	0	0	0	0	0	0	0	0	0	0	0	0	0	0	0	0	1	1	0	0	0	0	0	0	0	0	0	0	0	0	0	0	0
5	0.2.2.1.2.20	Intrasporangiaceae	1	4	0	0	0	0	0	0	0	0	0	0	0	0	0	0	0	0	0	0	0	0	0	0	0	0	0	0	0	0	0	0	0	0	0	0	0	0	0	0	0	0	0	0	0	0	0
6	0.2.2.1.2.20.20	unclassified	0	4	0	0	0	0	0	0	0	0	0	0	0	0	0	0	0	0	0	0	0	0	0	0	0	0	0	0	0	0	0	0	0	0	0	0	0	0	0	0	0	0	0	0	0	0	0
5	0.2.2.1.2.24	Microbacteriaceae	3	3	0	0	0	0	0	0	0	0	0	0	0	0	0	0	0	0	0	0	0	0	0	0	0	0	0	0	0	0	1	0	0	0	0	0	0	0	0	0	0	0	0	0	0	0	0
6	0.2.2.1.2.24.17	Leifsonia	0	1	0	0	0	0	0	0	0	0	0	0	0	0	0	0	0	0	0	0	0	0	0	0	0	0	0	0	0	0	0	0	0	0	0	0	0	0	0	0	0	0	0	0	0	0	0
6	0.2.2.1.2.24.18	Leucobacter	0	1	0	0	0	0	0	0	0	0	0	0	0	0	0	0	0	0	0	0	0	0	0	0	0	0	0	0	0	0	1	0	0	0	0	0	0	0	0	0	0	0	0	0	0	0	0
6	0.2.2.1.2.24.28	Rathayibacter	0	1	0	0	0	0	0	0	0	0	0	0	0	0	0	0	0	0	0	0	0	0	0	0	0	0	0	0	0	0	0	0	0	0	0	0	0	0	0	0	0	0	0	0	0	0	0
5	0.2.2.1.2.25	Micrococcaceae	3	11	0	0	0	0	0	0	0	0	0	0	0	0	0	0	0	0	0	0	0	0	0	0	0	0	0	0	0	0	0	0	0	0	0	0	0	0	0	0	0	0	0	0	0	0	0
6	0.2.2.1.2.25.5	Kocuria	0	6	0	0	0	0	0	0	0	0	0	0	0	0	0	0	0	0	0	0	0	0	0	0	0	0	0	0	0	0	0	0	0	0	0	0	0	0	0	0	0	0	0	0	0	0	0
6	0.2.2.1.2.25.6	Micrococcus	0	4	0	0	0	0	0	0	0	0	0	0	0	0	0	0	0	0	0	0	0	0	0	0	0	0	0	0	0	0	0	0	0	0	0	0	0	0	0	0	0	0	0	0	0	0	0
6	0.2.2.1.2.25.9	Rothia	0	1	0	0	0	0	0	0	0	0	0	0	0	0	0	0	0	0	0	0	0	0	0	0	0	0	0	0	0	0	0	0	0	0	0	0	0	0	0	0	0	0	0	0	0	0	0
5	0.2.2.1.2.28	Mycobacteriaceae	1	15	4	0	0	0	0	0	0	0	0	0	0	0	0	0	0	0	0	0	0	0	0	0	0	0	0	0	0	0	0	0	0	0	0	0	0	0	0	0	0	0	0	0	0	0	0
6	0.2.2.1.2.28.2	Mycobacterium	0	15	4	0	0	0	0	0	0	0	0	0	0	0	0	0	0	0	0	0	0	0	0	0	0	0	0	0	0	0	0	0	0	0	0	0	0	0	0	0	0	0	0	0	0	0	0
5	0.2.2.1.2.30	Nocardiaceae	5	37	0	0	0	0	0	0	0	0	0	0	0	0	0	0	0	0	0	0	0	0	0	0	0	0	0	0	0	0	11	5	6	3	0	0	0	0	0	0	0	0	0	0	0	0	0
6	0.2.2.1.2.30.1	Gordonia	0	9	0	0	0	0	0	0	0	0	0	0	0	0	0	0	0	0	0	0	0	0	0	0	0	0	0	0	0	0	1	3	2	2	0	0	0	0	0	0	0	0	0	0	0	0	0
6	0.2.2.1.2.30.4	Nocardia	0	9	0	0	0	0	0	0	0	0	0	0	0	0	0	0	0	0	0	0	0	0	0	0	0	0	0	0	0	0	6	1	0	0	0	0	0	0	0	0	0	0	0	0	0	0	0
6	0.2.2.1.2.30.5	Rhodococcus	0	17	0	0	0	0	0	0	0	0	0	0	0	0	0	0	0	0	0	0	0	0	0	0	0	0	0	0	0	0	4	1	3	1	0	0	0	0	0	0	0	0	0	0	0	0	0
6	0.2.2.1.2.30.8	Williamsia	0	1	0	0	0	0	0	0	0	0	0	0	0	0	0	0	0	0	0	0	0	0	0	0	0	0	0	0	0	0	0	0	0	0	0	0	0	0	0	0	0	0	0	0	0	0	0
6	0.2.2.1.2.30.9	unclassified	0	1	0	0	0	0	0	0	0	0	0	0	0	0	0	0	0	0	0	0	0	0	0	0	0	0	0	0	0	0	0	0	1	0	0	0	0	0	0	0	0	0	0	0	0	0	0
5	0.2.2.1.2.31	Nocardioidaceae	1	1	0	0	0	0	0	0	0	0	0	0	0	0	0	0	0	0	0	0	0	0	0	0	0	0	0	0	0	0	0	0	0	0	0	0	0	0	0	0	0	0	0	0	0	0	0
6	0.2.2.1.2.31.5	Nocardioides	0	1	0	0	0	0	0	0	0	0	0	0	0	0	0	0	0	0	0	0	0	0	0	0	0	0	0	0	0	0	0	0	0	0	0	0	0	0	0	0	0	0	0	0	0	0	0
5	0.2.2.1.2.33	Promicromonosporaceae	1	6	0	0	0	0	0	0	0	0	0	0	0	0	0	0	0	0	0	0	0	0	0	0	0	0	0	0	0	0	0	0	0	0	0	0	0	0	0	0	0	0	0	0	0	0	0
6	0.2.2.1.2.33.1	Cellulosimicrobium	0	6	0	0	0	0	0	0	0	0	0	0	0	0	0	0	0	0	0	0	0	0	0	0	0	0	0	0	0	0	0	0	0	0	0	0	0	0	0	0	0	0	0	0	0	0	0
5	0.2.2.1.2.34	Propionibacteriaceae	1	1023	0	0	0	0	0	0	0	0	0	0	0	0	0	0	0	0	0	0	0	0	0	0	0	0	0	0	0	0	0	0	0	0	0	0	0	0	0	0	0	0	0	0	0	0	2
6	0.2.2.1.2.34.9	Propionibacterium	0	1023	0	0	0	0	0	0	0	0	0	0	0	0	0	0	0	0	0	0	0	0	0	0	0	0	0	0	0	0	0	0	0	0	0	0	0	0	0	0	0	0	0	0	0	0	2
5	0.2.2.1.2.41	Streptomycetaceae	1	3	0	0	0	0	0	0	0	0	0	0	0	0	0	0	0	0	0	0	0	0	0	0	0	0	0	0	0	0	1	0	1	0	0	0	0	0	0	0	0	0	0	0	0	0	0
6	0.2.2.1.2.41.3	Streptomyces	0	3	0	0	0	0	0	0	0	0	0	0	0	0	0	0	0	0	0	0	0	0	0	0	0	0	0	0	0	0	1	0	1	0	0	0	0	0	0	0	0	0	0	0	0	0	0
5	0.2.2.1.2.46	unclassified	1	12	0	0	0	0	0	0	0	0	0	0	0	0	0	0	0	0	0	0	0	0	0	0	0	0	0	0	0	0	0	0	0	0	0	0	0	0	0	0	0	0	0	0	0	0	0
6	0.2.2.1.2.46.1	unclassified	0	12	0	0	0	0	0	0	0	0	0	0	0	0	0	0	0	0	0	0	0	0	0	0	0	0	0	0	0	0	0	0	0	0	0	0	0	0	0	0	0	0	0	0	0	0	0
4	0.2.2.1.3	Bifidobacteriales	1	194832	0	0	0	1	0	3	2	0	2	2	2	1	3	3	0	3	3	3	1	1	30	21	0	12	16888	54147	32361	34800	2	13	1	7	3	1	2	1	3	0	1	0	0	0	0	2	1329
5	0.2.2.1.3.1	Bifidobacteriaceae	2	194832	0	0	0	1	0	3	2	0	2	2	2	1	3	3	0	3	3	3	1	1	30	21	0	12	16888	54147	32361	34800	2	13	1	7	3	1	2	1	3	0	1	0	0	0	0	2	1329
6	0.2.2.1.3.1.3	Bifidobacterium	0	194821	0	0	0	1	0	3	2	0	2	2	2	1	3	3	0	3	3	3	1	1	30	21	0	12	16888	54147	32361	34800	2	13	1	7	3	1	2	1	3	0	1	0	0	0	0	2	1329
6	0.2.2.1.3.1.8	unclassified	0	11	0	0	0	0	0	0	0	0	0	0	0	0	0	0	0	0	0	0	0	0	0	0	0	0	0	0	0	0	0	0	0	0	0	0	0	0	0	0	0	0	0	0	0	0	0
4	0.2.2.1.4	Coriobacteriales	1	10	0	0	0	0	0	0	0	0	0	0	0	0	0	1	0	0	0	0	0	0	0	0	0	0	0	0	0	0	0	0	0	0	0	0	0	0	0	0	0	0	0	0	0	0	0
5	0.2.2.1.4.1	Coriobacteriaceae	2	10	0	0	0	0	0	0	0	0	0	0	0	0	0	1	0	0	0	0	0	0	0	0	0	0	0	0	0	0	0	0	0	0	0	0	0	0	0	0	0	0	0	0	0	0	0
6	0.2.2.1.4.1.3	Atopobium	0	1	0	0	0	0	0	0	0	0	0	0	0	0	0	0	0	0	0	0	0	0	0	0	0	0	0	0	0	0	0	0	0	0	0	0	0	0	0	0	0	0	0	0	0	0	0
6	0.2.2.1.4.1.4	Collinsella	0	9	0	0	0	0	0	0	0	0	0	0	0	0	0	1	0	0	0	0	0	0	0	0	0	0	0	0	0	0	0	0	0	0	0	0	0	0	0	0	0	0	0	0	0	0	0
4	0.2.2.1.10	unclassified	1	1	0	0	0	0	0	0	0	0	0	0	0	0	0	0	0	0	0	0	0	0	0	0	0	0	0	0	0	0	0	0	0	0	0	0	0	0	0	0	0	0	0	0	0	0	0
5	0.2.2.1.10.1	unclassified	1	1	0	0	0	0	0	0	0	0	0	0	0	0	0	0	0	0	0	0	0	0	0	0	0	0	0	0	0	0	0	0	0	0	0	0	0	0	0	0	0	0	0	0	0	0	0
6	0.2.2.1.10.1.1	unclassified	0	1	0	0	0	0	0	0	0	0	0	0	0	0	0	0	0	0	0	0	0	0	0	0	0	0	0	0	0	0	0	0	0	0	0	0	0	0	0	0	0	0	0	0	0	0	0
2	0.2.5	Bacteroidetes	4	311680	3	2	2	0	2	4	26	3	2	7	3	1	9	6	34	3	46	6	32	2	76876	46274	96833	13117	30	34	41	19	5	10	11	1	2	2	2	0	1	2	0	3	4	0	0	9	5821
3	0.2.5.2	Bacteroidia	1	311448	3	2	2	0	0	3	25	0	2	5	3	0	8	6	34	2	46	6	32	2	76875	46274	96833	13117	29	33	41	18	5	9	11	1	2	2	2	0	1	2	0	3	4	0	0	9	5820
4	0.2.5.2.1	Bacteroidales	5	311448	3	2	2	0	0	3	25	0	2	5	3	0	8	6	34	2	46	6	32	2	76875	46274	96833	13117	29	33	41	18	5	9	11	1	2	2	2	0	1	2	0	3	4	0	0	9	5820
5	0.2.5.2.1.3	Porphyromonadaceae	4	146	0	1	0	0	0	0	0	0	0	0	0	0	0	0	0	0	0	0	0	0	0	0	0	0	0	0	0	0	0	0	3	0	0	0	0	0	0	0	0	0	0	0	0	0	0
6	0.2.5.2.1.3.4	Odoribacter	0	1	0	1	0	0	0	0	0	0	0	0	0	0	0	0	0	0	0	0	0	0	0	0	0	0	0	0	0	0	0	0	0	0	0	0	0	0	0	0	0	0	0	0	0	0	0
6	0.2.5.2.1.3.6	Parabacteroides	0	1	0	0	0	0	0	0	0	0	0	0	0	0	0	0	0	0	0	0	0	0	0	0	0	0	0	0	0	0	0	0	0	0	0	0	0	0	0	0	0	0	0	0	0	0	0
6	0.2.5.2.1.3.8	Porphyromonas	0	143	0	0	0	0	0	0	0	0	0	0	0	0	0	0	0	0	0	0	0	0	0	0	0	0	0	0	0	0	0	0	3	0	0	0	0	0	0	0	0	0	0	0	0	0	0
6	0.2.5.2.1.3.11	unclassified	0	1	0	0	0	0	0	0	0	0	0	0	0	0	0	0	0	0	0	0	0	0	0	0	0	0	0	0	0	0	0	0	0	0	0	0	0	0	0	0	0	0	0	0	0	0	0
5	0.2.5.2.1.4	Prevotellaceae	3	223	0	0	0	0	0	3	0	0	0	4	0	0	0	1	1	0	0	1	0	0	0	1	0	0	18	27	41	15	4	5	5	0	0	1	0	0	0	0	0	0	1	0	0	0	0
6	0.2.5.2.1.4.3	Prevotella	0	41	0	0	0	0	0	2	0	0	0	4	0	0	0	1	1	0	0	1	0	0	0	1	0	0	0	0	0	0	4	5	5	0	0	1	0	0	0	0	0	0	1	0	0	0	0
6	0.2.5.2.1.4.4	Xylanibacter	0	180	0	0	0	0	0	0	0	0	0	0	0	0	0	0	0	0	0	0	0	0	0	0	0	0	18	27	41	15	0	0	0	0	0	0	0	0	0	0	0	0	0	0	0	0	0
6	0.2.5.2.1.4.5	unclassified	0	2	0	0	0	0	0	1	0	0	0	0	0	0	0	0	0	0	0	0	0	0	0	0	0	0	0	0	0	0	0	0	0	0	0	0	0	0	0	0	0	0	0	0	0	0	0
5	0.2.5.2.1.5	Rikenellaceae	1	9	0	0	0	0	0	0	0	0	0	1	0	0	0	0	0	0	0	0	0	0	0	0	0	0	0	0	0	0	0	1	0	0	0	0	0	0	0	0	0	0	0	0	0	0	0
6	0.2.5.2.1.5.1	Alistipes	0	9	0	0	0	0	0	0	0	0	0	1	0	0	0	0	0	0	0	0	0	0	0	0	0	0	0	0	0	0	0	1	0	0	0	0	0	0	0	0	0	0	0	0	0	0	0
5	0.2.5.2.1.6	Bacteroidaceae	1	311069	3	1	2	0	0	0	25	0	2	0	3	0	8	5	33	2	46	5	32	2	76875	46273	96833	13117	11	6	0	3	1	3	3	1	2	1	2	0	1	2	0	3	3	0	0	9	5820
6	0.2.5.2.1.6.3	Bacteroides	0	311069	3	1	2	0	0	0	25	0	2	0	3	0	8	5	33	2	46	5	32	2	76875	46273	96833	13117	11	6	0	3	1	3	3	1	2	1	2	0	1	2	0	3	3	0	0	9	5820
5	0.2.5.2.1.7	unclassified	1	1	0	0	0	0	0	0	0	0	0	0	0	0	0	0	0	0	0	0	0	0	0	0	0	0	0	0	0	0	0	0	0	0	0	0	0	0	0	0	0	0	0	0	0	0	0
6	0.2.5.2.1.7.1	unclassified	0	1	0	0	0	0	0	0	0	0	0	0	0	0	0	0	0	0	0	0	0	0	0	0	0	0	0	0	0	0	0	0	0	0	0	0	0	0	0	0	0	0	0	0	0	0	0
3	0.2.5.3	Sphingobacteria	1	226	0	0	0	0	2	1	0	3	0	2	0	1	1	0	0	1	0	0	0	0	1	0	0	0	1	1	0	1	0	1	0	0	0	0	0	0	0	0	0	0	0	0	0	0	1
4	0.2.5.3.1	Sphingobacteriales	3	226	0	0	0	0	2	1	0	3	0	2	0	1	1	0	0	1	0	0	0	0	1	0	0	0	1	1	0	1	0	1	0	0	0	0	0	0	0	0	0	0	0	0	0	0	1
5	0.2.5.3.1.5	Chitinophagaceae	2	10	0	0	0	0	0	0	0	0	0	0	0	0	1	0	0	0	0	0	0	0	0	0	0	0	0	0	0	0	0	0	0	0	0	0	0	0	0	0	0	0	0	0	0	0	0
6	0.2.5.3.1.5.14	Sediminibacterium	0	7	0	0	0	0	0	0	0	0	0	0	0	0	1	0	0	0	0	0	0	0	0	0	0	0	0	0	0	0	0	0	0	0	0	0	0	0	0	0	0	0	0	0	0	0	0
6	0.2.5.3.1.5.17	unclassified	0	3	0	0	0	0	0	0	0	0	0	0	0	0	0	0	0	0	0	0	0	0	0	0	0	0	0	0	0	0	0	0	0	0	0	0	0	0	0	0	0	0	0	0	0	0	0
5	0.2.5.3.1.6	Cytophagaceae	1	3	0	0	0	0	0	0	0	0	0	0	0	0	0	0	0	0	0	0	0	0	0	0	0	0	0	0	0	0	0	0	0	0	0	0	0	0	0	0	0	0	0	0	0	0	0
6	0.2.5.3.1.6.7	Fibrella	0	3	0	0	0	0	0	0	0	0	0	0	0	0	0	0	0	0	0	0	0	0	0	0	0	0	0	0	0	0	0	0	0	0	0	0	0	0	0	0	0	0	0	0	0	0	0
5	0.2.5.3.1.7	Sphingobacteriaceae	2	213	0	0	0	0	2	1	0	3	0	2	0	1	0	0	0	1	0	0	0	0	1	0	0	0	1	1	0	1	0	1	0	0	0	0	0	0	0	0	0	0	0	0	0	0	1
6	0.2.5.3.1.7.5	Pedobacter	0	47	0	0	0	0	0	1	0	3	0	0	0	0	0	0	0	0	0	0	0	0	1	0	0	0	0	0	0	0	0	0	0	0	0	0	0	0	0	0	0	0	0	0	0	0	0
6	0.2.5.3.1.7.8	Sphingobacterium	0	166	0	0	0	0	2	0	0	0	0	2	0	1	0	0	0	1	0	0	0	0	0	0	0	0	1	1	0	1	0	1	0	0	0	0	0	0	0	0	0	0	0	0	0	0	1
3	0.2.5.4	Flavobacteria	1	4	0	0	0	0	0	0	1	0	0	0	0	0	0	0	0	0	0	0	0	0	0	0	0	0	0	0	0	0	0	0	0	0	0	0	0	0	0	0	0	0	0	0	0	0	0
4	0.2.5.4.1	Flavobacteriales	1	4	0	0	0	0	0	0	1	0	0	0	0	0	0	0	0	0	0	0	0	0	0	0	0	0	0	0	0	0	0	0	0	0	0	0	0	0	0	0	0	0	0	0	0	0	0
5	0.2.5.4.1.2	Flavobacteriaceae	2	4	0	0	0	0	0	0	1	0	0	0	0	0	0	0	0	0	0	0	0	0	0	0	0	0	0	0	0	0	0	0	0	0	0	0	0	0	0	0	0	0	0	0	0	0	0
6	0.2.5.4.1.2.11	Chryseobacterium	0	3	0	0	0	0	0	0	0	0	0	0	0	0	0	0	0	0	0	0	0	0	0	0	0	0	0	0	0	0	0	0	0	0	0	0	0	0	0	0	0	0	0	0	0	0	0
6	0.2.5.4.1.2.12	Cloacibacterium	0	1	0	0	0	0	0	0	1	0	0	0	0	0	0	0	0	0	0	0	0	0	0	0	0	0	0	0	0	0	0	0	0	0	0	0	0	0	0	0	0	0	0	0	0	0	0
3	0.2.5.5	unclassified	1	2	0	0	0	0	0	0	0	0	0	0	0	0	0	0	0	0	0	0	0	0	0	0	0	0	0	0	0	0	0	0	0	0	0	0	0	0	0	0	0	0	0	0	0	0	0
4	0.2.5.5.1	unclassified	1	2	0	0	0	0	0	0	0	0	0	0	0	0	0	0	0	0	0	0	0	0	0	0	0	0	0	0	0	0	0	0	0	0	0	0	0	0	0	0	0	0	0	0	0	0	0
5	0.2.5.5.1.1	unclassified	1	2	0	0	0	0	0	0	0	0	0	0	0	0	0	0	0	0	0	0	0	0	0	0	0	0	0	0	0	0	0	0	0	0	0	0	0	0	0	0	0	0	0	0	0	0	0
6	0.2.5.5.1.1.1	unclassified	0	2	0	0	0	0	0	0	0	0	0	0	0	0	0	0	0	0	0	0	0	0	0	0	0	0	0	0	0	0	0	0	0	0	0	0	0	0	0	0	0	0	0	0	0	0	0
2	0.2.9	Chloroflexi	1	64	0	0	0	0	0	0	0	0	0	0	0	0	0	0	0	0	0	0	0	0	0	0	0	0	0	0	0	0	0	0	0	0	0	0	0	0	0	0	0	0	0	0	0	0	0
3	0.2.9.1	Chloroflexi	1	64	0	0	0	0	0	0	0	0	0	0	0	0	0	0	0	0	0	0	0	0	0	0	0	0	0	0	0	0	0	0	0	0	0	0	0	0	0	0	0	0	0	0	0	0	0
4	0.2.9.1.1	Chloroflexales	1	64	0	0	0	0	0	0	0	0	0	0	0	0	0	0	0	0	0	0	0	0	0	0	0	0	0	0	0	0	0	0	0	0	0	0	0	0	0	0	0	0	0	0	0	0	0
5	0.2.9.1.1.1	Chloroflexaceae	1	64	0	0	0	0	0	0	0	0	0	0	0	0	0	0	0	0	0	0	0	0	0	0	0	0	0	0	0	0	0	0	0	0	0	0	0	0	0	0	0	0	0	0	0	0	0
6	0.2.9.1.1.1.1	Chloroflexus	0	64	0	0	0	0	0	0	0	0	0	0	0	0	0	0	0	0	0	0	0	0	0	0	0	0	0	0	0	0	0	0	0	0	0	0	0	0	0	0	0	0	0	0	0	0	0
2	0.2.12	Deinococcus-Thermus	1	7	0	0	0	0	0	0	0	0	0	0	0	0	0	0	0	0	0	0	0	0	0	0	0	0	0	0	0	0	1	1	3	1	0	0	0	0	0	0	0	0	0	0	0	0	0
3	0.2.12.1	Deinococci	1	7	0	0	0	0	0	0	0	0	0	0	0	0	0	0	0	0	0	0	0	0	0	0	0	0	0	0	0	0	1	1	3	1	0	0	0	0	0	0	0	0	0	0	0	0	0
4	0.2.12.1.1	Deinococcales	2	7	0	0	0	0	0	0	0	0	0	0	0	0	0	0	0	0	0	0	0	0	0	0	0	0	0	0	0	0	1	1	3	1	0	0	0	0	0	0	0	0	0	0	0	0	0
5	0.2.12.1.1.1	Deinococcaceae	1	1	0	0	0	0	0	0	0	0	0	0	0	0	0	0	0	0	0	0	0	0	0	0	0	0	0	0	0	0	1	0	0	0	0	0	0	0	0	0	0	0	0	0	0	0	0
6	0.2.12.1.1.1.2	Deinococcus	0	1	0	0	0	0	0	0	0	0	0	0	0	0	0	0	0	0	0	0	0	0	0	0	0	0	0	0	0	0	1	0	0	0	0	0	0	0	0	0	0	0	0	0	0	0	0
5	0.2.12.1.1.2	Trueperaceae	1	6	0	0	0	0	0	0	0	0	0	0	0	0	0	0	0	0	0	0	0	0	0	0	0	0	0	0	0	0	0	1	3	1	0	0	0	0	0	0	0	0	0	0	0	0	0
6	0.2.12.1.1.2.1	Truepera	0	6	0	0	0	0	0	0	0	0	0	0	0	0	0	0	0	0	0	0	0	0	0	0	0	0	0	0	0	0	0	1	3	1	0	0	0	0	0	0	0	0	0	0	0	0	0
2	0.2.16	Fusobacteria	1	8	0	0	0	0	1	0	0	0	0	0	0	0	0	0	0	0	0	0	0	0	0	0	0	0	0	0	0	0	0	2	2	0	0	0	0	0	0	0	0	0	0	0	0	0	0
3	0.2.16.1	Fusobacteria	1	8	0	0	0	0	1	0	0	0	0	0	0	0	0	0	0	0	0	0	0	0	0	0	0	0	0	0	0	0	0	2	2	0	0	0	0	0	0	0	0	0	0	0	0	0	0
4	0.2.16.1.1	Fusobacteriales	1	8	0	0	0	0	1	0	0	0	0	0	0	0	0	0	0	0	0	0	0	0	0	0	0	0	0	0	0	0	0	2	2	0	0	0	0	0	0	0	0	0	0	0	0	0	0
5	0.2.16.1.1.1	Fusobacteriaceae	2	8	0	0	0	0	1	0	0	0	0	0	0	0	0	0	0	0	0	0	0	0	0	0	0	0	0	0	0	0	0	2	2	0	0	0	0	0	0	0	0	0	0	0	0	0	0
6	0.2.16.1.1.1.3	Fusobacterium	0	1	0	0	0	0	1	0	0	0	0	0	0	0	0	0	0	0	0	0	0	0	0	0	0	0	0	0	0	0	0	0	0	0	0	0	0	0	0	0	0	0	0	0	0	0	0
6	0.2.16.1.1.1.4	Ilyobacter	0	7	0	0	0	0	0	0	0	0	0	0	0	0	0	0	0	0	0	0	0	0	0	0	0	0	0	0	0	0	0	2	2	0	0	0	0	0	0	0	0	0	0	0	0	0	0
2	0.2.17	Gemmatimonadetes	1	1	0	0	0	0	0	0	0	0	0	0	0	0	0	0	0	0	0	0	0	0	0	0	0	0	0	0	0	0	0	0	0	0	0	0	0	0	0	0	0	0	0	0	0	0	0
3	0.2.17.1	Gemmatimonadetes	1	1	0	0	0	0	0	0	0	0	0	0	0	0	0	0	0	0	0	0	0	0	0	0	0	0	0	0	0	0	0	0	0	0	0	0	0	0	0	0	0	0	0	0	0	0	0
4	0.2.17.1.1	Gemmatimonadales	1	1	0	0	0	0	0	0	0	0	0	0	0	0	0	0	0	0	0	0	0	0	0	0	0	0	0	0	0	0	0	0	0	0	0	0	0	0	0	0	0	0	0	0	0	0	0
5	0.2.17.1.1.1	Gemmatimonadaceae	1	1	0	0	0	0	0	0	0	0	0	0	0	0	0	0	0	0	0	0	0	0	0	0	0	0	0	0	0	0	0	0	0	0	0	0	0	0	0	0	0	0	0	0	0	0	0
6	0.2.17.1.1.1.1	Gemmatimonas	0	1	0	0	0	0	0	0	0	0	0	0	0	0	0	0	0	0	0	0	0	0	0	0	0	0	0	0	0	0	0	0	0	0	0	0	0	0	0	0	0	0	0	0	0	0	0
2	0.2.20	Planctomycetes	1	1	0	0	0	0	0	0	0	0	0	0	0	0	0	0	0	0	0	0	0	0	0	0	0	0	0	0	0	0	0	0	0	0	0	0	0	0	0	0	0	1	0	0	0	0	0
3	0.2.20.1	Planctomycetacia	1	1	0	0	0	0	0	0	0	0	0	0	0	0	0	0	0	0	0	0	0	0	0	0	0	0	0	0	0	0	0	0	0	0	0	0	0	0	0	0	0	1	0	0	0	0	0
4	0.2.20.1.1	Planctomycetales	1	1	0	0	0	0	0	0	0	0	0	0	0	0	0	0	0	0	0	0	0	0	0	0	0	0	0	0	0	0	0	0	0	0	0	0	0	0	0	0	0	1	0	0	0	0	0
5	0.2.20.1.1.1	Planctomycetaceae	1	1	0	0	0	0	0	0	0	0	0	0	0	0	0	0	0	0	0	0	0	0	0	0	0	0	0	0	0	0	0	0	0	0	0	0	0	0	0	0	0	1	0	0	0	0	0
6	0.2.20.1.1.1.9	unclassified	0	1	0	0	0	0	0	0	0	0	0	0	0	0	0	0	0	0	0	0	0	0	0	0	0	0	0	0	0	0	0	0	0	0	0	0	0	0	0	0	0	1	0	0	0	0	0
2	0.2.21	Proteobacteria	6	1933239	122910	86589	52101	30963	66	87	41	37	28	29	31	12	62	63	37	49	28	16	33	4	13	7	21	5	17	22	22	11	150	90	185	30	30	23	13	7	33	117	11	16	35	14	47	76	14118
3	0.2.21.2	Alphaproteobacteria	6	191522	9	8	2	0	8	9	0	5	2	4	5	1	31	42	20	29	15	6	13	1	0	1	2	0	1	2	1	5	3	8	16	4	0	3	0	1	3	1	1	1	2	0	6	6	696
4	0.2.21.2.3	Caulobacterales	2	411	4	2	1	0	2	5	0	5	1	1	2	1	2	2	0	0	0	0	1	0	0	0	0	0	1	2	0	0	0	0	2	0	0	2	0	0	0	0	1	0	2	0	1	4	0
5	0.2.21.2.3.1	Caulobacteraceae	4	410	4	2	0	0	2	5	0	5	1	1	2	1	2	2	0	0	0	0	1	0	0	0	0	0	1	2	0	0	0	0	2	0	0	2	0	0	0	0	1	0	2	0	1	4	0
6	0.2.21.2.3.1.2	Brevundimonas	0	302	3	2	0	0	0	4	0	2	1	0	2	1	2	2	0	0	0	0	0	0	0	0	0	0	0	2	0	0	0	0	2	0	0	2	0	0	0	0	1	0	2	0	1	3	0
6	0.2.21.2.3.1.3	Caulobacter	0	6	0	0	0	0	0	0	0	0	0	0	0	0	0	0	0	0	0	0	0	0	0	0	0	0	0	0	0	0	0	0	0	0	0	0	0	0	0	0	0	0	0	0	0	0	0
6	0.2.21.2.3.1.4	Phenylobacterium	0	37	1	0	0	0	0	0	0	1	0	1	0	0	0	0	0	0	0	0	1	0	0	0	0	0	0	0	0	0	0	0	0	0	0	0	0	0	0	0	0	0	0	0	0	0	0
6	0.2.21.2.3.1.5	unclassified	0	65	0	0	0	0	2	1	0	2	0	0	0	0	0	0	0	0	0	0	0	0	0	0	0	0	1	0	0	0	0	0	0	0	0	0	0	0	0	0	0	0	0	0	0	1	0
5	0.2.21.2.3.2	Hyphomonadaceae	1	1	0	0	1	0	0	0	0	0	0	0	0	0	0	0	0	0	0	0	0	0	0	0	0	0	0	0	0	0	0	0	0	0	0	0	0	0	0	0	0	0	0	0	0	0	0
6	0.2.21.2.3.2.4	Hyphomonas	0	1	0	0	1	0	0	0	0	0	0	0	0	0	0	0	0	0	0	0	0	0	0	0	0	0	0	0	0	0	0	0	0	0	0	0	0	0	0	0	0	0	0	0	0	0	0
4	0.2.21.2.6	Rhizobiales	8	395	4	4	0	0	5	4	0	0	0	2	1	0	0	2	0	0	4	0	0	0	0	1	0	0	0	0	0	5	1	3	1	0	0	0	0	0	0	0	0	0	0	0	4	1	0
5	0.2.21.2.6.3	Beijerinckiaceae	1	1	0	0	0	0	0	0	0	0	0	0	0	0	0	0	0	0	0	0	0	0	0	0	0	0	0	0	0	0	0	0	0	0	0	0	0	0	0	0	0	0	0	0	0	0	0
6	0.2.21.2.6.3.7	unclassified	0	1	0	0	0	0	0	0	0	0	0	0	0	0	0	0	0	0	0	0	0	0	0	0	0	0	0	0	0	0	0	0	0	0	0	0	0	0	0	0	0	0	0	0	0	0	0
5	0.2.21.2.6.4	Bradyrhizobiaceae	3	32	0	1	0	0	2	0	0	0	0	0	0	0	0	0	0	0	0	0	0	0	0	0	0	0	0	0	0	0	0	0	1	0	0	0	0	0	0	0	0	0	0	0	0	1	0
6	0.2.21.2.6.4.6	Bradyrhizobium	0	27	0	1	0	0	2	0	0	0	0	0	0	0	0	0	0	0	0	0	0	0	0	0	0	0	0	0	0	0	0	0	1	0	0	0	0	0	0	0	0	0	0	0	0	0	0
6	0.2.21.2.6.4.10	Rhodopseudomonas	0	2	0	0	0	0	0	0	0	0	0	0	0	0	0	0	0	0	0	0	0	0	0	0	0	0	0	0	0	0	0	0	0	0	0	0	0	0	0	0	0	0	0	0	0	0	0
6	0.2.21.2.6.4.12	unclassified	0	3	0	0	0	0	0	0	0	0	0	0	0	0	0	0	0	0	0	0	0	0	0	0	0	0	0	0	0	0	0	0	0	0	0	0	0	0	0	0	0	0	0	0	0	1	0
5	0.2.21.2.6.5	Brucellaceae	2	76	0	0	0	0	0	0	0	0	0	1	1	0	0	0	0	0	0	0	0	0	0	0	0	0	0	0	0	0	0	0	0	0	0	0	0	0	0	0	0	0	0	0	1	0	0
6	0.2.21.2.6.5.1	Brucella	0	55	0	0	0	0	0	0	0	0	0	1	1	0	0	0	0	0	0	0	0	0	0	0	0	0	0	0	0	0	0	0	0	0	0	0	0	0	0	0	0	0	0	0	1	0	0
6	0.2.21.2.6.5.8	unclassified	0	21	0	0	0	0	0	0	0	0	0	0	0	0	0	0	0	0	0	0	0	0	0	0	0	0	0	0	0	0	0	0	0	0	0	0	0	0	0	0	0	0	0	0	0	0	0
5	0.2.21.2.6.7	Hyphomicrobiaceae	1	1	0	0	0	0	0	0	0	0	0	0	0	0	0	0	0	0	0	0	0	0	0	0	0	0	0	0	0	0	0	0	0	0	0	0	0	0	0	0	0	0	0	0	0	0	0
6	0.2.21.2.6.7.10	Pedomicrobium	0	1	0	0	0	0	0	0	0	0	0	0	0	0	0	0	0	0	0	0	0	0	0	0	0	0	0	0	0	0	0	0	0	0	0	0	0	0	0	0	0	0	0	0	0	0	0
5	0.2.21.2.6.8	Methylobacteriaceae	1	12	0	1	0	0	0	0	0	0	0	0	0	0	0	0	0	0	1	0	0	0	0	0	0	0	0	0	0	0	0	0	0	0	0	0	0	0	0	0	0	0	0	0	0	0	0
6	0.2.21.2.6.8.2	Methylobacterium	0	12	0	1	0	0	0	0	0	0	0	0	0	0	0	0	0	0	1	0	0	0	0	0	0	0	0	0	0	0	0	0	0	0	0	0	0	0	0	0	0	0	0	0	0	0	0
5	0.2.21.2.6.10	Phyllobacteriaceae	3	193	0	1	0	0	3	4	0	0	0	1	0	0	0	2	0	0	0	0	0	0	0	0	0	0	0	0	0	2	1	0	0	0	0	0	0	0	0	0	0	0	0	0	3	0	0
6	0.2.21.2.6.10.1	Aminobacter	0	2	0	0	0	0	0	0	0	0	0	0	0	0	0	0	0	0	0	0	0	0	0	0	0	0	0	0	0	0	0	0	0	0	0	0	0	0	0	0	0	0	0	0	0	0	0
6	0.2.21.2.6.10.2	Aquamicrobium	0	189	0	1	0	0	1	4	0	0	0	1	0	0	0	2	0	0	0	0	0	0	0	0	0	0	0	0	0	2	1	0	0	0	0	0	0	0	0	0	0	0	0	0	3	0	0
6	0.2.21.2.6.10.5	Mesorhizobium	0	2	0	0	0	0	2	0	0	0	0	0	0	0	0	0	0	0	0	0	0	0	0	0	0	0	0	0	0	0	0	0	0	0	0	0	0	0	0	0	0	0	0	0	0	0	0
5	0.2.21.2.6.11	Rhizobiaceae	1	79	4	0	0	0	0	0	0	0	0	0	0	0	0	0	0	0	3	0	0	0	0	1	0	0	0	0	0	3	0	3	0	0	0	0	0	0	0	0	0	0	0	0	0	0	0
6	0.2.21.2.6.11.3	Rhizobium	0	79	4	0	0	0	0	0	0	0	0	0	0	0	0	0	0	0	3	0	0	0	0	1	0	0	0	0	0	3	0	3	0	0	0	0	0	0	0	0	0	0	0	0	0	0	0
5	0.2.21.2.6.15	unclassified	1	1	0	1	0	0	0	0	0	0	0	0	0	0	0	0	0	0	0	0	0	0	0	0	0	0	0	0	0	0	0	0	0	0	0	0	0	0	0	0	0	0	0	0	0	0	0
6	0.2.21.2.6.15.1	unclassified	0	1	0	1	0	0	0	0	0	0	0	0	0	0	0	0	0	0	0	0	0	0	0	0	0	0	0	0	0	0	0	0	0	0	0	0	0	0	0	0	0	0	0	0	0	0	0
4	0.2.21.2.7	Rhodobacterales	1	190652	1	2	1	0	0	0	0	0	1	1	2	0	29	38	20	29	11	6	12	1	0	0	1	0	0	0	1	0	1	0	3	0	0	1	0	1	1	1	0	1	0	0	1	1	696
5	0.2.21.2.7.1	Rhodobacteraceae	4	190652	1	2	1	0	0	0	0	0	1	1	2	0	29	38	20	29	11	6	12	1	0	0	1	0	0	0	1	0	1	0	3	0	0	1	0	1	1	1	0	1	0	0	1	1	696
6	0.2.21.2.7.1.41	Paracoccus	0	5	1	0	0	0	0	0	0	0	0	0	0	0	0	0	0	0	0	0	0	0	0	0	0	0	0	0	0	0	0	0	0	0	0	0	0	0	0	0	0	0	0	0	0	0	0
6	0.2.21.2.7.1.44	Phaeobacter	0	347	0	0	0	0	0	0	0	0	0	0	0	0	28	38	19	29	8	6	10	1	0	0	0	0	0	0	0	0	0	0	0	0	0	0	0	0	0	0	0	0	0	0	0	0	3
6	0.2.21.2.7.1.52	Rhodobacter	0	190259	0	2	1	0	0	0	0	0	1	1	2	0	1	0	1	0	3	0	2	0	0	0	1	0	0	0	1	0	1	0	3	0	0	1	0	1	1	1	0	1	0	0	1	1	690
6	0.2.21.2.7.1.88	unclassified	0	41	0	0	0	0	0	0	0	0	0	0	0	0	0	0	0	0	0	0	0	0	0	0	0	0	0	0	0	0	0	0	0	0	0	0	0	0	0	0	0	0	0	0	0	0	3
4	0.2.21.2.8	Rhodospirillales	2	19	0	0	0	0	0	0	0	0	0	0	0	0	0	0	0	0	0	0	0	0	0	0	0	0	0	0	0	0	1	4	5	3	0	0	0	0	0	0	0	0	0	0	0	0	0
5	0.2.21.2.8.1	Acetobacteraceae	5	18	0	0	0	0	0	0	0	0	0	0	0	0	0	0	0	0	0	0	0	0	0	0	0	0	0	0	0	0	1	4	5	3	0	0	0	0	0	0	0	0	0	0	0	0	0
6	0.2.21.2.8.1.1	Acetobacter	0	2	0	0	0	0	0	0	0	0	0	0	0	0	0	0	0	0	0	0	0	0	0	0	0	0	0	0	0	0	0	0	0	0	0	0	0	0	0	0	0	0	0	0	0	0	0
6	0.2.21.2.8.1.3	Acidiphilium	0	3	0	0	0	0	0	0	0	0	0	0	0	0	0	0	0	0	0	0	0	0	0	0	0	0	0	0	0	0	0	1	1	0	0	0	0	0	0	0	0	0	0	0	0	0	0
6	0.2.21.2.8.1.12	Gluconacetobacter	0	11	0	0	0	0	0	0	0	0	0	0	0	0	0	0	0	0	0	0	0	0	0	0	0	0	0	0	0	0	1	3	4	3	0	0	0	0	0	0	0	0	0	0	0	0	0
6	0.2.21.2.8.1.22	Roseomonas	0	1	0	0	0	0	0	0	0	0	0	0	0	0	0	0	0	0	0	0	0	0	0	0	0	0	0	0	0	0	0	0	0	0	0	0	0	0	0	0	0	0	0	0	0	0	0
6	0.2.21.2.8.1.28	unclassified	0	1	0	0	0	0	0	0	0	0	0	0	0	0	0	0	0	0	0	0	0	0	0	0	0	0	0	0	0	0	0	0	0	0	0	0	0	0	0	0	0	0	0	0	0	0	0
5	0.2.21.2.8.2	Rhodospirillaceae	1	1	0	0	0	0	0	0	0	0	0	0	0	0	0	0	0	0	0	0	0	0	0	0	0	0	0	0	0	0	0	0	0	0	0	0	0	0	0	0	0	0	0	0	0	0	0
6	0.2.21.2.8.2.1	Azospirillum	0	1	0	0	0	0	0	0	0	0	0	0	0	0	0	0	0	0	0	0	0	0	0	0	0	0	0	0	0	0	0	0	0	0	0	0	0	0	0	0	0	0	0	0	0	0	0
4	0.2.21.2.9	Rickettsiales	1	4	0	0	0	0	0	0	0	0	0	0	0	0	0	0	0	0	0	0	0	0	0	0	0	0	0	0	0	0	0	0	0	0	0	0	0	0	0	0	0	0	0	0	0	0	0
5	0.2.21.2.9.2	Mitochondria	1	4	0	0	0	0	0	0	0	0	0	0	0	0	0	0	0	0	0	0	0	0	0	0	0	0	0	0	0	0	0	0	0	0	0	0	0	0	0	0	0	0	0	0	0	0	0
6	0.2.21.2.9.2.1	Mitochondria_genus_incertae_sedis	0	4	0	0	0	0	0	0	0	0	0	0	0	0	0	0	0	0	0	0	0	0	0	0	0	0	0	0	0	0	0	0	0	0	0	0	0	0	0	0	0	0	0	0	0	0	0
4	0.2.21.2.11	Sphingomonadales	1	41	0	0	0	0	1	0	0	0	0	0	0	0	0	0	0	0	0	0	0	0	0	0	1	0	0	0	0	0	0	1	5	1	0	0	0	0	2	0	0	0	0	0	0	0	0
5	0.2.21.2.11.2	Sphingomonadaceae	5	41	0	0	0	0	1	0	0	0	0	0	0	0	0	0	0	0	0	0	0	0	0	0	1	0	0	0	0	0	0	1	5	1	0	0	0	0	2	0	0	0	0	0	0	0	0
6	0.2.21.2.11.2.5	Sphingobium	0	1	0	0	0	0	0	0	0	0	0	0	0	0	0	0	0	0	0	0	0	0	0	0	0	0	0	0	0	0	0	0	0	0	0	0	0	0	0	0	0	0	0	0	0	0	0
6	0.2.21.2.11.2.6	Sphingomonas	0	19	0	0	0	0	1	0	0	0	0	0	0	0	0	0	0	0	0	0	0	0	0	0	1	0	0	0	0	0	0	0	1	0	0	0	0	0	1	0	0	0	0	0	0	0	0
6	0.2.21.2.11.2.7	Sphingopyxis	0	5	0	0	0	0	0	0	0	0	0	0	0	0	0	0	0	0	0	0	0	0	0	0	0	0	0	0	0	0	0	0	0	0	0	0	0	0	0	0	0	0	0	0	0	0	0
6	0.2.21.2.11.2.8	Sphingosinicella	0	6	0	0	0	0	0	0	0	0	0	0	0	0	0	0	0	0	0	0	0	0	0	0	0	0	0	0	0	0	0	1	4	1	0	0	0	0	0	0	0	0	0	0	0	0	0
6	0.2.21.2.11.2.11	unclassified	0	10	0	0	0	0	0	0	0	0	0	0	0	0	0	0	0	0	0	0	0	0	0	0	0	0	0	0	0	0	0	0	0	0	0	0	0	0	1	0	0	0	0	0	0	0	0
3	0.2.21.3	Betaproteobacteria	4	6643	9	3	0	5	22	13	6	10	5	6	1	6	2	1	1	4	0	1	0	1	7	0	4	1	2	3	1	2	6	4	6	0	5	2	3	4	5	6	4	1	1	3	13	5	15
4	0.2.21.3.1	Burkholderiales	7	1109	9	3	0	5	17	13	4	10	5	5	1	6	2	1	1	4	0	1	0	1	7	0	4	1	2	3	0	2	6	3	6	0	5	2	3	3	3	6	4	1	1	1	13	5	2
5	0.2.21.3.1.1	Alcaligenaceae	4	479	4	0	0	0	10	4	0	2	0	1	0	1	0	0	0	1	0	0	0	0	0	0	0	0	1	0	0	0	2	0	3	0	1	0	0	0	2	0	0	1	0	0	8	0	0
6	0.2.21.3.1.1.1	Achromobacter	0	9	0	0	0	0	0	0	0	0	0	0	0	0	0	0	0	0	0	0	0	0	0	0	0	0	0	0	0	0	0	0	0	0	0	0	0	0	0	0	0	0	0	0	0	0	0
6	0.2.21.3.1.1.3	Alcaligenes	0	1	0	0	0	0	0	0	0	0	0	0	0	0	0	0	0	0	0	0	0	0	0	0	0	0	0	0	0	0	0	0	0	0	0	0	0	0	0	0	0	0	0	0	0	0	0
6	0.2.21.3.1.1.5	Bordetella	0	2	0	0	0	0	0	0	0	0	0	0	0	0	0	0	0	0	0	0	0	0	0	0	0	0	0	0	0	0	0	0	0	0	0	0	0	0	0	0	0	0	0	0	0	0	0
6	0.2.21.3.1.1.17	unclassified	0	467	4	0	0	0	10	4	0	2	0	1	0	1	0	0	0	1	0	0	0	0	0	0	0	0	1	0	0	0	2	0	3	0	1	0	0	0	2	0	0	1	0	0	8	0	0
5	0.2.21.3.1.2	Burkholderiaceae	1	5	0	0	0	0	0	0	0	0	0	0	0	0	0	0	0	0	0	0	0	0	0	0	0	0	0	0	0	0	0	0	0	0	2	0	1	1	0	0	0	0	0	0	0	0	0
6	0.2.21.3.1.2.1	Burkholderia	0	5	0	0	0	0	0	0	0	0	0	0	0	0	0	0	0	0	0	0	0	0	0	0	0	0	0	0	0	0	0	0	0	0	2	0	1	1	0	0	0	0	0	0	0	0	0
5	0.2.21.3.1.3	Burkholderiales_incertae_sedis	2	105	0	0	0	0	1	0	1	2	1	0	1	0	1	0	1	0	0	0	0	0	2	0	4	0	0	0	0	0	2	0	3	0	2	0	2	0	0	2	3	0	0	1	0	3	2
6	0.2.21.3.1.3.1	Aquabacterium	0	104	0	0	0	0	1	0	0	2	1	0	1	0	1	0	1	0	0	0	0	0	2	0	4	0	0	0	0	0	2	0	3	0	2	0	2	0	0	2	3	0	0	1	0	3	2
6	0.2.21.3.1.3.13	Tepidimonas	0	1	0	0	0	0	0	0	1	0	0	0	0	0	0	0	0	0	0	0	0	0	0	0	0	0	0	0	0	0	0	0	0	0	0	0	0	0	0	0	0	0	0	0	0	0	0
5	0.2.21.3.1.4	Comamonadaceae	5	458	5	3	0	5	5	9	0	6	4	4	0	5	1	1	0	3	0	1	0	1	4	0	0	1	1	3	0	2	0	3	0	0	0	2	0	1	1	4	1	0	1	0	4	0	0
6	0.2.21.3.1.4.1	Acidovorax	0	1	0	0	0	0	0	0	0	0	0	0	0	0	0	0	0	0	0	0	0	0	0	0	0	0	0	0	0	0	0	0	0	0	0	1	0	0	0	0	0	0	0	0	0	0	0
6	0.2.21.3.1.4.7	Comamonas	0	2	0	0	0	0	0	0	0	0	0	0	0	0	0	0	0	0	0	0	0	0	0	0	0	0	0	0	0	0	0	0	0	0	0	0	0	0	0	0	0	0	0	0	0	0	0
6	0.2.21.3.1.4.9	Delftia	0	8	0	0	0	0	0	0	0	0	0	0	0	0	0	1	0	0	0	0	0	0	0	0	0	1	0	0	0	0	0	0	0	0	0	0	0	0	1	0	0	0	0	0	0	0	0
6	0.2.21.3.1.4.20	Pelomonas	0	1	0	0	0	0	0	0	0	0	0	0	0	0	0	0	0	0	0	0	0	0	0	0	0	0	0	0	0	0	0	0	0	0	0	0	0	0	0	0	0	0	0	0	0	0	0
6	0.2.21.3.1.4.33	unclassified	0	446	5	3	0	5	5	9	0	6	4	4	0	5	1	0	0	3	0	1	0	1	4	0	0	0	1	3	0	2	0	3	0	0	0	1	0	1	0	4	1	0	1	0	4	0	0
5	0.2.21.3.1.5	Oxalobacteraceae	3	49	0	0	0	0	1	0	0	0	0	0	0	0	0	0	0	0	0	0	0	0	1	0	0	0	0	0	0	0	2	0	0	0	0	0	0	1	0	0	0	0	0	0	1	2	0
6	0.2.21.3.1.5.3	Herbaspirillum	0	1	0	0	0	0	0	0	0	0	0	0	0	0	0	0	0	0	0	0	0	0	0	0	0	0	0	0	0	0	0	0	0	0	0	0	0	0	0	0	0	0	0	0	0	0	0
6	0.2.21.3.1.5.6	Massilia	0	3	0	0	0	0	0	0	0	0	0	0	0	0	0	0	0	0	0	0	0	0	0	0	0	0	0	0	0	0	0	0	0	0	0	0	0	0	0	0	0	0	0	0	0	0	0
6	0.2.21.3.1.5.11	Undibacterium	0	45	0	0	0	0	1	0	0	0	0	0	0	0	0	0	0	0	0	0	0	0	1	0	0	0	0	0	0	0	2	0	0	0	0	0	0	1	0	0	0	0	0	0	1	2	0
5	0.2.21.3.1.6	Sutterellaceae	2	2	0	0	0	0	0	0	0	0	0	0	0	0	0	0	0	0	0	0	0	0	0	0	0	0	0	0	0	0	0	0	0	0	0	0	0	0	0	0	0	0	0	0	0	0	0
6	0.2.21.3.1.6.1	Parasutterella	0	1	0	0	0	0	0	0	0	0	0	0	0	0	0	0	0	0	0	0	0	0	0	0	0	0	0	0	0	0	0	0	0	0	0	0	0	0	0	0	0	0	0	0	0	0	0
6	0.2.21.3.1.6.2	Sutterella	0	1	0	0	0	0	0	0	0	0	0	0	0	0	0	0	0	0	0	0	0	0	0	0	0	0	0	0	0	0	0	0	0	0	0	0	0	0	0	0	0	0	0	0	0	0	0
5	0.2.21.3.1.7	unclassified	1	11	0	0	0	0	0	0	3	0	0	0	0	0	0	0	0	0	0	0	0	0	0	0	0	0	0	0	0	0	0	0	0	0	0	0	0	0	0	0	0	0	0	0	0	0	0
6	0.2.21.3.1.7.1	unclassified	0	11	0	0	0	0	0	0	3	0	0	0	0	0	0	0	0	0	0	0	0	0	0	0	0	0	0	0	0	0	0	0	0	0	0	0	0	0	0	0	0	0	0	0	0	0	0
4	0.2.21.3.2	Hydrogenophilales	1	3	0	0	0	0	0	0	2	0	0	0	0	0	0	0	0	0	0	0	0	0	0	0	0	0	0	0	1	0	0	0	0	0	0	0	0	0	0	0	0	0	0	0	0	0	0
5	0.2.21.3.2.1	Hydrogenophilaceae	1	3	0	0	0	0	0	0	2	0	0	0	0	0	0	0	0	0	0	0	0	0	0	0	0	0	0	0	1	0	0	0	0	0	0	0	0	0	0	0	0	0	0	0	0	0	0
6	0.2.21.3.2.1.1	Hydrogenophilus	0	3	0	0	0	0	0	0	2	0	0	0	0	0	0	0	0	0	0	0	0	0	0	0	0	0	0	0	1	0	0	0	0	0	0	0	0	0	0	0	0	0	0	0	0	0	0
4	0.2.21.3.4	Neisseriales	1	5528	0	0	0	0	5	0	0	0	0	1	0	0	0	0	0	0	0	0	0	0	0	0	0	0	0	0	0	0	0	1	0	0	0	0	0	1	2	0	0	0	0	2	0	0	13
5	0.2.21.3.4.1	Neisseriaceae	2	5528	0	0	0	0	5	0	0	0	0	1	0	0	0	0	0	0	0	0	0	0	0	0	0	0	0	0	0	0	0	1	0	0	0	0	0	1	2	0	0	0	0	2	0	0	13
6	0.2.21.3.4.1.12	Eikenella	0	2	0	0	0	0	0	0	0	0	0	0	0	0	0	0	0	0	0	0	0	0	0	0	0	0	0	0	0	0	0	0	0	0	0	0	0	0	0	0	0	0	0	0	0	0	0
6	0.2.21.3.4.1.30	unclassified	0	5526	0	0	0	0	5	0	0	0	0	1	0	0	0	0	0	0	0	0	0	0	0	0	0	0	0	0	0	0	0	1	0	0	0	0	0	1	2	0	0	0	0	2	0	0	13
4	0.2.21.3.6	Rhodocyclales	1	3	0	0	0	0	0	0	0	0	0	0	0	0	0	0	0	0	0	0	0	0	0	0	0	0	0	0	0	0	0	0	0	0	0	0	0	0	0	0	0	0	0	0	0	0	0
5	0.2.21.3.6.1	Rhodocyclaceae	1	3	0	0	0	0	0	0	0	0	0	0	0	0	0	0	0	0	0	0	0	0	0	0	0	0	0	0	0	0	0	0	0	0	0	0	0	0	0	0	0	0	0	0	0	0	0
6	0.2.21.3.6.1.13	Shinella	0	3	0	0	0	0	0	0	0	0	0	0	0	0	0	0	0	0	0	0	0	0	0	0	0	0	0	0	0	0	0	0	0	0	0	0	0	0	0	0	0	0	0	0	0	0	0
3	0.2.21.4	Deltaproteobacteria	5	140	0	0	0	0	0	7	0	0	0	0	0	0	1	0	0	2	1	0	0	0	0	1	0	0	1	0	0	0	0	0	0	0	0	3	0	0	0	2	1	0	1	0	1	2	0
4	0.2.21.4.1	Bdellovibrionales	2	113	0	0	0	0	0	7	0	0	0	0	0	0	1	0	0	2	1	0	0	0	0	0	0	0	1	0	0	0	0	0	0	0	0	3	0	0	0	2	0	0	0	0	1	2	0
5	0.2.21.4.1.1	Bacteriovoracaceae	1	1	0	0	0	0	0	0	0	0	0	0	0	0	0	0	0	0	0	0	0	0	0	0	0	0	0	0	0	0	0	0	0	0	0	0	0	0	0	0	0	0	0	0	0	0	0
6	0.2.21.4.1.1.2	Peredibacter	0	1	0	0	0	0	0	0	0	0	0	0	0	0	0	0	0	0	0	0	0	0	0	0	0	0	0	0	0	0	0	0	0	0	0	0	0	0	0	0	0	0	0	0	0	0	0
5	0.2.21.4.1.2	Bdellovibrionaceae	1	112	0	0	0	0	0	7	0	0	0	0	0	0	1	0	0	2	1	0	0	0	0	0	0	0	1	0	0	0	0	0	0	0	0	3	0	0	0	2	0	0	0	0	1	2	0
6	0.2.21.4.1.2.2	Vampirovibrio	0	112	0	0	0	0	0	7	0	0	0	0	0	0	1	0	0	2	1	0	0	0	0	0	0	0	1	0	0	0	0	0	0	0	0	3	0	0	0	2	0	0	0	0	1	2	0
4	0.2.21.4.5	Desulfovibrionales	2	2	0	0	0	0	0	0	0	0	0	0	0	0	0	0	0	0	0	0	0	0	0	1	0	0	0	0	0	0	0	0	0	0	0	0	0	0	0	0	1	0	0	0	0	0	0
5	0.2.21.4.5.4	Desulfovibrionaceae	1	1	0	0	0	0	0	0	0	0	0	0	0	0	0	0	0	0	0	0	0	0	0	0	0	0	0	0	0	0	0	0	0	0	0	0	0	0	0	0	1	0	0	0	0	0	0
6	0.2.21.4.5.4.3	Desulfovibrio	0	1	0	0	0	0	0	0	0	0	0	0	0	0	0	0	0	0	0	0	0	0	0	0	0	0	0	0	0	0	0	0	0	0	0	0	0	0	0	0	1	0	0	0	0	0	0
5	0.2.21.4.5.5	unclassified	1	1	0	0	0	0	0	0	0	0	0	0	0	0	0	0	0	0	0	0	0	0	0	1	0	0	0	0	0	0	0	0	0	0	0	0	0	0	0	0	0	0	0	0	0	0	0
6	0.2.21.4.5.5.1	unclassified	0	1	0	0	0	0	0	0	0	0	0	0	0	0	0	0	0	0	0	0	0	0	0	1	0	0	0	0	0	0	0	0	0	0	0	0	0	0	0	0	0	0	0	0	0	0	0
4	0.2.21.4.7	Desulfuromonadales	1	3	0	0	0	0	0	0	0	0	0	0	0	0	0	0	0	0	0	0	0	0	0	0	0	0	0	0	0	0	0	0	0	0	0	0	0	0	0	0	0	0	0	0	0	0	0
5	0.2.21.4.7.2	Geobacteraceae	1	3	0	0	0	0	0	0	0	0	0	0	0	0	0	0	0	0	0	0	0	0	0	0	0	0	0	0	0	0	0	0	0	0	0	0	0	0	0	0	0	0	0	0	0	0	0
6	0.2.21.4.7.2.2	Geobacter	0	3	0	0	0	0	0	0	0	0	0	0	0	0	0	0	0	0	0	0	0	0	0	0	0	0	0	0	0	0	0	0	0	0	0	0	0	0	0	0	0	0	0	0	0	0	0
4	0.2.21.4.8	Myxococcales	1	16	0	0	0	0	0	0	0	0	0	0	0	0	0	0	0	0	0	0	0	0	0	0	0	0	0	0	0	0	0	0	0	0	0	0	0	0	0	0	0	0	0	0	0	0	0
5	0.2.21.4.8.7	Polyangiaceae	2	16	0	0	0	0	0	0	0	0	0	0	0	0	0	0	0	0	0	0	0	0	0	0	0	0	0	0	0	0	0	0	0	0	0	0	0	0	0	0	0	0	0	0	0	0	0
6	0.2.21.4.8.7.2	Chondromyces	0	1	0	0	0	0	0	0	0	0	0	0	0	0	0	0	0	0	0	0	0	0	0	0	0	0	0	0	0	0	0	0	0	0	0	0	0	0	0	0	0	0	0	0	0	0	0
6	0.2.21.4.8.7.4	unclassified	0	15	0	0	0	0	0	0	0	0	0	0	0	0	0	0	0	0	0	0	0	0	0	0	0	0	0	0	0	0	0	0	0	0	0	0	0	0	0	0	0	0	0	0	0	0	0
4	0.2.21.4.10	unclassified	1	6	0	0	0	0	0	0	0	0	0	0	0	0	0	0	0	0	0	0	0	0	0	0	0	0	0	0	0	0	0	0	0	0	0	0	0	0	0	0	0	0	1	0	0	0	0
5	0.2.21.4.10.1	unclassified	1	6	0	0	0	0	0	0	0	0	0	0	0	0	0	0	0	0	0	0	0	0	0	0	0	0	0	0	0	0	0	0	0	0	0	0	0	0	0	0	0	0	1	0	0	0	0
6	0.2.21.4.10.1.1	unclassified	0	6	0	0	0	0	0	0	0	0	0	0	0	0	0	0	0	0	0	0	0	0	0	0	0	0	0	0	0	0	0	0	0	0	0	0	0	0	0	0	0	0	1	0	0	0	0
3	0.2.21.5	Epsilonproteobacteria	1	5	0	0	0	0	0	0	0	0	0	0	0	0	0	0	0	0	0	0	0	0	0	0	0	0	1	0	0	0	0	1	1	1	0	0	0	0	0	0	0	0	0	0	0	0	1
4	0.2.21.5.1	Campylobacterales	1	5	0	0	0	0	0	0	0	0	0	0	0	0	0	0	0	0	0	0	0	0	0	0	0	0	1	0	0	0	0	1	1	1	0	0	0	0	0	0	0	0	0	0	0	0	1
5	0.2.21.5.1.3	Helicobacteraceae	1	5	0	0	0	0	0	0	0	0	0	0	0	0	0	0	0	0	0	0	0	0	0	0	0	0	1	0	0	0	0	1	1	1	0	0	0	0	0	0	0	0	0	0	0	0	1
6	0.2.21.5.1.3.3	Sulfurimonas	0	5	0	0	0	0	0	0	0	0	0	0	0	0	0	0	0	0	0	0	0	0	0	0	0	0	1	0	0	0	0	1	1	1	0	0	0	0	0	0	0	0	0	0	0	0	1
3	0.2.21.6	Gammaproteobacteria	11	1734890	122892	86577	52099	30958	36	58	35	21	21	19	25	5	27	20	16	12	12	9	20	2	6	5	15	4	12	17	20	4	141	77	162	25	24	15	10	1	25	105	5	14	31	11	27	63	13406
4	0.2.21.6.1	Enterobacteriales	1	84101	3	1	0	2	4	2	1	4	1	2	4	0	1	0	1	0	2	2	0	0	0	0	1	1	2	3	11	2	2	2	5	0	4	1	1	0	4	0	0	4	9	4	12	1	149
5	0.2.21.6.1.1	Enterobacteriaceae	3	84101	3	1	0	2	4	2	1	4	1	2	4	0	1	0	1	0	2	2	0	0	0	0	1	1	2	3	11	2	2	2	5	0	4	1	1	0	4	0	0	4	9	4	12	1	149
6	0.2.21.6.1.1.14	Escherichia_Shigella	0	370	0	0	0	1	0	0	0	0	0	0	0	0	0	0	0	0	0	1	0	0	0	0	0	0	0	0	0	0	0	0	0	0	1	0	0	0	0	0	0	0	0	0	0	0	0
6	0.2.21.6.1.1.42	Yersinia	0	102	0	0	0	0	2	0	0	2	0	1	0	0	0	0	0	0	1	1	0	0	0	0	1	0	1	2	0	2	1	0	0	0	0	0	0	0	1	0	0	0	0	0	2	0	0
6	0.2.21.6.1.1.44	unclassified	0	83629	3	1	0	1	2	2	1	2	1	1	4	0	1	0	1	0	1	0	0	0	0	0	0	1	1	1	11	0	1	2	5	0	3	1	1	0	3	0	0	4	9	4	10	1	149
4	0.2.21.6.3	Vibrionales	1	7	0	0	0	0	0	0	0	0	0	0	0	0	0	0	0	0	0	0	0	0	0	0	0	0	0	0	0	0	0	0	0	0	0	0	0	0	0	0	0	0	0	0	0	0	0
5	0.2.21.6.3.1	Vibrionaceae	1	7	0	0	0	0	0	0	0	0	0	0	0	0	0	0	0	0	0	0	0	0	0	0	0	0	0	0	0	0	0	0	0	0	0	0	0	0	0	0	0	0	0	0	0	0	0
6	0.2.21.6.3.1.10	Vibrio	0	7	0	0	0	0	0	0	0	0	0	0	0	0	0	0	0	0	0	0	0	0	0	0	0	0	0	0	0	0	0	0	0	0	0	0	0	0	0	0	0	0	0	0	0	0	0
4	0.2.21.6.5	Aeromonadales	1	1	0	0	0	0	0	0	0	0	0	0	0	0	0	0	0	0	0	0	0	0	0	0	0	0	0	0	0	0	0	0	0	0	0	0	0	0	0	0	0	0	0	0	0	0	0
5	0.2.21.6.5.1	Aeromonadaceae	1	1	0	0	0	0	0	0	0	0	0	0	0	0	0	0	0	0	0	0	0	0	0	0	0	0	0	0	0	0	0	0	0	0	0	0	0	0	0	0	0	0	0	0	0	0	0
6	0.2.21.6.5.1.1	Aeromonas	0	1	0	0	0	0	0	0	0	0	0	0	0	0	0	0	0	0	0	0	0	0	0	0	0	0	0	0	0	0	0	0	0	0	0	0	0	0	0	0	0	0	0	0	0	0	0
4	0.2.21.6.6	Alteromonadales	4	4	0	0	0	0	0	0	0	0	0	0	0	0	0	0	0	0	0	0	0	0	0	0	0	0	0	0	0	0	0	1	1	0	1	0	0	0	0	0	0	0	0	0	0	0	0
5	0.2.21.6.6.1	Alteromonadaceae	1	1	0	0	0	0	0	0	0	0	0	0	0	0	0	0	0	0	0	0	0	0	0	0	0	0	0	0	0	0	0	0	0	0	0	0	0	0	0	0	0	0	0	0	0	0	0
6	0.2.21.6.6.1.4	Alishewanella	0	1	0	0	0	0	0	0	0	0	0	0	0	0	0	0	0	0	0	0	0	0	0	0	0	0	0	0	0	0	0	0	0	0	0	0	0	0	0	0	0	0	0	0	0	0	0
5	0.2.21.6.6.6	Idiomarinaceae	1	1	0	0	0	0	0	0	0	0	0	0	0	0	0	0	0	0	0	0	0	0	0	0	0	0	0	0	0	0	0	0	1	0	0	0	0	0	0	0	0	0	0	0	0	0	0
6	0.2.21.6.6.6.1	Idiomarina	0	1	0	0	0	0	0	0	0	0	0	0	0	0	0	0	0	0	0	0	0	0	0	0	0	0	0	0	0	0	0	0	1	0	0	0	0	0	0	0	0	0	0	0	0	0	0
5	0.2.21.6.6.8	Pseudoalteromonadaceae	1	1	0	0	0	0	0	0	0	0	0	0	0	0	0	0	0	0	0	0	0	0	0	0	0	0	0	0	0	0	0	1	0	0	0	0	0	0	0	0	0	0	0	0	0	0	0
6	0.2.21.6.6.8.2	Pseudoalteromonas	0	1	0	0	0	0	0	0	0	0	0	0	0	0	0	0	0	0	0	0	0	0	0	0	0	0	0	0	0	0	0	1	0	0	0	0	0	0	0	0	0	0	0	0	0	0	0
5	0.2.21.6.6.10	Shewanellaceae	1	1	0	0	0	0	0	0	0	0	0	0	0	0	0	0	0	0	0	0	0	0	0	0	0	0	0	0	0	0	0	0	0	0	1	0	0	0	0	0	0	0	0	0	0	0	0
6	0.2.21.6.6.10.1	Shewanella	0	1	0	0	0	0	0	0	0	0	0	0	0	0	0	0	0	0	0	0	0	0	0	0	0	0	0	0	0	0	0	0	0	0	1	0	0	0	0	0	0	0	0	0	0	0	0
4	0.2.21.6.8	Chromatiales	1	16	0	0	0	0	0	0	0	0	0	0	0	0	0	0	0	0	0	0	0	0	0	0	0	0	2	2	0	0	0	0	0	0	0	0	0	0	0	0	0	0	0	0	0	0	0
5	0.2.21.6.8.1	Chromatiaceae	2	16	0	0	0	0	0	0	0	0	0	0	0	0	0	0	0	0	0	0	0	0	0	0	0	0	2	2	0	0	0	0	0	0	0	0	0	0	0	0	0	0	0	0	0	0	0
6	0.2.21.6.8.1.1	Allochromatium	0	13	0	0	0	0	0	0	0	0	0	0	0	0	0	0	0	0	0	0	0	0	0	0	0	0	0	2	0	0	0	0	0	0	0	0	0	0	0	0	0	0	0	0	0	0	0
6	0.2.21.6.8.1.9	Rheinheimera	0	3	0	0	0	0	0	0	0	0	0	0	0	0	0	0	0	0	0	0	0	0	0	0	0	0	2	0	0	0	0	0	0	0	0	0	0	0	0	0	0	0	0	0	0	0	0
4	0.2.21.6.12	Oceanospirillales	1	4	0	0	0	0	0	0	0	0	0	0	0	0	0	0	0	0	0	0	0	0	0	0	0	0	0	0	0	0	0	0	0	0	0	0	0	0	0	0	0	1	0	0	0	0	0
5	0.2.21.6.12.6	Oceanospirillaceae	2	4	0	0	0	0	0	0	0	0	0	0	0	0	0	0	0	0	0	0	0	0	0	0	0	0	0	0	0	0	0	0	0	0	0	0	0	0	0	0	0	1	0	0	0	0	0
6	0.2.21.6.12.6.4	Marinomonas	0	1	0	0	0	0	0	0	0	0	0	0	0	0	0	0	0	0	0	0	0	0	0	0	0	0	0	0	0	0	0	0	0	0	0	0	0	0	0	0	0	0	0	0	0	0	0
6	0.2.21.6.12.6.17	unclassified	0	3	0	0	0	0	0	0	0	0	0	0	0	0	0	0	0	0	0	0	0	0	0	0	0	0	0	0	0	0	0	0	0	0	0	0	0	0	0	0	0	1	0	0	0	0	0
4	0.2.21.6.13	Pasteurellales	1	5	0	0	0	0	0	0	0	0	0	0	0	0	0	0	0	0	0	0	0	0	0	0	0	0	0	0	0	0	0	0	0	0	0	0	0	0	0	0	0	0	0	0	0	0	0
5	0.2.21.6.13.1	Pasteurellaceae	2	5	0	0	0	0	0	0	0	0	0	0	0	0	0	0	0	0	0	0	0	0	0	0	0	0	0	0	0	0	0	0	0	0	0	0	0	0	0	0	0	0	0	0	0	0	0
6	0.2.21.6.13.1.8	Haemophilus	0	1	0	0	0	0	0	0	0	0	0	0	0	0	0	0	0	0	0	0	0	0	0	0	0	0	0	0	0	0	0	0	0	0	0	0	0	0	0	0	0	0	0	0	0	0	0
6	0.2.21.6.13.1.16	unclassified	0	4	0	0	0	0	0	0	0	0	0	0	0	0	0	0	0	0	0	0	0	0	0	0	0	0	0	0	0	0	0	0	0	0	0	0	0	0	0	0	0	0	0	0	0	0	0
4	0.2.21.6.14	Pseudomonadales	3	1650286	122887	86574	52099	30955	27	48	34	16	20	16	21	5	24	13	15	9	10	7	20	2	5	5	12	3	5	10	7	0	131	72	152	23	18	14	8	1	21	104	3	9	21	7	14	61	13255
5	0.2.21.6.14.1	Moraxellaceae	3	415169	122875	86563	52093	30952	11	15	4	3	11	7	9	2	8	3	1	2	3	2	15	0	2	0	2	1	2	0	2	0	2	0	4	0	4	1	2	0	2	98	0	1	2	0	5	23	7824
6	0.2.21.6.14.1.1	Acinetobacter	0	415158	122875	86563	52093	30952	11	15	4	3	10	6	9	2	8	3	1	2	3	2	15	0	2	0	2	1	2	0	2	0	2	0	4	0	4	1	2	0	2	98	0	1	2	0	5	23	7824
6	0.2.21.6.14.1.3	Enhydrobacter	0	3	0	0	0	0	0	0	0	0	1	1	0	0	0	0	0	0	0	0	0	0	0	0	0	0	0	0	0	0	0	0	0	0	0	0	0	0	0	0	0	0	0	0	0	0	0
6	0.2.21.6.14.1.7	unclassified	0	8	0	0	0	0	0	0	0	0	0	0	0	0	0	0	0	0	0	0	0	0	0	0	0	0	0	0	0	0	0	0	0	0	0	0	0	0	0	0	0	0	0	0	0	0	0
5	0.2.21.6.14.2	Pseudomonadaceae	3	1235110	12	11	6	3	16	33	30	13	9	9	12	3	16	10	14	7	7	5	5	2	3	5	10	2	3	10	5	0	129	72	148	23	14	13	6	1	19	6	3	8	19	7	9	38	5431
6	0.2.21.6.14.2.1	Azomonas	0	1	0	0	0	0	0	0	0	0	0	0	0	0	0	0	0	0	0	0	0	0	0	0	0	0	0	0	0	0	0	0	0	0	0	0	0	0	0	0	0	0	0	0	0	0	0
6	0.2.21.6.14.2.5	Pseudomonas	0	1230563	12	11	6	3	16	33	30	13	9	9	12	3	16	10	14	7	7	5	5	2	3	5	10	1	2	10	5	0	129	71	148	23	14	13	6	1	18	6	3	8	19	6	9	38	5406
6	0.2.21.6.14.2.9	unclassified	0	4546	0	0	0	0	0	0	0	0	0	0	0	0	0	0	0	0	0	0	0	0	0	0	0	1	1	0	0	0	0	1	0	0	0	0	0	0	1	0	0	0	0	1	0	0	25
5	0.2.21.6.14.4	unclassified	1	7	0	0	0	0	0	0	0	0	0	0	0	0	0	0	0	0	0	0	0	0	0	0	0	0	0	0	0	0	0	0	0	0	0	0	0	0	0	0	0	0	0	0	0	0	0
6	0.2.21.6.14.4.1	unclassified	0	7	0	0	0	0	0	0	0	0	0	0	0	0	0	0	0	0	0	0	0	0	0	0	0	0	0	0	0	0	0	0	0	0	0	0	0	0	0	0	0	0	0	0	0	0	0
4	0.2.21.6.15	Thiotrichales	1	33	0	0	0	0	0	0	0	0	0	0	0	0	0	0	0	0	0	0	0	0	0	0	0	0	0	0	0	1	0	0	0	0	0	0	0	0	0	0	0	0	0	0	0	0	0
5	0.2.21.6.15.3	Thiotrichaceae	1	33	0	0	0	0	0	0	0	0	0	0	0	0	0	0	0	0	0	0	0	0	0	0	0	0	0	0	0	1	0	0	0	0	0	0	0	0	0	0	0	0	0	0	0	0	0
6	0.2.21.6.15.3.2	Leucothrix	0	33	0	0	0	0	0	0	0	0	0	0	0	0	0	0	0	0	0	0	0	0	0	0	0	0	0	0	0	1	0	0	0	0	0	0	0	0	0	0	0	0	0	0	0	0	0
4	0.2.21.6.16	Xanthomonadales	1	402	2	2	0	1	4	8	0	1	0	1	0	0	1	7	0	3	0	0	0	0	1	0	2	0	3	2	2	1	8	2	4	2	1	0	1	0	0	1	2	0	1	0	1	1	2
5	0.2.21.6.16.2	Xanthomonadaceae	5	402	2	2	0	1	4	8	0	1	0	1	0	0	1	7	0	3	0	0	0	0	1	0	2	0	3	2	2	1	8	2	4	2	1	0	1	0	0	1	2	0	1	0	1	1	2
6	0.2.21.6.16.2.2	Arenimonas	0	1	0	0	0	0	0	0	0	0	0	0	0	0	0	0	0	0	0	0	0	0	0	0	0	0	0	0	0	0	1	0	0	0	0	0	0	0	0	0	0	0	0	0	0	0	0
6	0.2.21.6.16.2.9	Luteibacter	0	2	0	0	0	0	0	0	0	0	0	0	0	0	0	0	0	0	0	0	0	0	0	0	0	0	0	0	0	0	0	0	0	0	0	0	0	0	0	0	0	0	0	0	0	0	0
6	0.2.21.6.16.2.13	Pseudoxanthomonas	0	5	0	0	0	0	0	0	0	0	0	0	0	0	0	1	0	0	0	0	0	0	0	0	0	0	0	0	0	0	3	0	0	0	0	0	0	0	0	0	0	0	0	0	0	0	0
6	0.2.21.6.16.2.17	Stenotrophomonas	0	392	2	2	0	1	2	8	0	1	0	1	0	0	1	6	0	3	0	0	0	0	1	0	2	0	3	2	2	1	4	2	4	2	1	0	1	0	0	1	2	0	1	0	1	1	2
6	0.2.21.6.16.2.20	Xanthomonas	0	2	0	0	0	0	2	0	0	0	0	0	0	0	0	0	0	0	0	0	0	0	0	0	0	0	0	0	0	0	0	0	0	0	0	0	0	0	0	0	0	0	0	0	0	0	0
4	0.2.21.6.17	unclassified	1	31	0	0	0	0	1	0	0	0	0	0	0	0	1	0	0	0	0	0	0	0	0	0	0	0	0	0	0	0	0	0	0	0	0	0	0	0	0	0	0	0	0	0	0	0	0
5	0.2.21.6.17.1	unclassified	1	31	0	0	0	0	1	0	0	0	0	0	0	0	1	0	0	0	0	0	0	0	0	0	0	0	0	0	0	0	0	0	0	0	0	0	0	0	0	0	0	0	0	0	0	0	0
6	0.2.21.6.17.1.1	unclassified	0	31	0	0	0	0	1	0	0	0	0	0	0	0	1	0	0	0	0	0	0	0	0	0	0	0	0	0	0	0	0	0	0	0	0	0	0	0	0	0	0	0	0	0	0	0	0
3	0.2.21.7	unclassified	1	39	0	1	0	0	0	0	0	1	0	0	0	0	1	0	0	2	0	0	0	0	0	0	0	0	0	0	0	0	0	0	0	0	1	0	0	1	0	3	0	0	0	0	0	0	0
4	0.2.21.7.1	unclassified	1	39	0	1	0	0	0	0	0	1	0	0	0	0	1	0	0	2	0	0	0	0	0	0	0	0	0	0	0	0	0	0	0	0	1	0	0	1	0	3	0	0	0	0	0	0	0
5	0.2.21.7.1.1	unclassified	1	39	0	1	0	0	0	0	0	1	0	0	0	0	1	0	0	2	0	0	0	0	0	0	0	0	0	0	0	0	0	0	0	0	1	0	0	1	0	3	0	0	0	0	0	0	0
6	0.2.21.7.1.1.1	unclassified	0	39	0	1	0	0	0	0	0	1	0	0	0	0	1	0	0	2	0	0	0	0	0	0	0	0	0	0	0	0	0	0	0	0	1	0	0	1	0	3	0	0	0	0	0	0	0
2	0.2.27	Verrucomicrobia	1	261740	2	0	0	0	61	3	7	0	43668	75149	54566	35575	22	18	17	8	2	4	0	2	5	3	2	0	1	3	0	0	0	1	7	0	0	3	0	0	0	0	0	0	4	0	1	8	2310
3	0.2.27.5	Verrucomicrobiae	1	261740	2	0	0	0	61	3	7	0	43668	75149	54566	35575	22	18	17	8	2	4	0	2	5	3	2	0	1	3	0	0	0	1	7	0	0	3	0	0	0	0	0	0	4	0	1	8	2310
4	0.2.27.5.1	Verrucomicrobiales	1	261740	2	0	0	0	61	3	7	0	43668	75149	54566	35575	22	18	17	8	2	4	0	2	5	3	2	0	1	3	0	0	0	1	7	0	0	3	0	0	0	0	0	0	4	0	1	8	2310
5	0.2.27.5.1.2	Verrucomicrobiaceae	1	261740	2	0	0	0	61	3	7	0	43668	75149	54566	35575	22	18	17	8	2	4	0	2	5	3	2	0	1	3	0	0	0	1	7	0	0	3	0	0	0	0	0	0	4	0	1	8	2310
6	0.2.27.5.1.2.1	Akkermansia	0	261740	2	0	0	0	61	3	7	0	43668	75149	54566	35575	22	18	17	8	2	4	0	2	5	3	2	0	1	3	0	0	0	1	7	0	0	3	0	0	0	0	0	0	4	0	1	8	2310
2	0.2.29	Cyanobacteria_Chloroplast	1	30	0	0	0	0	0	0	0	0	0	0	0	0	0	0	0	0	0	0	0	0	0	0	0	0	0	0	0	0	0	0	0	0	0	0	0	0	0	0	0	0	0	0	0	0	0
3	0.2.29.1	Chloroplast	1	30	0	0	0	0	0	0	0	0	0	0	0	0	0	0	0	0	0	0	0	0	0	0	0	0	0	0	0	0	0	0	0	0	0	0	0	0	0	0	0	0	0	0	0	0	0
4	0.2.29.1.1	Chloroplast_order_incertae_sedis	1	30	0	0	0	0	0	0	0	0	0	0	0	0	0	0	0	0	0	0	0	0	0	0	0	0	0	0	0	0	0	0	0	0	0	0	0	0	0	0	0	0	0	0	0	0	0
5	0.2.29.1.1.1	Chloroplast	1	30	0	0	0	0	0	0	0	0	0	0	0	0	0	0	0	0	0	0	0	0	0	0	0	0	0	0	0	0	0	0	0	0	0	0	0	0	0	0	0	0	0	0	0	0	0
6	0.2.29.1.1.1.7	Streptophyta	0	30	0	0	0	0	0	0	0	0	0	0	0	0	0	0	0	0	0	0	0	0	0	0	0	0	0	0	0	0	0	0	0	0	0	0	0	0	0	0	0	0	0	0	0	0	0
2	0.2.30	Firmicutes	5	5513248	27	52	8	6	25	61	24	13	180	50	47	18	89504	103884	55578	49345	109324	64348	103496	34603	32	59	31	24	89	194	186	49	42162	31236	57992	16964	103327	121012	56397	65316	85002	38340	62494	60963	58647	56854	44069	50334	38111
3	0.2.30.1	Bacilli	3	3422369	9	14	4	3	17	22	19	13	18	3	24	5	67	98	30	55	109248	64250	103426	34567	13	20	25	16	62	148	178	42	8	12	25	4	17	29	13	6	34	8	28	53	58587	56837	44060	50297	27207
4	0.2.30.1.1	Bacillales	9	1279686	4	3	3	1	8	15	12	10	15	2	12	2	58	79	22	47	109223	64233	103418	34562	13	11	21	11	60	136	178	42	6	10	14	3	8	8	8	0	15	3	7	8	13	0	9	38	16577
5	0.2.30.1.1.2	Bacillaceae_1	4	77	0	0	0	0	0	0	3	0	0	0	0	0	0	0	0	0	2	4	2	3	0	0	0	0	0	0	0	0	1	1	3	0	0	0	0	0	0	0	0	0	0	0	0	0	0
6	0.2.30.1.1.2.3	Anoxybacillus	0	2	0	0	0	0	0	0	2	0	0	0	0	0	0	0	0	0	0	0	0	0	0	0	0	0	0	0	0	0	0	0	0	0	0	0	0	0	0	0	0	0	0	0	0	0	0
6	0.2.30.1.1.2.4	Bacillus	0	50	0	0	0	0	0	0	0	0	0	0	0	0	0	0	0	0	2	4	2	3	0	0	0	0	0	0	0	0	1	1	3	0	0	0	0	0	0	0	0	0	0	0	0	0	0
6	0.2.30.1.1.2.6	Geobacillus	0	1	0	0	0	0	0	0	1	0	0	0	0	0	0	0	0	0	0	0	0	0	0	0	0	0	0	0	0	0	0	0	0	0	0	0	0	0	0	0	0	0	0	0	0	0	0
6	0.2.30.1.1.2.8	unclassified	0	24	0	0	0	0	0	0	0	0	0	0	0	0	0	0	0	0	0	0	0	0	0	0	0	0	0	0	0	0	0	0	0	0	0	0	0	0	0	0	0	0	0	0	0	0	0
5	0.2.30.1.1.4	Bacillales_Incertae_Sedis_X	1	1	0	0	0	0	0	0	1	0	0	0	0	0	0	0	0	0	0	0	0	0	0	0	0	0	0	0	0	0	0	0	0	0	0	0	0	0	0	0	0	0	0	0	0	0	0
6	0.2.30.1.1.4.1	Thermicanus	0	1	0	0	0	0	0	0	1	0	0	0	0	0	0	0	0	0	0	0	0	0	0	0	0	0	0	0	0	0	0	0	0	0	0	0	0	0	0	0	0	0	0	0	0	0	0
5	0.2.30.1.1.5	Bacillales_Incertae_Sedis_XI	1	4	0	0	0	0	0	0	0	0	0	0	2	0	0	0	0	0	0	0	0	0	0	0	0	0	0	0	0	0	0	0	0	0	0	0	0	0	0	0	0	0	0	0	0	0	0
6	0.2.30.1.1.5.1	Gemella	0	4	0	0	0	0	0	0	0	0	0	0	2	0	0	0	0	0	0	0	0	0	0	0	0	0	0	0	0	0	0	0	0	0	0	0	0	0	0	0	0	0	0	0	0	0	0
5	0.2.30.1.1.8	Listeriaceae	1	25	0	0	0	0	0	0	0	0	0	0	0	0	0	0	0	0	0	0	0	0	0	0	0	0	0	0	0	0	0	0	0	0	0	0	0	0	0	0	0	0	0	0	0	0	0
6	0.2.30.1.1.8.1	Brochothrix	0	25	0	0	0	0	0	0	0	0	0	0	0	0	0	0	0	0	0	0	0	0	0	0	0	0	0	0	0	0	0	0	0	0	0	0	0	0	0	0	0	0	0	0	0	0	0
5	0.2.30.1.1.9	Paenibacillaceae_1	3	669	0	0	0	0	0	0	1	1	2	0	0	0	0	0	0	0	3	1	1	1	0	0	0	0	52	129	170	38	0	2	0	0	0	0	1	0	0	0	0	0	0	0	2	0	4
6	0.2.30.1.1.9.2	Cohnella	0	9	0	0	0	0	0	0	0	0	0	0	0	0	0	0	0	0	3	1	1	1	0	0	0	0	0	0	0	0	0	0	0	0	0	0	0	0	0	0	0	0	0	0	0	0	1
6	0.2.30.1.1.9.4	Paenibacillus	0	129	0	0	0	0	0	0	1	1	2	0	0	0	0	0	0	0	0	0	0	0	0	0	0	0	1	1	0	0	0	2	0	0	0	0	1	0	0	0	0	0	0	0	2	0	0
6	0.2.30.1.1.9.5	Saccharibacillus	0	531	0	0	0	0	0	0	0	0	0	0	0	0	0	0	0	0	0	0	0	0	0	0	0	0	51	128	170	38	0	0	0	0	0	0	0	0	0	0	0	0	0	0	0	0	3
5	0.2.30.1.1.11	Pasteuriaceae	1	11	0	0	0	0	0	0	0	0	0	0	0	0	0	0	0	0	0	0	0	0	0	0	0	0	0	0	0	0	2	2	6	0	0	0	0	0	0	0	0	0	0	0	0	0	0
6	0.2.30.1.1.11.1	Pasteuria	0	11	0	0	0	0	0	0	0	0	0	0	0	0	0	0	0	0	0	0	0	0	0	0	0	0	0	0	0	0	2	2	6	0	0	0	0	0	0	0	0	0	0	0	0	0	0
5	0.2.30.1.1.12	Planococcaceae	3	501	0	0	0	0	2	3	2	4	0	0	0	0	1	0	0	1	40	20	17	11	0	0	0	0	0	1	0	0	0	2	0	2	0	0	0	0	1	0	2	0	0	0	2	0	1
6	0.2.30.1.1.12.5	Kurthia	0	1	0	0	0	0	0	0	0	0	0	0	0	0	0	0	0	0	0	0	0	0	0	0	0	0	0	0	0	0	0	0	0	0	0	0	0	0	0	0	0	0	0	0	0	0	0
6	0.2.30.1.1.12.14	Sporosarcina	0	160	0	0	0	0	1	0	0	1	0	0	0	0	0	0	0	1	0	0	0	0	0	0	0	0	0	0	0	0	0	0	0	0	0	0	0	0	0	0	1	0	0	0	0	0	0
6	0.2.30.1.1.12.17	unclassified	0	340	0	0	0	0	1	3	2	3	0	0	0	0	1	0	0	0	40	20	17	11	0	0	0	0	0	1	0	0	0	2	0	2	0	0	0	0	1	0	1	0	0	0	2	0	1
5	0.2.30.1.1.14	Staphylococcaceae	2	759643	3	2	1	0	1	2	2	0	2	0	6	0	2	1	4	2	8	2	4	1	1	3	1	2	5	1	5	0	2	1	4	0	3	5	0	0	8	1	3	7	7	0	1	19	6036
6	0.2.30.1.1.14.5	Staphylococcus	0	759583	3	2	1	0	1	2	2	0	2	0	6	0	2	1	4	2	8	2	4	1	1	3	1	2	5	1	5	0	2	1	4	0	3	5	0	0	8	1	3	7	7	0	1	19	6036
6	0.2.30.1.1.14.6	unclassified	0	60	0	0	0	0	0	0	0	0	0	0	0	0	0	0	0	0	0	0	0	0	0	0	0	0	0	0	0	0	0	0	0	0	0	0	0	0	0	0	0	0	0	0	0	0	0
5	0.2.30.1.1.17	unclassified	1	518755	1	1	2	1	5	10	3	5	11	2	4	2	55	78	18	44	109170	64206	103394	34546	12	8	20	9	3	5	3	4	1	2	1	1	5	3	7	0	6	2	2	1	6	0	4	19	10536
6	0.2.30.1.1.17.1	unclassified	0	518755	1	1	2	1	5	10	3	5	11	2	4	2	55	78	18	44	109170	64206	103394	34546	12	8	20	9	3	5	3	4	1	2	1	1	5	3	7	0	6	2	2	1	6	0	4	19	10536
4	0.2.30.1.2	Lactobacillales	6	2141934	5	11	1	2	9	7	7	3	3	1	12	3	9	19	8	8	23	13	7	3	0	9	4	5	2	12	0	0	2	2	11	1	9	21	5	6	19	5	21	45	58570	56824	44049	50254	10610
5	0.2.30.1.2.1	Aerococcaceae	1	11	0	0	0	0	0	0	0	0	2	0	5	0	0	0	0	0	0	0	0	0	0	0	0	0	0	0	0	0	0	0	0	0	0	0	0	0	0	0	0	0	0	0	0	0	0
6	0.2.30.1.2.1.2	Aerococcus	0	11	0	0	0	0	0	0	0	0	2	0	5	0	0	0	0	0	0	0	0	0	0	0	0	0	0	0	0	0	0	0	0	0	0	0	0	0	0	0	0	0	0	0	0	0	0
5	0.2.30.1.2.2	Carnobacteriaceae	1	1	0	0	0	0	0	0	0	0	0	0	0	0	0	0	0	0	0	0	0	0	0	0	0	0	0	0	0	0	0	0	0	0	0	0	0	0	0	0	0	0	0	0	0	0	0
6	0.2.30.1.2.2.16	Trichococcus	0	1	0	0	0	0	0	0	0	0	0	0	0	0	0	0	0	0	0	0	0	0	0	0	0	0	0	0	0	0	0	0	0	0	0	0	0	0	0	0	0	0	0	0	0	0	0
5	0.2.30.1.2.3	Enterococcaceae	2	730505	2	7	0	2	1	1	0	2	0	0	3	1	0	2	2	5	11	7	3	2	0	2	1	3	1	4	0	0	0	1	5	1	5	7	0	1	16	3	18	42	58540	56807	44029	50205	1352
6	0.2.30.1.2.3.2	Enterococcus	0	729589	2	7	0	2	1	1	0	1	0	0	3	1	0	2	2	5	11	7	3	2	0	2	1	3	1	4	0	0	0	1	5	1	5	7	0	1	16	3	18	41	58481	56733	43975	50131	1350
6	0.2.30.1.2.3.7	unclassified	0	916	0	0	0	0	0	0	0	1	0	0	0	0	0	0	0	0	0	0	0	0	0	0	0	0	0	0	0	0	0	0	0	0	0	0	0	0	0	0	0	1	59	74	54	74	2
5	0.2.30.1.2.4	Lactobacillaceae	2	1264281	2	4	1	0	7	6	5	1	0	1	0	1	9	16	6	3	12	6	3	1	0	7	3	2	0	6	0	0	2	1	4	0	4	14	5	5	3	2	3	1	9	1	2	22	8815
6	0.2.30.1.2.4.1	Lactobacillus	0	1264083	2	4	1	0	7	6	4	1	0	1	0	1	9	16	6	3	12	6	3	1	0	7	3	2	0	6	0	0	2	1	3	0	4	14	5	5	3	2	3	1	9	1	2	22	8813
6	0.2.30.1.2.4.4	unclassified	0	198	0	0	0	0	0	0	1	0	0	0	0	0	0	0	0	0	0	0	0	0	0	0	0	0	0	0	0	0	0	0	1	0	0	0	0	0	0	0	0	0	0	0	0	0	2
5	0.2.30.1.2.6	Streptococcaceae	3	146356	1	0	0	0	1	0	2	0	1	0	4	1	0	1	0	0	0	0	0	0	0	0	0	0	1	2	0	0	0	0	2	0	0	0	0	0	0	0	0	2	0	0	1	5	434
6	0.2.30.1.2.6.1	Lactococcus	0	7	0	0	0	0	0	0	0	0	0	0	0	0	0	1	0	0	0	0	0	0	0	0	0	0	0	0	0	0	0	0	0	0	0	0	0	0	0	0	0	0	0	0	0	1	0
6	0.2.30.1.2.6.3	Streptococcus	0	146342	1	0	0	0	1	0	2	0	1	0	4	1	0	0	0	0	0	0	0	0	0	0	0	0	1	2	0	0	0	0	2	0	0	0	0	0	0	0	0	2	0	0	1	4	434
6	0.2.30.1.2.6.4	unclassified	0	7	0	0	0	0	0	0	0	0	0	0	0	0	0	0	0	0	0	0	0	0	0	0	0	0	0	0	0	0	0	0	0	0	0	0	0	0	0	0	0	0	0	0	0	0	0
5	0.2.30.1.2.7	unclassified	1	780	0	0	0	0	0	0	0	0	0	0	0	0	0	0	0	0	0	0	1	0	0	0	0	0	0	0	0	0	0	0	0	0	0	0	0	0	0	0	0	0	21	16	17	22	9
6	0.2.30.1.2.7.1	unclassified	0	780	0	0	0	0	0	0	0	0	0	0	0	0	0	0	0	0	0	0	1	0	0	0	0	0	0	0	0	0	0	0	0	0	0	0	0	0	0	0	0	0	21	16	17	22	9
4	0.2.30.1.3	unclassified	1	749	0	0	0	0	0	0	0	0	0	0	0	0	0	0	0	0	2	4	1	2	0	0	0	0	0	0	0	0	0	0	0	0	0	0	0	0	0	0	0	0	4	13	2	5	20
5	0.2.30.1.3.1	unclassified	1	749	0	0	0	0	0	0	0	0	0	0	0	0	0	0	0	0	2	4	1	2	0	0	0	0	0	0	0	0	0	0	0	0	0	0	0	0	0	0	0	0	4	13	2	5	20
6	0.2.30.1.3.1.1	unclassified	0	749	0	0	0	0	0	0	0	0	0	0	0	0	0	0	0	0	2	4	1	2	0	0	0	0	0	0	0	0	0	0	0	0	0	0	0	0	0	0	0	0	4	13	2	5	20
3	0.2.30.2	Clostridia	3	2090780	18	38	4	3	7	38	5	0	162	44	23	13	89437	103786	55548	49290	76	97	69	36	19	36	6	8	27	46	8	7	42154	31224	57966	16960	103310	120982	56384	65310	84964	38332	62466	60910	58	17	9	37	10902
4	0.2.30.2.1	Clostridiales	11	2090771	18	38	4	3	7	38	5	0	162	44	23	13	89437	103786	55548	49290	76	97	69	36	19	36	6	8	27	46	8	7	42154	31224	57965	16960	103307	120982	56384	65310	84964	38332	62466	60910	58	17	9	37	10902
5	0.2.30.2.1.1	Clostridiaceae_1	2	730874	2	5	2	2	2	10	0	0	1	3	4	0	0	13	1	4	10	4	3	1	1	3	2	0	1	6	2	0	93	10	23	4	103237	120934	56381	65302	25	2	11	11	6	6	4	15	3212
6	0.2.30.2.1.1.4	Clostridium_sensu_stricto	0	730260	2	5	2	2	2	10	0	0	1	3	4	0	0	13	1	4	10	4	3	1	1	3	2	0	0	6	2	0	89	10	20	4	103186	120876	56343	65236	25	2	11	11	6	6	4	15	3206
6	0.2.30.2.1.1.10	unclassified	0	614	0	0	0	0	0	0	0	0	0	0	0	0	0	0	0	0	0	0	0	0	0	0	0	0	1	0	0	0	4	0	3	0	51	58	38	66	0	0	0	0	0	0	0	0	6
5	0.2.30.2.1.5	Clostridiales_Incertae_Sedis_III	1	1	0	0	0	0	0	0	0	0	0	0	0	0	0	0	0	0	0	0	0	0	0	0	0	0	0	0	0	0	0	0	0	0	0	0	0	0	0	1	0	0	0	0	0	0	0
6	0.2.30.2.1.5.3	Thermoanaerobacterium	0	1	0	0	0	0	0	0	0	0	0	0	0	0	0	0	0	0	0	0	0	0	0	0	0	0	0	0	0	0	0	0	0	0	0	0	0	0	0	1	0	0	0	0	0	0	0
5	0.2.30.2.1.7	Clostridiales_Incertae_Sedis_XI	3	18	0	0	0	0	1	0	0	0	0	0	0	0	0	0	0	0	0	0	0	0	0	0	0	0	0	0	0	0	0	0	1	0	0	0	0	0	0	0	0	0	0	0	1	0	0
6	0.2.30.2.1.7.1	Anaerococcus	0	14	0	0	0	0	0	0	0	0	0	0	0	0	0	0	0	0	0	0	0	0	0	0	0	0	0	0	0	0	0	0	1	0	0	0	0	0	0	0	0	0	0	0	1	0	0
6	0.2.30.2.1.7.2	Finegoldia	0	2	0	0	0	0	1	0	0	0	0	0	0	0	0	0	0	0	0	0	0	0	0	0	0	0	0	0	0	0	0	0	0	0	0	0	0	0	0	0	0	0	0	0	0	0	0
6	0.2.30.2.1.7.6	Peptoniphilus	0	2	0	0	0	0	0	0	0	0	0	0	0	0	0	0	0	0	0	0	0	0	0	0	0	0	0	0	0	0	0	0	0	0	0	0	0	0	0	0	0	0	0	0	0	0	0
5	0.2.30.2.1.15	Eubacteriaceae	1	1	0	0	0	0	0	0	0	0	0	0	0	0	0	0	0	0	0	0	0	0	0	0	0	0	0	0	0	0	0	0	0	0	0	0	0	0	0	0	0	0	0	0	0	0	0
6	0.2.30.2.1.15.5	Eubacterium	0	1	0	0	0	0	0	0	0	0	0	0	0	0	0	0	0	0	0	0	0	0	0	0	0	0	0	0	0	0	0	0	0	0	0	0	0	0	0	0	0	0	0	0	0	0	0
5	0.2.30.2.1.17	Heliobacteriaceae	1	7	0	0	0	0	0	0	0	0	0	0	0	0	0	0	0	0	0	0	0	0	0	0	0	0	0	0	0	0	0	0	0	0	0	0	0	0	0	0	0	0	1	1	0	1	0
6	0.2.30.2.1.17.3	Heliophilum	0	7	0	0	0	0	0	0	0	0	0	0	0	0	0	0	0	0	0	0	0	0	0	0	0	0	0	0	0	0	0	0	0	0	0	0	0	0	0	0	0	0	1	1	0	1	0
5	0.2.30.2.1.21	Lachnospiraceae	9	1359597	15	25	2	1	4	19	5	0	161	34	19	13	89437	103767	55547	49286	65	86	66	35	18	25	4	8	26	32	6	7	42057	31201	57935	16955	68	32	3	8	84932	38327	62453	60898	33	10	2	17	7688
6	0.2.30.2.1.21.2	Anaerostipes	0	856312	9	12	2	0	2	7	4	0	159	24	17	12	89430	103756	55543	49286	63	76	61	35	17	9	1	8	3	13	2	2	5	3	10	0	5	3	0	0	8	3	3	5	10	2	0	9	3444
6	0.2.30.2.1.21.3	Blautia	0	185402	1	4	0	0	1	3	1	0	0	4	1	0	3	4	0	0	1	5	1	0	1	4	2	0	22	10	1	5	42041	31182	57908	16954	7	6	2	0	6	2	2	3	2	0	0	6	1409
6	0.2.30.2.1.21.7	Clostridium_XlVa	0	57	0	0	0	0	0	3	0	0	0	0	0	0	0	0	0	0	0	0	0	0	0	2	0	0	0	0	0	0	10	9	16	1	0	0	0	0	0	0	0	0	0	0	0	0	1
6	0.2.30.2.1.21.8	Clostridium_XlVb	0	1	0	0	0	0	0	0	0	0	0	0	0	0	0	0	0	0	0	0	0	0	0	0	0	0	0	0	0	0	0	0	0	0	0	0	0	0	0	0	0	0	0	0	0	0	0
6	0.2.30.2.1.21.9	Coprococcus	0	18	0	0	0	0	0	1	0	0	0	1	0	0	0	0	0	0	0	2	0	0	0	0	0	0	0	1	0	0	0	0	0	0	0	6	0	0	0	0	0	0	1	0	0	0	0
6	0.2.30.2.1.21.10	Dorea	0	317624	5	1	0	1	1	1	0	0	2	0	1	1	3	2	3	0	1	1	4	0	0	3	1	0	1	2	3	0	1	0	1	0	56	8	1	8	84912	38322	62448	60889	13	8	2	2	2831
6	0.2.30.2.1.21.16	Lachnospiracea_incertae_sedis	0	19	0	1	0	0	0	1	0	0	0	0	0	0	0	0	0	0	0	0	0	0	0	0	0	0	0	0	0	0	0	0	0	0	0	2	0	0	0	0	0	0	0	0	0	0	0
6	0.2.30.2.1.21.24	Roseburia	0	30	0	3	0	0	0	2	0	0	0	3	0	0	0	2	0	0	0	1	0	0	0	4	0	0	0	2	0	0	0	2	0	0	0	3	0	0	0	0	0	0	1	0	0	0	0
6	0.2.30.2.1.21.28	unclassified	0	134	0	4	0	0	0	1	0	0	0	2	0	0	1	3	1	0	0	1	0	0	0	3	0	0	0	4	0	0	0	5	0	0	0	4	0	0	6	0	0	1	6	0	0	0	3
5	0.2.30.2.1.22	Peptococcaceae_1	1	2	0	0	0	0	0	0	0	0	0	0	0	0	0	0	0	0	0	0	0	0	0	0	0	0	0	0	0	0	0	0	0	0	0	0	0	0	0	2	0	0	0	0	0	0	0
6	0.2.30.2.1.22.3	Desulfitobacterium	0	2	0	0	0	0	0	0	0	0	0	0	0	0	0	0	0	0	0	0	0	0	0	0	0	0	0	0	0	0	0	0	0	0	0	0	0	0	0	2	0	0	0	0	0	0	0
5	0.2.30.2.1.23	Peptococcaceae_2	1	6	0	0	0	0	0	0	0	0	0	0	0	0	0	0	0	0	0	0	0	0	0	0	0	0	0	0	0	0	0	0	0	0	0	0	0	0	0	0	2	0	0	0	0	0	0
6	0.2.30.2.1.23.2	Desulfotomaculum	0	6	0	0	0	0	0	0	0	0	0	0	0	0	0	0	0	0	0	0	0	0	0	0	0	0	0	0	0	0	0	0	0	0	0	0	0	0	0	0	2	0	0	0	0	0	0
5	0.2.30.2.1.25	Peptostreptococcaceae	2	65	0	0	0	0	0	0	0	0	0	0	0	0	0	0	0	0	0	1	0	0	0	0	0	0	0	0	0	0	0	0	0	0	2	0	0	0	2	0	0	0	7	0	2	4	0
6	0.2.30.2.1.25.2	Clostridium_XI	0	64	0	0	0	0	0	0	0	0	0	0	0	0	0	0	0	0	0	1	0	0	0	0	0	0	0	0	0	0	0	0	0	0	2	0	0	0	2	0	0	0	7	0	2	4	0
6	0.2.30.2.1.25.5	Peptostreptococcus	0	1	0	0	0	0	0	0	0	0	0	0	0	0	0	0	0	0	0	0	0	0	0	0	0	0	0	0	0	0	0	0	0	0	0	0	0	0	0	0	0	0	0	0	0	0	0
5	0.2.30.2.1.26	Ruminococcaceae	6	179	1	7	0	0	0	9	0	0	0	7	0	0	0	6	0	0	0	6	0	0	0	7	0	0	0	7	0	0	3	13	6	1	0	13	0	0	5	0	0	1	10	0	0	0	0
6	0.2.30.2.1.26.7	Clostridium_IV	0	7	0	0	0	0	0	0	0	0	0	0	0	0	0	0	0	0	0	1	0	0	0	0	0	0	0	0	0	0	1	1	2	1	0	0	0	0	0	0	0	0	0	0	0	0	0
6	0.2.30.2.1.26.9	Faecalibacterium	0	58	1	1	0	0	0	5	0	0	0	3	0	0	0	1	0	0	0	1	0	0	0	5	0	0	0	3	0	0	0	3	0	0	0	5	0	0	2	0	0	0	7	0	0	0	0
6	0.2.30.2.1.26.13	Oscillibacter	0	1	0	0	0	0	0	0	0	0	0	0	0	0	0	0	0	0	0	0	0	0	0	0	0	0	0	0	0	0	0	0	0	0	0	0	0	0	0	0	0	0	0	0	0	0	0
6	0.2.30.2.1.26.16	Ruminococcus	0	80	0	4	0	0	0	3	0	0	0	3	0	0	0	5	0	0	0	3	0	0	0	1	0	0	0	3	0	0	2	7	4	0	0	7	0	0	2	0	0	0	2	0	0	0	0
6	0.2.30.2.1.26.19	Subdoligranulum	0	3	0	0	0	0	0	0	0	0	0	0	0	0	0	0	0	0	0	0	0	0	0	1	0	0	0	0	0	0	0	0	0	0	0	0	0	0	0	0	0	0	0	0	0	0	0
6	0.2.30.2.1.26.20	unclassified	0	30	0	2	0	0	0	1	0	0	0	1	0	0	0	0	0	0	0	1	0	0	0	0	0	0	0	1	0	0	0	2	0	0	0	1	0	0	1	0	0	1	1	0	0	0	0
5	0.2.30.2.1.28	unclassified	1	21	0	1	0	0	0	0	0	0	0	0	0	0	0	0	0	0	1	0	0	0	0	1	0	0	0	1	0	0	1	0	0	0	0	3	0	0	0	0	0	0	1	0	0	0	2
6	0.2.30.2.1.28.1	unclassified	0	21	0	1	0	0	0	0	0	0	0	0	0	0	0	0	0	0	1	0	0	0	0	1	0	0	0	1	0	0	1	0	0	0	0	3	0	0	0	0	0	0	1	0	0	0	2
4	0.2.30.2.2	Halanaerobiales	1	1	0	0	0	0	0	0	0	0	0	0	0	0	0	0	0	0	0	0	0	0	0	0	0	0	0	0	0	0	0	0	1	0	0	0	0	0	0	0	0	0	0	0	0	0	0
5	0.2.30.2.2.1	Halanaerobiaceae	1	1	0	0	0	0	0	0	0	0	0	0	0	0	0	0	0	0	0	0	0	0	0	0	0	0	0	0	0	0	0	0	1	0	0	0	0	0	0	0	0	0	0	0	0	0	0
6	0.2.30.2.2.1.1	Halanaerobium	0	1	0	0	0	0	0	0	0	0	0	0	0	0	0	0	0	0	0	0	0	0	0	0	0	0	0	0	0	0	0	0	1	0	0	0	0	0	0	0	0	0	0	0	0	0	0
4	0.2.30.2.4	Thermoanaerobacterales	1	8	0	0	0	0	0	0	0	0	0	0	0	0	0	0	0	0	0	0	0	0	0	0	0	0	0	0	0	0	0	0	0	0	3	0	0	0	0	0	0	0	0	0	0	0	0
5	0.2.30.2.4.1	Thermoanaerobacteraceae	1	8	0	0	0	0	0	0	0	0	0	0	0	0	0	0	0	0	0	0	0	0	0	0	0	0	0	0	0	0	0	0	0	0	3	0	0	0	0	0	0	0	0	0	0	0	0
6	0.2.30.2.4.1.11	Thermoanaerobacter	0	8	0	0	0	0	0	0	0	0	0	0	0	0	0	0	0	0	0	0	0	0	0	0	0	0	0	0	0	0	0	0	0	0	3	0	0	0	0	0	0	0	0	0	0	0	0
3	0.2.30.3	Erysipelotrichia	1	23	0	0	0	0	0	0	0	0	0	0	0	0	0	0	0	0	0	1	0	0	0	2	0	0	0	0	0	0	0	0	0	0	0	0	0	0	0	0	0	0	0	0	0	0	0
4	0.2.30.3.1	Erysipelotrichales	1	23	0	0	0	0	0	0	0	0	0	0	0	0	0	0	0	0	0	1	0	0	0	2	0	0	0	0	0	0	0	0	0	0	0	0	0	0	0	0	0	0	0	0	0	0	0
5	0.2.30.3.1.1	Erysipelotrichaceae	3	23	0	0	0	0	0	0	0	0	0	0	0	0	0	0	0	0	0	1	0	0	0	2	0	0	0	0	0	0	0	0	0	0	0	0	0	0	0	0	0	0	0	0	0	0	0
6	0.2.30.3.1.1.4	Clostridium_XVIII	0	11	0	0	0	0	0	0	0	0	0	0	0	0	0	0	0	0	0	0	0	0	0	0	0	0	0	0	0	0	0	0	0	0	0	0	0	0	0	0	0	0	0	0	0	0	0
6	0.2.30.3.1.1.7	Erysipelotrichaceae_incertae_sedis	0	7	0	0	0	0	0	0	0	0	0	0	0	0	0	0	0	0	0	0	0	0	0	0	0	0	0	0	0	0	0	0	0	0	0	0	0	0	0	0	0	0	0	0	0	0	0
6	0.2.30.3.1.1.12	unclassified	0	5	0	0	0	0	0	0	0	0	0	0	0	0	0	0	0	0	0	1	0	0	0	2	0	0	0	0	0	0	0	0	0	0	0	0	0	0	0	0	0	0	0	0	0	0	0
3	0.2.30.4	Negativicutes	1	20	0	0	0	0	1	1	0	0	0	3	0	0	0	0	0	0	0	0	0	0	0	1	0	0	0	0	0	0	0	0	1	0	0	1	0	0	1	0	0	0	1	0	0	0	0
4	0.2.30.4.1	Selenomonadales	2	20	0	0	0	0	1	1	0	0	0	3	0	0	0	0	0	0	0	0	0	0	0	1	0	0	0	0	0	0	0	0	1	0	0	1	0	0	1	0	0	0	1	0	0	0	0
5	0.2.30.4.1.1	Acidaminococcaceae	1	4	0	0	0	0	0	0	0	0	0	1	0	0	0	0	0	0	0	0	0	0	0	0	0	0	0	0	0	0	0	0	0	0	0	0	0	0	0	0	0	0	0	0	0	0	0
6	0.2.30.4.1.1.2	Phascolarctobacterium	0	4	0	0	0	0	0	0	0	0	0	1	0	0	0	0	0	0	0	0	0	0	0	0	0	0	0	0	0	0	0	0	0	0	0	0	0	0	0	0	0	0	0	0	0	0	0
5	0.2.30.4.1.2	Veillonellaceae	3	16	0	0	0	0	1	1	0	0	0	2	0	0	0	0	0	0	0	0	0	0	0	1	0	0	0	0	0	0	0	0	1	0	0	1	0	0	1	0	0	0	1	0	0	0	0
6	0.2.30.4.1.2.12	Dialister	0	14	0	0	0	0	0	1	0	0	0	2	0	0	0	0	0	0	0	0	0	0	0	1	0	0	0	0	0	0	0	0	0	0	0	1	0	0	1	0	0	0	1	0	0	0	0
6	0.2.30.4.1.2.22	Selenomonas	0	1	0	0	0	0	0	0	0	0	0	0	0	0	0	0	0	0	0	0	0	0	0	0	0	0	0	0	0	0	0	0	1	0	0	0	0	0	0	0	0	0	0	0	0	0	0
6	0.2.30.4.1.2.30	unclassified	0	1	0	0	0	0	1	0	0	0	0	0	0	0	0	0	0	0	0	0	0	0	0	0	0	0	0	0	0	0	0	0	0	0	0	0	0	0	0	0	0	0	0	0	0	0	0
3	0.2.30.6	unclassified	1	56	0	0	0	0	0	0	0	0	0	0	0	0	0	0	0	0	0	0	1	0	0	0	0	0	0	0	0	0	0	0	0	0	0	0	0	0	3	0	0	0	1	0	0	0	2
4	0.2.30.6.1	unclassified	1	56	0	0	0	0	0	0	0	0	0	0	0	0	0	0	0	0	0	0	1	0	0	0	0	0	0	0	0	0	0	0	0	0	0	0	0	0	3	0	0	0	1	0	0	0	2
5	0.2.30.6.1.1	unclassified	1	56	0	0	0	0	0	0	0	0	0	0	0	0	0	0	0	0	0	0	1	0	0	0	0	0	0	0	0	0	0	0	0	0	0	0	0	0	3	0	0	0	1	0	0	0	2
6	0.2.30.6.1.1.1	unclassified	0	56	0	0	0	0	0	0	0	0	0	0	0	0	0	0	0	0	0	0	1	0	0	0	0	0	0	0	0	0	0	0	0	0	0	0	0	0	3	0	0	0	1	0	0	0	2
2	0.2.36	unclassified	1	92	0	2	0	0	0	2	0	0	0	0	0	0	0	2	0	0	0	0	0	0	0	2	0	0	0	1	0	0	1	0	0	0	0	1	1	0	2	0	0	1	5	0	0	1	3
3	0.2.36.1	unclassified	1	92	0	2	0	0	0	2	0	0	0	0	0	0	0	2	0	0	0	0	0	0	0	2	0	0	0	1	0	0	1	0	0	0	0	1	1	0	2	0	0	1	5	0	0	1	3
4	0.2.36.1.1	unclassified	1	92	0	2	0	0	0	2	0	0	0	0	0	0	0	2	0	0	0	0	0	0	0	2	0	0	0	1	0	0	1	0	0	0	0	1	1	0	2	0	0	1	5	0	0	1	3
5	0.2.36.1.1.1	unclassified	1	92	0	2	0	0	0	2	0	0	0	0	0	0	0	2	0	0	0	0	0	0	0	2	0	0	0	1	0	0	1	0	0	0	0	1	1	0	2	0	0	1	5	0	0	1	3
6	0.2.36.1.1.1.1	unclassified	0	92	0	2	0	0	0	2	0	0	0	0	0	0	0	2	0	0	0	0	0	0	0	2	0	0	0	1	0	0	1	0	0	0	0	1	1	0	2	0	0	1	5	0	0	1	3
[truncated: 84 more columns]

## Sheet: All Only 6th Level
	taxlevel	rankID	taxon	daughterlevels	total	Acinetobacter_baumannii_S11_Run2	Acinetobacter_baumannii_S1_Run1	Acinetobacter_baumannii_S1_Run2	Acinetobacter_baumannii_S1_Run3	Actinomyces_odontolyticus_S12_Run2	Actinomyces_odontolyticus_S2_Run1	Actinomyces_odontolyticus_S2_Run2	Actinomyces_odontolyticus_S2_Run3	Akkermansia_muciniphila_S13_Run2	Akkermansia_muciniphila_S3_Run1	Akkermansia_muciniphila_S3_Run2	Akkermansia_muciniphila_S3_Run3	Anaerostipes_caccae_S14_Run2	Anaerostipes_caccae_S4_Run1	Anaerostipes_caccae_S4_Run2	Anaerostipes_caccae_S4_Run3	Bacillus_cereus_S15_Run2	Bacillus_cereus_S5_Run1	Bacillus_cereus_S5_Run2	Bacillus_cereus_S5_Run3	Bacteroides_vulgatus_S16_Run2	Bacteroides_vulgatus_S6_Run1	Bacteroides_vulgatus_S6_Run2	Bacteroides_vulgatus_S6_Run3	Bifidobacterium_longum_subsp_infantis_S17_Run2	Bifidobacterium_longum_subsp_infantis_S7_Run1	Bifidobacterium_longum_subsp_infantis_S7_Run2	Bifidobacterium_longum_subsp_infantis_S7_Run3	Blautia_wexlerae_S18_Run2	Blautia_wexlerae_S8_Run1	Blautia_wexlerae_S8_Run2	Blautia_wexlerae_S8_Run3	Clostridium_beijerinckii_S19_Run2	Clostridium_beijerinckii_S9_Run1	Clostridium_beijerinckii_S9_Run2	Clostridium_beijerinckii_S9_Run3	Dorea_longicatena_S10_Run1	Dorea_longicatena_S10_Run2	Dorea_longicatena_S10_Run3	Dorea_longicatena_S20_Run2	Enterococcus_faecalis_S11_Run1	Enterococcus_faecalis_S11_Run3	Enterococcus_faecalis_S21_Run2	Enterococcus_faecalis_S31_Run2
1	6	0.1.2.3.1.1.5	Halobacterium	0	1	1	0	0	0	0	0	0	0	0	0	0	0	0	0	0	0	0	0	0	0	0	0	0	0	0	0	0	0	0	0	0	0	0	0	0	0	0	0	0	0	0	0	0	0
2	6	0.2.1.1.1.1.1	Gp1	0	4	0	0	0	0	0	0	0	0	0	0	0	0	0	0	0	0	0	0	0	0	0	0	0	0	0	0	0	0	0	0	0	0	0	0	0	0	0	0	0	0	0	0	0	2
3	6	0.2.1.20.1.1.1	Gp3	0	2	0	0	0	0	0	0	0	0	0	0	0	0	0	0	0	0	0	0	0	0	0	0	0	0	0	0	0	0	0	0	0	0	0	0	0	0	0	0	0	0	0	0	0	0
4	6	0.2.2.1.2.2.2	Actinomyces	0	80925	15	2	0	9	13834	20500	10772	26897	5	0	0	0	2	0	0	0	0	0	0	0	1	0	1	0	0	0	0	1	0	0	1	0	1	1	0	1	1	0	0	1	1	0	0	0
5	6	0.2.2.1.2.10.1	Corynebacterium	0	13	0	0	0	2	1	0	0	0	0	0	1	0	0	0	0	0	0	0	0	0	0	0	0	0	0	0	1	0	0	1	0	0	0	0	0	0	0	0	1	0	0	0	0	0
6	6	0.2.2.1.2.10.2	Turicella	0	2	0	0	0	0	0	0	0	0	0	0	0	0	0	0	0	0	0	0	0	0	0	0	0	0	0	0	0	0	0	0	0	0	0	0	0	0	0	0	0	0	0	0	0	0
7	6	0.2.2.1.2.14.1	Brachybacterium	0	1	0	0	0	0	0	0	0	0	0	0	0	0	0	0	0	0	0	0	0	0	0	0	0	0	0	0	0	0	0	0	0	0	0	0	0	0	0	0	0	0	0	0	0	0
8	6	0.2.2.1.2.15.3	Dermacoccus	0	42	0	0	0	0	0	0	0	0	0	0	0	0	0	0	0	0	0	0	0	0	0	0	0	0	0	0	0	0	0	0	0	0	0	0	0	0	0	0	0	0	0	0	0	0
9	6	0.2.2.1.2.15.7	unclassified	0	3	0	0	0	0	0	0	0	0	0	0	0	0	0	0	0	0	0	0	0	0	0	0	0	0	0	0	0	0	0	0	2	1	0	0	0	0	0	0	0	0	0	0	0	0
10	6	0.2.2.1.2.17.1	Dietzia	0	5	0	0	0	0	0	0	0	0	0	0	0	0	0	0	0	0	0	0	0	0	0	0	0	0	0	0	0	0	1	1	0	0	0	0	0	0	0	0	0	0	0	0	0	0
11	6	0.2.2.1.2.20.20	unclassified	0	4	0	0	0	0	0	0	0	0	0	0	0	0	0	0	0	0	0	0	0	0	0	0	0	0	0	0	0	0	0	0	0	0	0	0	0	0	0	0	0	0	0	0	0	0
12	6	0.2.2.1.2.24.17	Leifsonia	0	1	0	0	0	0	0	0	0	0	0	0	0	0	0	0	0	0	0	0	0	0	0	0	0	0	0	0	0	0	0	0	0	0	0	0	0	0	0	0	0	0	0	0	0	0
13	6	0.2.2.1.2.24.18	Leucobacter	0	1	0	0	0	0	0	0	0	0	0	0	0	0	0	0	0	0	0	0	0	0	0	0	0	0	0	0	0	0	1	0	0	0	0	0	0	0	0	0	0	0	0	0	0	0
14	6	0.2.2.1.2.24.28	Rathayibacter	0	1	0	0	0	0	0	0	0	0	0	0	0	0	0	0	0	0	0	0	0	0	0	0	0	0	0	0	0	0	0	0	0	0	0	0	0	0	0	0	0	0	0	0	0	0
15	6	0.2.2.1.2.25.5	Kocuria	0	6	0	0	0	0	0	0	0	0	0	0	0	0	0	0	0	0	0	0	0	0	0	0	0	0	0	0	0	0	0	0	0	0	0	0	0	0	0	0	0	0	0	0	0	0
16	6	0.2.2.1.2.25.6	Micrococcus	0	4	0	0	0	0	0	0	0	0	0	0	0	0	0	0	0	0	0	0	0	0	0	0	0	0	0	0	0	0	0	0	0	0	0	0	0	0	0	0	0	0	0	0	0	0
17	6	0.2.2.1.2.25.9	Rothia	0	1	0	0	0	0	0	0	0	0	0	0	0	0	0	0	0	0	0	0	0	0	0	0	0	0	0	0	0	0	0	0	0	0	0	0	0	0	0	0	0	0	0	0	0	0
18	6	0.2.2.1.2.28.2	Mycobacterium	0	15	4	0	0	0	0	0	0	0	0	0	0	0	0	0	0	0	0	0	0	0	0	0	0	0	0	0	0	0	0	0	0	0	0	0	0	0	0	0	0	0	0	0	0	0
19	6	0.2.2.1.2.30.1	Gordonia	0	9	0	0	0	0	0	0	0	0	0	0	0	0	0	0	0	0	0	0	0	0	0	0	0	0	0	0	0	0	1	3	2	2	0	0	0	0	0	0	0	0	0	0	0	0
20	6	0.2.2.1.2.30.4	Nocardia	0	9	0	0	0	0	0	0	0	0	0	0	0	0	0	0	0	0	0	0	0	0	0	0	0	0	0	0	0	0	6	1	0	0	0	0	0	0	0	0	0	0	0	0	0	0
21	6	0.2.2.1.2.30.5	Rhodococcus	0	17	0	0	0	0	0	0	0	0	0	0	0	0	0	0	0	0	0	0	0	0	0	0	0	0	0	0	0	0	4	1	3	1	0	0	0	0	0	0	0	0	0	0	0	0
22	6	0.2.2.1.2.30.8	Williamsia	0	1	0	0	0	0	0	0	0	0	0	0	0	0	0	0	0	0	0	0	0	0	0	0	0	0	0	0	0	0	0	0	0	0	0	0	0	0	0	0	0	0	0	0	0	0
23	6	0.2.2.1.2.30.9	unclassified	0	1	0	0	0	0	0	0	0	0	0	0	0	0	0	0	0	0	0	0	0	0	0	0	0	0	0	0	0	0	0	0	1	0	0	0	0	0	0	0	0	0	0	0	0	0
24	6	0.2.2.1.2.31.5	Nocardioides	0	1	0	0	0	0	0	0	0	0	0	0	0	0	0	0	0	0	0	0	0	0	0	0	0	0	0	0	0	0	0	0	0	0	0	0	0	0	0	0	0	0	0	0	0	0
25	6	0.2.2.1.2.33.1	Cellulosimicrobium	0	6	0	0	0	0	0	0	0	0	0	0	0	0	0	0	0	0	0	0	0	0	0	0	0	0	0	0	0	0	0	0	0	0	0	0	0	0	0	0	0	0	0	0	0	0
26	6	0.2.2.1.2.34.9	Propionibacterium	0	1023	0	0	0	0	0	0	0	0	0	0	0	0	0	0	0	0	0	0	0	0	0	0	0	0	0	0	0	0	0	0	0	0	0	0	0	0	0	0	0	0	0	0	0	0
27	6	0.2.2.1.2.41.3	Streptomyces	0	3	0	0	0	0	0	0	0	0	0	0	0	0	0	0	0	0	0	0	0	0	0	0	0	0	0	0	0	0	1	0	1	0	0	0	0	0	0	0	0	0	0	0	0	0
28	6	0.2.2.1.2.46.1	unclassified	0	12	0	0	0	0	0	0	0	0	0	0	0	0	0	0	0	0	0	0	0	0	0	0	0	0	0	0	0	0	0	0	0	0	0	0	0	0	0	0	0	0	0	0	0	0
29	6	0.2.2.1.3.1.3	Bifidobacterium	0	194821	0	0	0	1	0	3	2	0	2	2	2	1	3	3	0	3	3	3	1	1	30	21	0	12	16888	54147	32361	34800	2	13	1	7	3	1	2	1	3	0	1	0	0	0	0	2
30	6	0.2.2.1.3.1.8	unclassified	0	11	0	0	0	0	0	0	0	0	0	0	0	0	0	0	0	0	0	0	0	0	0	0	0	0	0	0	0	0	0	0	0	0	0	0	0	0	0	0	0	0	0	0	0	0
31	6	0.2.2.1.4.1.3	Atopobium	0	1	0	0	0	0	0	0	0	0	0	0	0	0	0	0	0	0	0	0	0	0	0	0	0	0	0	0	0	0	0	0	0	0	0	0	0	0	0	0	0	0	0	0	0	0
32	6	0.2.2.1.4.1.4	Collinsella	0	9	0	0	0	0	0	0	0	0	0	0	0	0	0	1	0	0	0	0	0	0	0	0	0	0	0	0	0	0	0	0	0	0	0	0	0	0	0	0	0	0	0	0	0	0
33	6	0.2.2.1.10.1.1	unclassified	0	1	0	0	0	0	0	0	0	0	0	0	0	0	0	0	0	0	0	0	0	0	0	0	0	0	0	0	0	0	0	0	0	0	0	0	0	0	0	0	0	0	0	0	0	0
34	6	0.2.5.2.1.3.4	Odoribacter	0	1	0	1	0	0	0	0	0	0	0	0	0	0	0	0	0	0	0	0	0	0	0	0	0	0	0	0	0	0	0	0	0	0	0	0	0	0	0	0	0	0	0	0	0	0
35	6	0.2.5.2.1.3.6	Parabacteroides	0	1	0	0	0	0	0	0	0	0	0	0	0	0	0	0	0	0	0	0	0	0	0	0	0	0	0	0	0	0	0	0	0	0	0	0	0	0	0	0	0	0	0	0	0	0
36	6	0.2.5.2.1.3.8	Porphyromonas	0	143	0	0	0	0	0	0	0	0	0	0	0	0	0	0	0	0	0	0	0	0	0	0	0	0	0	0	0	0	0	0	3	0	0	0	0	0	0	0	0	0	0	0	0	0
37	6	0.2.5.2.1.3.11	unclassified	0	1	0	0	0	0	0	0	0	0	0	0	0	0	0	0	0	0	0	0	0	0	0	0	0	0	0	0	0	0	0	0	0	0	0	0	0	0	0	0	0	0	0	0	0	0
38	6	0.2.5.2.1.4.3	Prevotella	0	41	0	0	0	0	0	2	0	0	0	4	0	0	0	1	1	0	0	1	0	0	0	1	0	0	0	0	0	0	4	5	5	0	0	1	0	0	0	0	0	0	1	0	0	0
39	6	0.2.5.2.1.4.4	Xylanibacter	0	180	0	0	0	0	0	0	0	0	0	0	0	0	0	0	0	0	0	0	0	0	0	0	0	0	18	27	41	15	0	0	0	0	0	0	0	0	0	0	0	0	0	0	0	0
40	6	0.2.5.2.1.4.5	unclassified	0	2	0	0	0	0	0	1	0	0	0	0	0	0	0	0	0	0	0	0	0	0	0	0	0	0	0	0	0	0	0	0	0	0	0	0	0	0	0	0	0	0	0	0	0	0
41	6	0.2.5.2.1.5.1	Alistipes	0	9	0	0	0	0	0	0	0	0	0	1	0	0	0	0	0	0	0	0	0	0	0	0	0	0	0	0	0	0	0	1	0	0	0	0	0	0	0	0	0	0	0	0	0	0
42	6	0.2.5.2.1.6.3	Bacteroides	0	311069	3	1	2	0	0	0	25	0	2	0	3	0	8	5	33	2	46	5	32	2	76875	46273	96833	13117	11	6	0	3	1	3	3	1	2	1	2	0	1	2	0	3	3	0	0	9
43	6	0.2.5.2.1.7.1	unclassified	0	1	0	0	0	0	0	0	0	0	0	0	0	0	0	0	0	0	0	0	0	0	0	0	0	0	0	0	0	0	0	0	0	0	0	0	0	0	0	0	0	0	0	0	0	0
44	6	0.2.5.3.1.5.14	Sediminibacterium	0	7	0	0	0	0	0	0	0	0	0	0	0	0	1	0	0	0	0	0	0	0	0	0	0	0	0	0	0	0	0	0	0	0	0	0	0	0	0	0	0	0	0	0	0	0
45	6	0.2.5.3.1.5.17	unclassified	0	3	0	0	0	0	0	0	0	0	0	0	0	0	0	0	0	0	0	0	0	0	0	0	0	0	0	0	0	0	0	0	0	0	0	0	0	0	0	0	0	0	0	0	0	0
46	6	0.2.5.3.1.6.7	Fibrella	0	3	0	0	0	0	0	0	0	0	0	0	0	0	0	0	0	0	0	0	0	0	0	0	0	0	0	0	0	0	0	0	0	0	0	0	0	0	0	0	0	0	0	0	0	0
47	6	0.2.5.3.1.7.5	Pedobacter	0	47	0	0	0	0	0	1	0	3	0	0	0	0	0	0	0	0	0	0	0	0	1	0	0	0	0	0	0	0	0	0	0	0	0	0	0	0	0	0	0	0	0	0	0	0
48	6	0.2.5.3.1.7.8	Sphingobacterium	0	166	0	0	0	0	2	0	0	0	0	2	0	1	0	0	0	1	0	0	0	0	0	0	0	0	1	1	0	1	0	1	0	0	0	0	0	0	0	0	0	0	0	0	0	0
49	6	0.2.5.4.1.2.11	Chryseobacterium	0	3	0	0	0	0	0	0	0	0	0	0	0	0	0	0	0	0	0	0	0	0	0	0	0	0	0	0	0	0	0	0	0	0	0	0	0	0	0	0	0	0	0	0	0	0
50	6	0.2.5.4.1.2.12	Cloacibacterium	0	1	0	0	0	0	0	0	1	0	0	0	0	0	0	0	0	0	0	0	0	0	0	0	0	0	0	0	0	0	0	0	0	0	0	0	0	0	0	0	0	0	0	0	0	0
51	6	0.2.5.5.1.1.1	unclassified	0	2	0	0	0	0	0	0	0	0	0	0	0	0	0	0	0	0	0	0	0	0	0	0	0	0	0	0	0	0	0	0	0	0	0	0	0	0	0	0	0	0	0	0	0	0
52	6	0.2.9.1.1.1.1	Chloroflexus	0	64	0	0	0	0	0	0	0	0	0	0	0	0	0	0	0	0	0	0	0	0	0	0	0	0	0	0	0	0	0	0	0	0	0	0	0	0	0	0	0	0	0	0	0	0
53	6	0.2.12.1.1.1.2	Deinococcus	0	1	0	0	0	0	0	0	0	0	0	0	0	0	0	0	0	0	0	0	0	0	0	0	0	0	0	0	0	0	1	0	0	0	0	0	0	0	0	0	0	0	0	0	0	0
54	6	0.2.12.1.1.2.1	Truepera	0	6	0	0	0	0	0	0	0	0	0	0	0	0	0	0	0	0	0	0	0	0	0	0	0	0	0	0	0	0	0	1	3	1	0	0	0	0	0	0	0	0	0	0	0	0
55	6	0.2.16.1.1.1.3	Fusobacterium	0	1	0	0	0	0	1	0	0	0	0	0	0	0	0	0	0	0	0	0	0	0	0	0	0	0	0	0	0	0	0	0	0	0	0	0	0	0	0	0	0	0	0	0	0	0
56	6	0.2.16.1.1.1.4	Ilyobacter	0	7	0	0	0	0	0	0	0	0	0	0	0	0	0	0	0	0	0	0	0	0	0	0	0	0	0	0	0	0	0	2	2	0	0	0	0	0	0	0	0	0	0	0	0	0
57	6	0.2.17.1.1.1.1	Gemmatimonas	0	1	0	0	0	0	0	0	0	0	0	0	0	0	0	0	0	0	0	0	0	0	0	0	0	0	0	0	0	0	0	0	0	0	0	0	0	0	0	0	0	0	0	0	0	0
58	6	0.2.20.1.1.1.9	unclassified	0	1	0	0	0	0	0	0	0	0	0	0	0	0	0	0	0	0	0	0	0	0	0	0	0	0	0	0	0	0	0	0	0	0	0	0	0	0	0	0	0	1	0	0	0	0
59	6	0.2.21.2.3.1.2	Brevundimonas	0	302	3	2	0	0	0	4	0	2	1	0	2	1	2	2	0	0	0	0	0	0	0	0	0	0	0	2	0	0	0	0	2	0	0	2	0	0	0	0	1	0	2	0	1	3
60	6	0.2.21.2.3.1.3	Caulobacter	0	6	0	0	0	0	0	0	0	0	0	0	0	0	0	0	0	0	0	0	0	0	0	0	0	0	0	0	0	0	0	0	0	0	0	0	0	0	0	0	0	0	0	0	0	0
61	6	0.2.21.2.3.1.4	Phenylobacterium	0	37	1	0	0	0	0	0	0	1	0	1	0	0	0	0	0	0	0	0	1	0	0	0	0	0	0	0	0	0	0	0	0	0	0	0	0	0	0	0	0	0	0	0	0	0
62	6	0.2.21.2.3.1.5	unclassified	0	65	0	0	0	0	2	1	0	2	0	0	0	0	0	0	0	0	0	0	0	0	0	0	0	0	1	0	0	0	0	0	0	0	0	0	0	0	0	0	0	0	0	0	0	1
63	6	0.2.21.2.3.2.4	Hyphomonas	0	1	0	0	1	0	0	0	0	0	0	0	0	0	0	0	0	0	0	0	0	0	0	0	0	0	0	0	0	0	0	0	0	0	0	0	0	0	0	0	0	0	0	0	0	0
64	6	0.2.21.2.6.3.7	unclassified	0	1	0	0	0	0	0	0	0	0	0	0	0	0	0	0	0	0	0	0	0	0	0	0	0	0	0	0	0	0	0	0	0	0	0	0	0	0	0	0	0	0	0	0	0	0
65	6	0.2.21.2.6.4.6	Bradyrhizobium	0	27	0	1	0	0	2	0	0	0	0	0	0	0	0	0	0	0	0	0	0	0	0	0	0	0	0	0	0	0	0	0	1	0	0	0	0	0	0	0	0	0	0	0	0	0
66	6	0.2.21.2.6.4.10	Rhodopseudomonas	0	2	0	0	0	0	0	0	0	0	0	0	0	0	0	0	0	0	0	0	0	0	0	0	0	0	0	0	0	0	0	0	0	0	0	0	0	0	0	0	0	0	0	0	0	0
67	6	0.2.21.2.6.4.12	unclassified	0	3	0	0	0	0	0	0	0	0	0	0	0	0	0	0	0	0	0	0	0	0	0	0	0	0	0	0	0	0	0	0	0	0	0	0	0	0	0	0	0	0	0	0	0	1
68	6	0.2.21.2.6.5.1	Brucella	0	55	0	0	0	0	0	0	0	0	0	1	1	0	0	0	0	0	0	0	0	0	0	0	0	0	0	0	0	0	0	0	0	0	0	0	0	0	0	0	0	0	0	0	1	0
69	6	0.2.21.2.6.5.8	unclassified	0	21	0	0	0	0	0	0	0	0	0	0	0	0	0	0	0	0	0	0	0	0	0	0	0	0	0	0	0	0	0	0	0	0	0	0	0	0	0	0	0	0	0	0	0	0
70	6	0.2.21.2.6.7.10	Pedomicrobium	0	1	0	0	0	0	0	0	0	0	0	0	0	0	0	0	0	0	0	0	0	0	0	0	0	0	0	0	0	0	0	0	0	0	0	0	0	0	0	0	0	0	0	0	0	0
71	6	0.2.21.2.6.8.2	Methylobacterium	0	12	0	1	0	0	0	0	0	0	0	0	0	0	0	0	0	0	1	0	0	0	0	0	0	0	0	0	0	0	0	0	0	0	0	0	0	0	0	0	0	0	0	0	0	0
72	6	0.2.21.2.6.10.1	Aminobacter	0	2	0	0	0	0	0	0	0	0	0	0	0	0	0	0	0	0	0	0	0	0	0	0	0	0	0	0	0	0	0	0	0	0	0	0	0	0	0	0	0	0	0	0	0	0
73	6	0.2.21.2.6.10.2	Aquamicrobium	0	189	0	1	0	0	1	4	0	0	0	1	0	0	0	2	0	0	0	0	0	0	0	0	0	0	0	0	0	2	1	0	0	0	0	0	0	0	0	0	0	0	0	0	3	0
74	6	0.2.21.2.6.10.5	Mesorhizobium	0	2	0	0	0	0	2	0	0	0	0	0	0	0	0	0	0	0	0	0	0	0	0	0	0	0	0	0	0	0	0	0	0	0	0	0	0	0	0	0	0	0	0	0	0	0
75	6	0.2.21.2.6.11.3	Rhizobium	0	79	4	0	0	0	0	0	0	0	0	0	0	0	0	0	0	0	3	0	0	0	0	1	0	0	0	0	0	3	0	3	0	0	0	0	0	0	0	0	0	0	0	0	0	0
76	6	0.2.21.2.6.15.1	unclassified	0	1	0	1	0	0	0	0	0	0	0	0	0	0	0	0	0	0	0	0	0	0	0	0	0	0	0	0	0	0	0	0	0	0	0	0	0	0	0	0	0	0	0	0	0	0
77	6	0.2.21.2.7.1.41	Paracoccus	0	5	1	0	0	0	0	0	0	0	0	0	0	0	0	0	0	0	0	0	0	0	0	0	0	0	0	0	0	0	0	0	0	0	0	0	0	0	0	0	0	0	0	0	0	0
78	6	0.2.21.2.7.1.44	Phaeobacter	0	347	0	0	0	0	0	0	0	0	0	0	0	0	28	38	19	29	8	6	10	1	0	0	0	0	0	0	0	0	0	0	0	0	0	0	0	0	0	0	0	0	0	0	0	0
79	6	0.2.21.2.7.1.52	Rhodobacter	0	190259	0	2	1	0	0	0	0	0	1	1	2	0	1	0	1	0	3	0	2	0	0	0	1	0	0	0	1	0	1	0	3	0	0	1	0	1	1	1	0	1	0	0	1	1
80	6	0.2.21.2.7.1.88	unclassified	0	41	0	0	0	0	0	0	0	0	0	0	0	0	0	0	0	0	0	0	0	0	0	0	0	0	0	0	0	0	0	0	0	0	0	0	0	0	0	0	0	0	0	0	0	0
81	6	0.2.21.2.8.1.1	Acetobacter	0	2	0	0	0	0	0	0	0	0	0	0	0	0	0	0	0	0	0	0	0	0	0	0	0	0	0	0	0	0	0	0	0	0	0	0	0	0	0	0	0	0	0	0	0	0
82	6	0.2.21.2.8.1.3	Acidiphilium	0	3	0	0	0	0	0	0	0	0	0	0	0	0	0	0	0	0	0	0	0	0	0	0	0	0	0	0	0	0	0	1	1	0	0	0	0	0	0	0	0	0	0	0	0	0
83	6	0.2.21.2.8.1.12	Gluconacetobacter	0	11	0	0	0	0	0	0	0	0	0	0	0	0	0	0	0	0	0	0	0	0	0	0	0	0	0	0	0	0	1	3	4	3	0	0	0	0	0	0	0	0	0	0	0	0
84	6	0.2.21.2.8.1.22	Roseomonas	0	1	0	0	0	0	0	0	0	0	0	0	0	0	0	0	0	0	0	0	0	0	0	0	0	0	0	0	0	0	0	0	0	0	0	0	0	0	0	0	0	0	0	0	0	0
85	6	0.2.21.2.8.1.28	unclassified	0	1	0	0	0	0	0	0	0	0	0	0	0	0	0	0	0	0	0	0	0	0	0	0	0	0	0	0	0	0	0	0	0	0	0	0	0	0	0	0	0	0	0	0	0	0
86	6	0.2.21.2.8.2.1	Azospirillum	0	1	0	0	0	0	0	0	0	0	0	0	0	0	0	0	0	0	0	0	0	0	0	0	0	0	0	0	0	0	0	0	0	0	0	0	0	0	0	0	0	0	0	0	0	0
87	6	0.2.21.2.9.2.1	Mitochondria_genus_incertae_sedis	0	4	0	0	0	0	0	0	0	0	0	0	0	0	0	0	0	0	0	0	0	0	0	0	0	0	0	0	0	0	0	0	0	0	0	0	0	0	0	0	0	0	0	0	0	0
88	6	0.2.21.2.11.2.5	Sphingobium	0	1	0	0	0	0	0	0	0	0	0	0	0	0	0	0	0	0	0	0	0	0	0	0	0	0	0	0	0	0	0	0	0	0	0	0	0	0	0	0	0	0	0	0	0	0
89	6	0.2.21.2.11.2.6	Sphingomonas	0	19	0	0	0	0	1	0	0	0	0	0	0	0	0	0	0	0	0	0	0	0	0	0	1	0	0	0	0	0	0	0	1	0	0	0	0	0	1	0	0	0	0	0	0	0
90	6	0.2.21.2.11.2.7	Sphingopyxis	0	5	0	0	0	0	0	0	0	0	0	0	0	0	0	0	0	0	0	0	0	0	0	0	0	0	0	0	0	0	0	0	0	0	0	0	0	0	0	0	0	0	0	0	0	0
91	6	0.2.21.2.11.2.8	Sphingosinicella	0	6	0	0	0	0	0	0	0	0	0	0	0	0	0	0	0	0	0	0	0	0	0	0	0	0	0	0	0	0	0	1	4	1	0	0	0	0	0	0	0	0	0	0	0	0
92	6	0.2.21.2.11.2.11	unclassified	0	10	0	0	0	0	0	0	0	0	0	0	0	0	0	0	0	0	0	0	0	0	0	0	0	0	0	0	0	0	0	0	0	0	0	0	0	0	1	0	0	0	0	0	0	0
93	6	0.2.21.3.1.1.1	Achromobacter	0	9	0	0	0	0	0	0	0	0	0	0	0	0	0	0	0	0	0	0	0	0	0	0	0	0	0	0	0	0	0	0	0	0	0	0	0	0	0	0	0	0	0	0	0	0
94	6	0.2.21.3.1.1.3	Alcaligenes	0	1	0	0	0	0	0	0	0	0	0	0	0	0	0	0	0	0	0	0	0	0	0	0	0	0	0	0	0	0	0	0	0	0	0	0	0	0	0	0	0	0	0	0	0	0
95	6	0.2.21.3.1.1.5	Bordetella	0	2	0	0	0	0	0	0	0	0	0	0	0	0	0	0	0	0	0	0	0	0	0	0	0	0	0	0	0	0	0	0	0	0	0	0	0	0	0	0	0	0	0	0	0	0
96	6	0.2.21.3.1.1.17	unclassified	0	467	4	0	0	0	10	4	0	2	0	1	0	1	0	0	0	1	0	0	0	0	0	0	0	0	1	0	0	0	2	0	3	0	1	0	0	0	2	0	0	1	0	0	8	0
97	6	0.2.21.3.1.2.1	Burkholderia	0	5	0	0	0	0	0	0	0	0	0	0	0	0	0	0	0	0	0	0	0	0	0	0	0	0	0	0	0	0	0	0	0	0	2	0	1	1	0	0	0	0	0	0	0	0
98	6	0.2.21.3.1.3.1	Aquabacterium	0	104	0	0	0	0	1	0	0	2	1	0	1	0	1	0	1	0	0	0	0	0	2	0	4	0	0	0	0	0	2	0	3	0	2	0	2	0	0	2	3	0	0	1	0	3
99	6	0.2.21.3.1.3.13	Tepidimonas	0	1	0	0	0	0	0	0	1	0	0	0	0	0	0	0	0	0	0	0	0	0	0	0	0	0	0	0	0	0	0	0	0	0	0	0	0	0	0	0	0	0	0	0	0	0
100	6	0.2.21.3.1.4.1	Acidovorax	0	1	0	0	0	0	0	0	0	0	0	0	0	0	0	0	0	0	0	0	0	0	0	0	0	0	0	0	0	0	0	0	0	0	0	1	0	0	0	0	0	0	0	0	0	0
101	6	0.2.21.3.1.4.7	Comamonas	0	2	0	0	0	0	0	0	0	0	0	0	0	0	0	0	0	0	0	0	0	0	0	0	0	0	0	0	0	0	0	0	0	0	0	0	0	0	0	0	0	0	0	0	0	0
102	6	0.2.21.3.1.4.9	Delftia	0	8	0	0	0	0	0	0	0	0	0	0	0	0	0	1	0	0	0	0	0	0	0	0	0	1	0	0	0	0	0	0	0	0	0	0	0	0	1	0	0	0	0	0	0	0
103	6	0.2.21.3.1.4.20	Pelomonas	0	1	0	0	0	0	0	0	0	0	0	0	0	0	0	0	0	0	0	0	0	0	0	0	0	0	0	0	0	0	0	0	0	0	0	0	0	0	0	0	0	0	0	0	0	0
104	6	0.2.21.3.1.4.33	unclassified	0	446	5	3	0	5	5	9	0	6	4	4	0	5	1	0	0	3	0	1	0	1	4	0	0	0	1	3	0	2	0	3	0	0	0	1	0	1	0	4	1	0	1	0	4	0
105	6	0.2.21.3.1.5.3	Herbaspirillum	0	1	0	0	0	0	0	0	0	0	0	0	0	0	0	0	0	0	0	0	0	0	0	0	0	0	0	0	0	0	0	0	0	0	0	0	0	0	0	0	0	0	0	0	0	0
106	6	0.2.21.3.1.5.6	Massilia	0	3	0	0	0	0	0	0	0	0	0	0	0	0	0	0	0	0	0	0	0	0	0	0	0	0	0	0	0	0	0	0	0	0	0	0	0	0	0	0	0	0	0	0	0	0
107	6	0.2.21.3.1.5.11	Undibacterium	0	45	0	0	0	0	1	0	0	0	0	0	0	0	0	0	0	0	0	0	0	0	1	0	0	0	0	0	0	0	2	0	0	0	0	0	0	1	0	0	0	0	0	0	1	2
108	6	0.2.21.3.1.6.1	Parasutterella	0	1	0	0	0	0	0	0	0	0	0	0	0	0	0	0	0	0	0	0	0	0	0	0	0	0	0	0	0	0	0	0	0	0	0	0	0	0	0	0	0	0	0	0	0	0
109	6	0.2.21.3.1.6.2	Sutterella	0	1	0	0	0	0	0	0	0	0	0	0	0	0	0	0	0	0	0	0	0	0	0	0	0	0	0	0	0	0	0	0	0	0	0	0	0	0	0	0	0	0	0	0	0	0
110	6	0.2.21.3.1.7.1	unclassified	0	11	0	0	0	0	0	0	3	0	0	0	0	0	0	0	0	0	0	0	0	0	0	0	0	0	0	0	0	0	0	0	0	0	0	0	0	0	0	0	0	0	0	0	0	0
111	6	0.2.21.3.2.1.1	Hydrogenophilus	0	3	0	0	0	0	0	0	2	0	0	0	0	0	0	0	0	0	0	0	0	0	0	0	0	0	0	0	1	0	0	0	0	0	0	0	0	0	0	0	0	0	0	0	0	0
112	6	0.2.21.3.4.1.12	Eikenella	0	2	0	0	0	0	0	0	0	0	0	0	0	0	0	0	0	0	0	0	0	0	0	0	0	0	0	0	0	0	0	0	0	0	0	0	0	0	0	0	0	0	0	0	0	0
113	6	0.2.21.3.4.1.30	unclassified	0	5526	0	0	0	0	5	0	0	0	0	1	0	0	0	0	0	0	0	0	0	0	0	0	0	0	0	0	0	0	0	1	0	0	0	0	0	1	2	0	0	0	0	2	0	0
114	6	0.2.21.3.6.1.13	Shinella	0	3	0	0	0	0	0	0	0	0	0	0	0	0	0	0	0	0	0	0	0	0	0	0	0	0	0	0	0	0	0	0	0	0	0	0	0	0	0	0	0	0	0	0	0	0
115	6	0.2.21.4.1.1.2	Peredibacter	0	1	0	0	0	0	0	0	0	0	0	0	0	0	0	0	0	0	0	0	0	0	0	0	0	0	0	0	0	0	0	0	0	0	0	0	0	0	0	0	0	0	0	0	0	0
116	6	0.2.21.4.1.2.2	Vampirovibrio	0	112	0	0	0	0	0	7	0	0	0	0	0	0	1	0	0	2	1	0	0	0	0	0	0	0	1	0	0	0	0	0	0	0	0	3	0	0	0	2	0	0	0	0	1	2
117	6	0.2.21.4.5.4.3	Desulfovibrio	0	1	0	0	0	0	0	0	0	0	0	0	0	0	0	0	0	0	0	0	0	0	0	0	0	0	0	0	0	0	0	0	0	0	0	0	0	0	0	0	1	0	0	0	0	0
118	6	0.2.21.4.5.5.1	unclassified	0	1	0	0	0	0	0	0	0	0	0	0	0	0	0	0	0	0	0	0	0	0	0	1	0	0	0	0	0	0	0	0	0	0	0	0	0	0	0	0	0	0	0	0	0	0
119	6	0.2.21.4.7.2.2	Geobacter	0	3	0	0	0	0	0	0	0	0	0	0	0	0	0	0	0	0	0	0	0	0	0	0	0	0	0	0	0	0	0	0	0	0	0	0	0	0	0	0	0	0	0	0	0	0
120	6	0.2.21.4.8.7.2	Chondromyces	0	1	0	0	0	0	0	0	0	0	0	0	0	0	0	0	0	0	0	0	0	0	0	0	0	0	0	0	0	0	0	0	0	0	0	0	0	0	0	0	0	0	0	0	0	0
121	6	0.2.21.4.8.7.4	unclassified	0	15	0	0	0	0	0	0	0	0	0	0	0	0	0	0	0	0	0	0	0	0	0	0	0	0	0	0	0	0	0	0	0	0	0	0	0	0	0	0	0	0	0	0	0	0
122	6	0.2.21.4.10.1.1	unclassified	0	6	0	0	0	0	0	0	0	0	0	0	0	0	0	0	0	0	0	0	0	0	0	0	0	0	0	0	0	0	0	0	0	0	0	0	0	0	0	0	0	0	1	0	0	0
123	6	0.2.21.5.1.3.3	Sulfurimonas	0	5	0	0	0	0	0	0	0	0	0	0	0	0	0	0	0	0	0	0	0	0	0	0	0	0	1	0	0	0	0	1	1	1	0	0	0	0	0	0	0	0	0	0	0	0
124	6	0.2.21.6.1.1.14	Escherichia_Shigella	0	370	0	0	0	1	0	0	0	0	0	0	0	0	0	0	0	0	0	1	0	0	0	0	0	0	0	0	0	0	0	0	0	0	1	0	0	0	0	0	0	0	0	0	0	0
125	6	0.2.21.6.1.1.42	Yersinia	0	102	0	0	0	0	2	0	0	2	0	1	0	0	0	0	0	0	1	1	0	0	0	0	1	0	1	2	0	2	1	0	0	0	0	0	0	0	1	0	0	0	0	0	2	0
126	6	0.2.21.6.1.1.44	unclassified	0	83629	3	1	0	1	2	2	1	2	1	1	4	0	1	0	1	0	1	0	0	0	0	0	0	1	1	1	11	0	1	2	5	0	3	1	1	0	3	0	0	4	9	4	10	1
127	6	0.2.21.6.3.1.10	Vibrio	0	7	0	0	0	0	0	0	0	0	0	0	0	0	0	0	0	0	0	0	0	0	0	0	0	0	0	0	0	0	0	0	0	0	0	0	0	0	0	0	0	0	0	0	0	0
128	6	0.2.21.6.5.1.1	Aeromonas	0	1	0	0	0	0	0	0	0	0	0	0	0	0	0	0	0	0	0	0	0	0	0	0	0	0	0	0	0	0	0	0	0	0	0	0	0	0	0	0	0	0	0	0	0	0
129	6	0.2.21.6.6.1.4	Alishewanella	0	1	0	0	0	0	0	0	0	0	0	0	0	0	0	0	0	0	0	0	0	0	0	0	0	0	0	0	0	0	0	0	0	0	0	0	0	0	0	0	0	0	0	0	0	0
130	6	0.2.21.6.6.6.1	Idiomarina	0	1	0	0	0	0	0	0	0	0	0	0	0	0	0	0	0	0	0	0	0	0	0	0	0	0	0	0	0	0	0	0	1	0	0	0	0	0	0	0	0	0	0	0	0	0
131	6	0.2.21.6.6.8.2	Pseudoalteromonas	0	1	0	0	0	0	0	0	0	0	0	0	0	0	0	0	0	0	0	0	0	0	0	0	0	0	0	0	0	0	0	1	0	0	0	0	0	0	0	0	0	0	0	0	0	0
132	6	0.2.21.6.6.10.1	Shewanella	0	1	0	0	0	0	0	0	0	0	0	0	0	0	0	0	0	0	0	0	0	0	0	0	0	0	0	0	0	0	0	0	0	0	1	0	0	0	0	0	0	0	0	0	0	0
133	6	0.2.21.6.8.1.1	Allochromatium	0	13	0	0	0	0	0	0	0	0	0	0	0	0	0	0	0	0	0	0	0	0	0	0	0	0	0	2	0	0	0	0	0	0	0	0	0	0	0	0	0	0	0	0	0	0
134	6	0.2.21.6.8.1.9	Rheinheimera	0	3	0	0	0	0	0	0	0	0	0	0	0	0	0	0	0	0	0	0	0	0	0	0	0	0	2	0	0	0	0	0	0	0	0	0	0	0	0	0	0	0	0	0	0	0
135	6	0.2.21.6.12.6.4	Marinomonas	0	1	0	0	0	0	0	0	0	0	0	0	0	0	0	0	0	0	0	0	0	0	0	0	0	0	0	0	0	0	0	0	0	0	0	0	0	0	0	0	0	0	0	0	0	0
136	6	0.2.21.6.12.6.17	unclassified	0	3	0	0	0	0	0	0	0	0	0	0	0	0	0	0	0	0	0	0	0	0	0	0	0	0	0	0	0	0	0	0	0	0	0	0	0	0	0	0	0	1	0	0	0	0
137	6	0.2.21.6.13.1.8	Haemophilus	0	1	0	0	0	0	0	0	0	0	0	0	0	0	0	0	0	0	0	0	0	0	0	0	0	0	0	0	0	0	0	0	0	0	0	0	0	0	0	0	0	0	0	0	0	0
138	6	0.2.21.6.13.1.16	unclassified	0	4	0	0	0	0	0	0	0	0	0	0	0	0	0	0	0	0	0	0	0	0	0	0	0	0	0	0	0	0	0	0	0	0	0	0	0	0	0	0	0	0	0	0	0	0
139	6	0.2.21.6.14.1.1	Acinetobacter	0	415158	122875	86563	52093	30952	11	15	4	3	10	6	9	2	8	3	1	2	3	2	15	0	2	0	2	1	2	0	2	0	2	0	4	0	4	1	2	0	2	98	0	1	2	0	5	23
140	6	0.2.21.6.14.1.3	Enhydrobacter	0	3	0	0	0	0	0	0	0	0	1	1	0	0	0	0	0	0	0	0	0	0	0	0	0	0	0	0	0	0	0	0	0	0	0	0	0	0	0	0	0	0	0	0	0	0
141	6	0.2.21.6.14.1.7	unclassified	0	8	0	0	0	0	0	0	0	0	0	0	0	0	0	0	0	0	0	0	0	0	0	0	0	0	0	0	0	0	0	0	0	0	0	0	0	0	0	0	0	0	0	0	0	0
142	6	0.2.21.6.14.2.1	Azomonas	0	1	0	0	0	0	0	0	0	0	0	0	0	0	0	0	0	0	0	0	0	0	0	0	0	0	0	0	0	0	0	0	0	0	0	0	0	0	0	0	0	0	0	0	0	0
143	6	0.2.21.6.14.2.5	Pseudomonas	0	1230563	12	11	6	3	16	33	30	13	9	9	12	3	16	10	14	7	7	5	5	2	3	5	10	1	2	10	5	0	129	71	148	23	14	13	6	1	18	6	3	8	19	6	9	38
144	6	0.2.21.6.14.2.9	unclassified	0	4546	0	0	0	0	0	0	0	0	0	0	0	0	0	0	0	0	0	0	0	0	0	0	0	1	1	0	0	0	0	1	0	0	0	0	0	0	1	0	0	0	0	1	0	0
145	6	0.2.21.6.14.4.1	unclassified	0	7	0	0	0	0	0	0	0	0	0	0	0	0	0	0	0	0	0	0	0	0	0	0	0	0	0	0	0	0	0	0	0	0	0	0	0	0	0	0	0	0	0	0	0	0
146	6	0.2.21.6.15.3.2	Leucothrix	0	33	0	0	0	0	0	0	0	0	0	0	0	0	0	0	0	0	0	0	0	0	0	0	0	0	0	0	0	1	0	0	0	0	0	0	0	0	0	0	0	0	0	0	0	0
147	6	0.2.21.6.16.2.2	Arenimonas	0	1	0	0	0	0	0	0	0	0	0	0	0	0	0	0	0	0	0	0	0	0	0	0	0	0	0	0	0	0	1	0	0	0	0	0	0	0	0	0	0	0	0	0	0	0
148	6	0.2.21.6.16.2.9	Luteibacter	0	2	0	0	0	0	0	0	0	0	0	0	0	0	0	0	0	0	0	0	0	0	0	0	0	0	0	0	0	0	0	0	0	0	0	0	0	0	0	0	0	0	0	0	0	0
149	6	0.2.21.6.16.2.13	Pseudoxanthomonas	0	5	0	0	0	0	0	0	0	0	0	0	0	0	0	1	0	0	0	0	0	0	0	0	0	0	0	0	0	0	3	0	0	0	0	0	0	0	0	0	0	0	0	0	0	0
150	6	0.2.21.6.16.2.17	Stenotrophomonas	0	392	2	2	0	1	2	8	0	1	0	1	0	0	1	6	0	3	0	0	0	0	1	0	2	0	3	2	2	1	4	2	4	2	1	0	1	0	0	1	2	0	1	0	1	1
151	6	0.2.21.6.16.2.20	Xanthomonas	0	2	0	0	0	0	2	0	0	0	0	0	0	0	0	0	0	0	0	0	0	0	0	0	0	0	0	0	0	0	0	0	0	0	0	0	0	0	0	0	0	0	0	0	0	0
152	6	0.2.21.6.17.1.1	unclassified	0	31	0	0	0	0	1	0	0	0	0	0	0	0	1	0	0	0	0	0	0	0	0	0	0	0	0	0	0	0	0	0	0	0	0	0	0	0	0	0	0	0	0	0	0	0
153	6	0.2.21.7.1.1.1	unclassified	0	39	0	1	0	0	0	0	0	1	0	0	0	0	1	0	0	2	0	0	0	0	0	0	0	0	0	0	0	0	0	0	0	0	1	0	0	1	0	3	0	0	0	0	0	0
154	6	0.2.27.5.1.2.1	Akkermansia	0	261740	2	0	0	0	61	3	7	0	43668	75149	54566	35575	22	18	17	8	2	4	0	2	5	3	2	0	1	3	0	0	0	1	7	0	0	3	0	0	0	0	0	0	4	0	1	8
155	6	0.2.29.1.1.1.7	Streptophyta	0	30	0	0	0	0	0	0	0	0	0	0	0	0	0	0	0	0	0	0	0	0	0	0	0	0	0	0	0	0	0	0	0	0	0	0	0	0	0	0	0	0	0	0	0	0
156	6	0.2.30.1.1.2.3	Anoxybacillus	0	2	0	0	0	0	0	0	2	0	0	0	0	0	0	0	0	0	0	0	0	0	0	0	0	0	0	0	0	0	0	0	0	0	0	0	0	0	0	0	0	0	0	0	0	0
157	6	0.2.30.1.1.2.4	Bacillus	0	50	0	0	0	0	0	0	0	0	0	0	0	0	0	0	0	0	2	4	2	3	0	0	0	0	0	0	0	0	1	1	3	0	0	0	0	0	0	0	0	0	0	0	0	0
158	6	0.2.30.1.1.2.6	Geobacillus	0	1	0	0	0	0	0	0	1	0	0	0	0	0	0	0	0	0	0	0	0	0	0	0	0	0	0	0	0	0	0	0	0	0	0	0	0	0	0	0	0	0	0	0	0	0
159	6	0.2.30.1.1.2.8	unclassified	0	24	0	0	0	0	0	0	0	0	0	0	0	0	0	0	0	0	0	0	0	0	0	0	0	0	0	0	0	0	0	0	0	0	0	0	0	0	0	0	0	0	0	0	0	0
160	6	0.2.30.1.1.4.1	Thermicanus	0	1	0	0	0	0	0	0	1	0	0	0	0	0	0	0	0	0	0	0	0	0	0	0	0	0	0	0	0	0	0	0	0	0	0	0	0	0	0	0	0	0	0	0	0	0
161	6	0.2.30.1.1.5.1	Gemella	0	4	0	0	0	0	0	0	0	0	0	0	2	0	0	0	0	0	0	0	0	0	0	0	0	0	0	0	0	0	0	0	0	0	0	0	0	0	0	0	0	0	0	0	0	0
162	6	0.2.30.1.1.8.1	Brochothrix	0	25	0	0	0	0	0	0	0	0	0	0	0	0	0	0	0	0	0	0	0	0	0	0	0	0	0	0	0	0	0	0	0	0	0	0	0	0	0	0	0	0	0	0	0	0
163	6	0.2.30.1.1.9.2	Cohnella	0	9	0	0	0	0	0	0	0	0	0	0	0	0	0	0	0	0	3	1	1	1	0	0	0	0	0	0	0	0	0	0	0	0	0	0	0	0	0	0	0	0	0	0	0	0
164	6	0.2.30.1.1.9.4	Paenibacillus	0	129	0	0	0	0	0	0	1	1	2	0	0	0	0	0	0	0	0	0	0	0	0	0	0	0	1	1	0	0	0	2	0	0	0	0	1	0	0	0	0	0	0	0	2	0
165	6	0.2.30.1.1.9.5	Saccharibacillus	0	531	0	0	0	0	0	0	0	0	0	0	0	0	0	0	0	0	0	0	0	0	0	0	0	0	51	128	170	38	0	0	0	0	0	0	0	0	0	0	0	0	0	0	0	0
166	6	0.2.30.1.1.11.1	Pasteuria	0	11	0	0	0	0	0	0	0	0	0	0	0	0	0	0	0	0	0	0	0	0	0	0	0	0	0	0	0	0	2	2	6	0	0	0	0	0	0	0	0	0	0	0	0	0
167	6	0.2.30.1.1.12.5	Kurthia	0	1	0	0	0	0	0	0	0	0	0	0	0	0	0	0	0	0	0	0	0	0	0	0	0	0	0	0	0	0	0	0	0	0	0	0	0	0	0	0	0	0	0	0	0	0
168	6	0.2.30.1.1.12.14	Sporosarcina	0	160	0	0	0	0	1	0	0	1	0	0	0	0	0	0	0	1	0	0	0	0	0	0	0	0	0	0	0	0	0	0	0	0	0	0	0	0	0	0	1	0	0	0	0	0
169	6	0.2.30.1.1.12.17	unclassified	0	340	0	0	0	0	1	3	2	3	0	0	0	0	1	0	0	0	40	20	17	11	0	0	0	0	0	1	0	0	0	2	0	2	0	0	0	0	1	0	1	0	0	0	2	0
170	6	0.2.30.1.1.14.5	Staphylococcus	0	759583	3	2	1	0	1	2	2	0	2	0	6	0	2	1	4	2	8	2	4	1	1	3	1	2	5	1	5	0	2	1	4	0	3	5	0	0	8	1	3	7	7	0	1	19
171	6	0.2.30.1.1.14.6	unclassified	0	60	0	0	0	0	0	0	0	0	0	0	0	0	0	0	0	0	0	0	0	0	0	0	0	0	0	0	0	0	0	0	0	0	0	0	0	0	0	0	0	0	0	0	0	0
172	6	0.2.30.1.1.17.1	unclassified	0	518755	1	1	2	1	5	10	3	5	11	2	4	2	55	78	18	44	109170	64206	103394	34546	12	8	20	9	3	5	3	4	1	2	1	1	5	3	7	0	6	2	2	1	6	0	4	19
173	6	0.2.30.1.2.1.2	Aerococcus	0	11	0	0	0	0	0	0	0	0	2	0	5	0	0	0	0	0	0	0	0	0	0	0	0	0	0	0	0	0	0	0	0	0	0	0	0	0	0	0	0	0	0	0	0	0
174	6	0.2.30.1.2.2.16	Trichococcus	0	1	0	0	0	0	0	0	0	0	0	0	0	0	0	0	0	0	0	0	0	0	0	0	0	0	0	0	0	0	0	0	0	0	0	0	0	0	0	0	0	0	0	0	0	0
175	6	0.2.30.1.2.3.2	Enterococcus	0	729589	2	7	0	2	1	1	0	1	0	0	3	1	0	2	2	5	11	7	3	2	0	2	1	3	1	4	0	0	0	1	5	1	5	7	0	1	16	3	18	41	58481	56733	43975	50131
176	6	0.2.30.1.2.3.7	unclassified	0	916	0	0	0	0	0	0	0	1	0	0	0	0	0	0	0	0	0	0	0	0	0	0	0	0	0	0	0	0	0	0	0	0	0	0	0	0	0	0	0	1	59	74	54	74
177	6	0.2.30.1.2.4.1	Lactobacillus	0	1264083	2	4	1	0	7	6	4	1	0	1	0	1	9	16	6	3	12	6	3	1	0	7	3	2	0	6	0	0	2	1	3	0	4	14	5	5	3	2	3	1	9	1	2	22
178	6	0.2.30.1.2.4.4	unclassified	0	198	0	0	0	0	0	0	1	0	0	0	0	0	0	0	0	0	0	0	0	0	0	0	0	0	0	0	0	0	0	0	1	0	0	0	0	0	0	0	0	0	0	0	0	0
179	6	0.2.30.1.2.6.1	Lactococcus	0	7	0	0	0	0	0	0	0	0	0	0	0	0	0	1	0	0	0	0	0	0	0	0	0	0	0	0	0	0	0	0	0	0	0	0	0	0	0	0	0	0	0	0	0	1
180	6	0.2.30.1.2.6.3	Streptococcus	0	146342	1	0	0	0	1	0	2	0	1	0	4	1	0	0	0	0	0	0	0	0	0	0	0	0	1	2	0	0	0	0	2	0	0	0	0	0	0	0	0	2	0	0	1	4
181	6	0.2.30.1.2.6.4	unclassified	0	7	0	0	0	0	0	0	0	0	0	0	0	0	0	0	0	0	0	0	0	0	0	0	0	0	0	0	0	0	0	0	0	0	0	0	0	0	0	0	0	0	0	0	0	0
182	6	0.2.30.1.2.7.1	unclassified	0	780	0	0	0	0	0	0	0	0	0	0	0	0	0	0	0	0	0	0	1	0	0	0	0	0	0	0	0	0	0	0	0	0	0	0	0	0	0	0	0	0	21	16	17	22
183	6	0.2.30.1.3.1.1	unclassified	0	749	0	0	0	0	0	0	0	0	0	0	0	0	0	0	0	0	2	4	1	2	0	0	0	0	0	0	0	0	0	0	0	0	0	0	0	0	0	0	0	0	4	13	2	5
184	6	0.2.30.2.1.1.4	Clostridium_sensu_stricto	0	730260	2	5	2	2	2	10	0	0	1	3	4	0	0	13	1	4	10	4	3	1	1	3	2	0	0	6	2	0	89	10	20	4	103186	120876	56343	65236	25	2	11	11	6	6	4	15
185	6	0.2.30.2.1.1.10	unclassified	0	614	0	0	0	0	0	0	0	0	0	0	0	0	0	0	0	0	0	0	0	0	0	0	0	0	1	0	0	0	4	0	3	0	51	58	38	66	0	0	0	0	0	0	0	0
186	6	0.2.30.2.1.5.3	Thermoanaerobacterium	0	1	0	0	0	0	0	0	0	0	0	0	0	0	0	0	0	0	0	0	0	0	0	0	0	0	0	0	0	0	0	0	0	0	0	0	0	0	0	1	0	0	0	0	0	0
187	6	0.2.30.2.1.7.1	Anaerococcus	0	14	0	0	0	0	0	0	0	0	0	0	0	0	0	0	0	0	0	0	0	0	0	0	0	0	0	0	0	0	0	0	1	0	0	0	0	0	0	0	0	0	0	0	1	0
188	6	0.2.30.2.1.7.2	Finegoldia	0	2	0	0	0	0	1	0	0	0	0	0	0	0	0	0	0	0	0	0	0	0	0	0	0	0	0	0	0	0	0	0	0	0	0	0	0	0	0	0	0	0	0	0	0	0
189	6	0.2.30.2.1.7.6	Peptoniphilus	0	2	0	0	0	0	0	0	0	0	0	0	0	0	0	0	0	0	0	0	0	0	0	0	0	0	0	0	0	0	0	0	0	0	0	0	0	0	0	0	0	0	0	0	0	0
190	6	0.2.30.2.1.15.5	Eubacterium	0	1	0	0	0	0	0	0	0	0	0	0	0	0	0	0	0	0	0	0	0	0	0	0	0	0	0	0	0	0	0	0	0	0	0	0	0	0	0	0	0	0	0	0	0	0
191	6	0.2.30.2.1.17.3	Heliophilum	0	7	0	0	0	0	0	0	0	0	0	0	0	0	0	0	0	0	0	0	0	0	0	0	0	0	0	0	0	0	0	0	0	0	0	0	0	0	0	0	0	0	1	1	0	1
192	6	0.2.30.2.1.21.2	Anaerostipes	0	856312	9	12	2	0	2	7	4	0	159	24	17	12	89430	103756	55543	49286	63	76	61	35	17	9	1	8	3	13	2	2	5	3	10	0	5	3	0	0	8	3	3	5	10	2	0	9
193	6	0.2.30.2.1.21.3	Blautia	0	185402	1	4	0	0	1	3	1	0	0	4	1	0	3	4	0	0	1	5	1	0	1	4	2	0	22	10	1	5	42041	31182	57908	16954	7	6	2	0	6	2	2	3	2	0	0	6
194	6	0.2.30.2.1.21.7	Clostridium_XlVa	0	57	0	0	0	0	0	3	0	0	0	0	0	0	0	0	0	0	0	0	0	0	0	2	0	0	0	0	0	0	10	9	16	1	0	0	0	0	0	0	0	0	0	0	0	0
195	6	0.2.30.2.1.21.8	Clostridium_XlVb	0	1	0	0	0	0	0	0	0	0	0	0	0	0	0	0	0	0	0	0	0	0	0	0	0	0	0	0	0	0	0	0	0	0	0	0	0	0	0	0	0	0	0	0	0	0
196	6	0.2.30.2.1.21.9	Coprococcus	0	18	0	0	0	0	0	1	0	0	0	1	0	0	0	0	0	0	0	2	0	0	0	0	0	0	0	1	0	0	0	0	0	0	0	6	0	0	0	0	0	0	1	0	0	0
197	6	0.2.30.2.1.21.10	Dorea	0	317624	5	1	0	1	1	1	0	0	2	0	1	1	3	2	3	0	1	1	4	0	0	3	1	0	1	2	3	0	1	0	1	0	56	8	1	8	84912	38322	62448	60889	13	8	2	2
198	6	0.2.30.2.1.21.16	Lachnospiracea_incertae_sedis	0	19	0	1	0	0	0	1	0	0	0	0	0	0	0	0	0	0	0	0	0	0	0	0	0	0	0	0	0	0	0	0	0	0	0	2	0	0	0	0	0	0	0	0	0	0
199	6	0.2.30.2.1.21.24	Roseburia	0	30	0	3	0	0	0	2	0	0	0	3	0	0	0	2	0	0	0	1	0	0	0	4	0	0	0	2	0	0	0	2	0	0	0	3	0	0	0	0	0	0	1	0	0	0
200	6	0.2.30.2.1.21.28	unclassified	0	134	0	4	0	0	0	1	0	0	0	2	0	0	1	3	1	0	0	1	0	0	0	3	0	0	0	4	0	0	0	5	0	0	0	4	0	0	6	0	0	1	6	0	0	0
201	6	0.2.30.2.1.22.3	Desulfitobacterium	0	2	0	0	0	0	0	0	0	0	0	0	0	0	0	0	0	0	0	0	0	0	0	0	0	0	0	0	0	0	0	0	0	0	0	0	0	0	0	2	0	0	0	0	0	0
202	6	0.2.30.2.1.23.2	Desulfotomaculum	0	6	0	0	0	0	0	0	0	0	0	0	0	0	0	0	0	0	0	0	0	0	0	0	0	0	0	0	0	0	0	0	0	0	0	0	0	0	0	0	2	0	0	0	0	0
203	6	0.2.30.2.1.25.2	Clostridium_XI	0	64	0	0	0	0	0	0	0	0	0	0	0	0	0	0	0	0	0	1	0	0	0	0	0	0	0	0	0	0	0	0	0	0	2	0	0	0	2	0	0	0	7	0	2	4
204	6	0.2.30.2.1.25.5	Peptostreptococcus	0	1	0	0	0	0	0	0	0	0	0	0	0	0	0	0	0	0	0	0	0	0	0	0	0	0	0	0	0	0	0	0	0	0	0	0	0	0	0	0	0	0	0	0	0	0
205	6	0.2.30.2.1.26.7	Clostridium_IV	0	7	0	0	0	0	0	0	0	0	0	0	0	0	0	0	0	0	0	1	0	0	0	0	0	0	0	0	0	0	1	1	2	1	0	0	0	0	0	0	0	0	0	0	0	0
206	6	0.2.30.2.1.26.9	Faecalibacterium	0	58	1	1	0	0	0	5	0	0	0	3	0	0	0	1	0	0	0	1	0	0	0	5	0	0	0	3	0	0	0	3	0	0	0	5	0	0	2	0	0	0	7	0	0	0
207	6	0.2.30.2.1.26.13	Oscillibacter	0	1	0	0	0	0	0	0	0	0	0	0	0	0	0	0	0	0	0	0	0	0	0	0	0	0	0	0	0	0	0	0	0	0	0	0	0	0	0	0	0	0	0	0	0	0
208	6	0.2.30.2.1.26.16	Ruminococcus	0	80	0	4	0	0	0	3	0	0	0	3	0	0	0	5	0	0	0	3	0	0	0	1	0	0	0	3	0	0	2	7	4	0	0	7	0	0	2	0	0	0	2	0	0	0
209	6	0.2.30.2.1.26.19	Subdoligranulum	0	3	0	0	0	0	0	0	0	0	0	0	0	0	0	0	0	0	0	0	0	0	0	1	0	0	0	0	0	0	0	0	0	0	0	0	0	0	0	0	0	0	0	0	0	0
210	6	0.2.30.2.1.26.20	unclassified	0	30	0	2	0	0	0	1	0	0	0	1	0	0	0	0	0	0	0	1	0	0	0	0	0	0	0	1	0	0	0	2	0	0	0	1	0	0	1	0	0	1	1	0	0	0
211	6	0.2.30.2.1.28.1	unclassified	0	21	0	1	0	0	0	0	0	0	0	0	0	0	0	0	0	0	1	0	0	0	0	1	0	0	0	1	0	0	1	0	0	0	0	3	0	0	0	0	0	0	1	0	0	0
212	6	0.2.30.2.2.1.1	Halanaerobium	0	1	0	0	0	0	0	0	0	0	0	0	0	0	0	0	0	0	0	0	0	0	0	0	0	0	0	0	0	0	0	0	1	0	0	0	0	0	0	0	0	0	0	0	0	0
213	6	0.2.30.2.4.1.11	Thermoanaerobacter	0	8	0	0	0	0	0	0	0	0	0	0	0	0	0	0	0	0	0	0	0	0	0	0	0	0	0	0	0	0	0	0	0	0	3	0	0	0	0	0	0	0	0	0	0	0
214	6	0.2.30.3.1.1.4	Clostridium_XVIII	0	11	0	0	0	0	0	0	0	0	0	0	0	0	0	0	0	0	0	0	0	0	0	0	0	0	0	0	0	0	0	0	0	0	0	0	0	0	0	0	0	0	0	0	0	0
215	6	0.2.30.3.1.1.7	Erysipelotrichaceae_incertae_sedis	0	7	0	0	0	0	0	0	0	0	0	0	0	0	0	0	0	0	0	0	0	0	0	0	0	0	0	0	0	0	0	0	0	0	0	0	0	0	0	0	0	0	0	0	0	0
216	6	0.2.30.3.1.1.12	unclassified	0	5	0	0	0	0	0	0	0	0	0	0	0	0	0	0	0	0	0	1	0	0	0	2	0	0	0	0	0	0	0	0	0	0	0	0	0	0	0	0	0	0	0	0	0	0
217	6	0.2.30.4.1.1.2	Phascolarctobacterium	0	4	0	0	0	0	0	0	0	0	0	1	0	0	0	0	0	0	0	0	0	0	0	0	0	0	0	0	0	0	0	0	0	0	0	0	0	0	0	0	0	0	0	0	0	0
218	6	0.2.30.4.1.2.12	Dialister	0	14	0	0	0	0	0	1	0	0	0	2	0	0	0	0	0	0	0	0	0	0	0	1	0	0	0	0	0	0	0	0	0	0	0	1	0	0	1	0	0	0	1	0	0	0
219	6	0.2.30.4.1.2.22	Selenomonas	0	1	0	0	0	0	0	0	0	0	0	0	0	0	0	0	0	0	0	0	0	0	0	0	0	0	0	0	0	0	0	0	1	0	0	0	0	0	0	0	0	0	0	0	0	0
220	6	0.2.30.4.1.2.30	unclassified	0	1	0	0	0	0	1	0	0	0	0	0	0	0	0	0	0	0	0	0	0	0	0	0	0	0	0	0	0	0	0	0	0	0	0	0	0	0	0	0	0	0	0	0	0	0
221	6	0.2.30.6.1.1.1	unclassified	0	56	0	0	0	0	0	0	0	0	0	0	0	0	0	0	0	0	0	0	1	0	0	0	0	0	0	0	0	0	0	0	0	0	0	0	0	0	3	0	0	0	1	0	0	0
222	6	0.2.36.1.1.1.1	unclassified	0	92	0	2	0	0	0	2	0	0	0	0	0	0	0	2	0	0	0	0	0	0	0	2	0	0	0	1	0	0	1	0	0	0	0	1	1	0	2	0	0	1	5	0	0	1
[truncated: 85 more columns]

## Sheet: Only Equimolar
taxlevel	rankID	taxon	Equal_DNA_mix_S41_Run2	Equal_DNA_mix_S42_Run2	Equal_DNA_mix_S43_Run2	Pool3_1_S21_Run1	Pool3_1_S21_Run3	Pool3_2_S22_Run1	Pool3_2_S22_Run3	Pool3_3_S23_Run1	Pool3_3_S23_Run3	Pool3_4_S24_Run1	Pool3_4_S24_Run3	Pool3_5_S25_Run1	Pool3_5_S25_Run3	Pool3_6_S26_Run1	Pool3_6_S26_Run3
6	0.1.2.3.1.1.5	Halobacterium	0	0	0	0	0	0	0	0	0	0	0	0	0	0	0
6	0.2.1.1.1.1.1	Gp1	0	0	0	0	0	0	0	0	0	0	0	0	0	0	0
6	0.2.1.20.1.1.1	Gp3	0	0	0	0	0	0	0	0	0	0	0	0	0	0	0
6	0.2.2.1.2.2.2	Actinomyces	257	333	191	489	620	675	944	589	661	423	618	574	750	546	794
6	0.2.2.1.2.10.1	Corynebacterium	0	0	0	0	0	0	0	0	0	0	0	0	0	0	0
6	0.2.2.1.2.10.2	Turicella	0	0	0	0	0	0	0	0	0	0	0	0	0	0	0
6	0.2.2.1.2.14.1	Brachybacterium	0	0	0	0	0	0	0	0	0	0	0	0	0	0	0
6	0.2.2.1.2.15.3	Dermacoccus	0	0	0	1	1	0	0	1	0	0	0	1	0	0	0
6	0.2.2.1.2.15.7	unclassified	0	0	0	0	0	0	0	0	0	0	0	0	0	0	0
6	0.2.2.1.2.17.1	Dietzia	0	0	0	0	0	0	0	1	0	0	0	0	0	1	0
6	0.2.2.1.2.20.20	unclassified	0	0	0	0	0	0	0	0	0	0	0	0	0	0	0
6	0.2.2.1.2.24.17	Leifsonia	0	0	0	0	0	0	0	0	0	0	0	0	0	0	0
6	0.2.2.1.2.24.18	Leucobacter	0	0	0	0	0	0	0	0	0	0	0	0	0	0	0
6	0.2.2.1.2.24.28	Rathayibacter	0	0	0	0	0	0	0	0	0	0	0	0	0	0	0
6	0.2.2.1.2.25.5	Kocuria	0	0	0	0	0	0	0	0	0	0	0	0	0	0	0
6	0.2.2.1.2.25.6	Micrococcus	0	0	0	0	0	0	0	0	0	0	0	0	0	0	0
6	0.2.2.1.2.25.9	Rothia	0	0	0	0	0	0	0	0	0	0	0	0	0	0	0
6	0.2.2.1.2.28.2	Mycobacterium	0	0	0	0	0	0	0	0	1	0	0	0	0	0	0
6	0.2.2.1.2.30.1	Gordonia	0	1	0	0	0	0	0	0	0	0	0	0	0	0	0
6	0.2.2.1.2.30.4	Nocardia	0	1	0	0	0	0	0	0	0	1	0	0	0	0	0
6	0.2.2.1.2.30.5	Rhodococcus	0	1	0	0	0	1	2	2	0	0	0	0	0	0	0
6	0.2.2.1.2.30.8	Williamsia	0	0	0	0	0	0	0	0	0	0	0	0	0	0	0
6	0.2.2.1.2.30.9	unclassified	0	0	0	0	0	0	0	0	0	0	0	0	0	0	0
6	0.2.2.1.2.31.5	Nocardioides	0	0	0	0	0	0	0	0	0	0	0	0	0	0	0
6	0.2.2.1.2.33.1	Cellulosimicrobium	0	0	0	0	0	0	0	0	0	0	0	0	0	2	1
6	0.2.2.1.2.34.9	Propionibacterium	2	1	0	4	9	12	4	6	3	5	1	7	6	5	5
6	0.2.2.1.2.41.3	Streptomyces	0	0	0	0	0	0	0	0	0	0	0	0	0	0	0
6	0.2.2.1.2.46.1	unclassified	0	1	0	1	0	1	0	0	0	0	0	0	0	0	0
6	0.2.2.1.3.1.3	Bifidobacterium	1329	2093	1041	3060	2507	4003	3301	3317	2258	2221	1921	3277	2617	3229	2635
6	0.2.2.1.3.1.8	unclassified	0	1	0	1	0	0	1	1	0	2	1	1	1	0	1
6	0.2.2.1.4.1.3	Atopobium	0	0	0	0	0	0	0	0	0	0	0	0	0	0	0
6	0.2.2.1.4.1.4	Collinsella	0	0	0	0	0	0	0	0	0	0	0	1	0	0	0
6	0.2.2.1.10.1.1	unclassified	0	1	0	0	0	0	0	0	0	0	0	0	0	0	0
6	0.2.5.2.1.3.4	Odoribacter	0	0	0	0	0	0	0	0	0	0	0	0	0	0	0
6	0.2.5.2.1.3.6	Parabacteroides	0	0	0	0	0	0	0	0	0	0	0	0	0	0	0
6	0.2.5.2.1.3.8	Porphyromonas	0	1	0	1	1	0	0	2	0	0	0	1	0	0	0
6	0.2.5.2.1.3.11	unclassified	0	0	0	0	0	0	0	0	0	0	0	0	0	0	0
6	0.2.5.2.1.4.3	Prevotella	0	0	0	1	0	0	0	0	0	0	0	0	0	0	0
6	0.2.5.2.1.4.4	Xylanibacter	0	1	1	2	0	3	1	1	2	2	0	3	0	6	1
6	0.2.5.2.1.4.5	unclassified	0	0	0	0	0	0	0	0	0	0	0	0	0	0	0
6	0.2.5.2.1.5.1	Alistipes	0	0	0	2	0	0	0	0	0	0	0	0	0	0	0
6	0.2.5.2.1.6.3	Bacteroides	5820	7911	3991	8044	2065	9508	2428	7462	1769	5945	1535	8268	2180	8238	2390
6	0.2.5.2.1.7.1	unclassified	0	0	0	0	0	1	0	0	0	0	0	0	0	0	0
6	0.2.5.3.1.5.14	Sediminibacterium	0	0	0	0	0	1	0	2	1	0	0	0	0	0	0
6	0.2.5.3.1.5.17	unclassified	0	1	0	0	0	0	0	0	0	0	0	0	0	0	0
6	0.2.5.3.1.6.7	Fibrella	0	0	0	0	0	0	0	0	0	0	0	0	0	0	0
6	0.2.5.3.1.7.5	Pedobacter	0	0	0	0	0	1	0	2	0	0	0	1	2	1	2
6	0.2.5.3.1.7.8	Sphingobacterium	1	5	0	1	0	0	0	1	0	4	0	0	1	0	0
6	0.2.5.4.1.2.11	Chryseobacterium	0	0	0	0	0	0	0	0	0	0	0	0	0	0	0
6	0.2.5.4.1.2.12	Cloacibacterium	0	0	0	0	0	0	0	0	0	0	0	0	0	0	0
6	0.2.5.5.1.1.1	unclassified	0	0	0	0	0	0	1	0	0	0	0	0	0	0	0
6	0.2.9.1.1.1.1	Chloroflexus	0	0	0	0	2	0	0	1	0	0	0	0	0	0	0
6	0.2.12.1.1.1.2	Deinococcus	0	0	0	0	0	0	0	0	0	0	0	0	0	0	0
6	0.2.12.1.1.2.1	Truepera	0	0	0	0	0	0	0	1	0	0	0	0	0	0	0
6	0.2.16.1.1.1.3	Fusobacterium	0	0	0	0	0	0	0	0	0	0	0	0	0	0	0
6	0.2.16.1.1.1.4	Ilyobacter	0	3	0	0	0	0	0	0	0	0	0	0	0	0	0
6	0.2.17.1.1.1.1	Gemmatimonas	0	0	0	0	0	0	0	0	1	0	0	0	0	0	0
6	0.2.20.1.1.1.9	unclassified	0	0	0	0	0	0	0	0	0	0	0	0	0	0	0
6	0.2.21.2.3.1.2	Brevundimonas	0	0	0	2	2	1	0	3	0	0	4	7	4	0	0
6	0.2.21.2.3.1.3	Caulobacter	0	0	0	0	0	0	0	0	0	0	0	0	0	0	0
6	0.2.21.2.3.1.4	Phenylobacterium	0	1	0	0	0	0	0	0	0	0	0	0	0	0	0
6	0.2.21.2.3.1.5	unclassified	0	0	0	1	0	0	0	0	0	0	0	1	0	2	0
6	0.2.21.2.3.2.4	Hyphomonas	0	0	0	0	0	0	0	0	0	0	0	0	0	0	0
6	0.2.21.2.6.3.7	unclassified	0	0	0	0	0	0	0	0	0	0	0	0	0	0	0
6	0.2.21.2.6.4.6	Bradyrhizobium	0	1	0	1	0	0	0	0	0	0	0	0	0	0	0
6	0.2.21.2.6.4.10	Rhodopseudomonas	0	0	0	0	0	0	0	0	0	0	0	0	0	0	0
6	0.2.21.2.6.4.12	unclassified	0	0	0	0	0	0	0	0	0	0	0	0	0	0	0
6	0.2.21.2.6.5.1	Brucella	0	0	0	0	0	0	0	4	1	0	0	0	0	0	0
6	0.2.21.2.6.5.8	unclassified	0	0	0	1	0	0	0	0	0	1	0	1	0	0	0
6	0.2.21.2.6.7.10	Pedomicrobium	0	0	0	0	0	0	0	0	0	0	0	0	0	0	0
6	0.2.21.2.6.8.2	Methylobacterium	0	0	0	0	0	0	0	0	0	0	0	0	0	0	0
6	0.2.21.2.6.10.1	Aminobacter	0	0	0	0	0	0	0	0	0	0	0	0	0	0	0
6	0.2.21.2.6.10.2	Aquamicrobium	0	0	0	1	0	0	0	0	0	1	0	4	1	1	0
6	0.2.21.2.6.10.5	Mesorhizobium	0	0	0	0	0	0	0	0	0	0	0	0	0	0	0
6	0.2.21.2.6.11.3	Rhizobium	0	0	0	0	0	0	0	0	0	0	0	0	0	0	0
6	0.2.21.2.6.15.1	unclassified	0	0	0	0	0	0	0	0	0	0	0	0	0	0	0
6	0.2.21.2.7.1.41	Paracoccus	0	0	0	0	0	0	0	0	0	0	0	0	0	0	0
6	0.2.21.2.7.1.44	Phaeobacter	3	3	0	1	2	5	4	4	1	2	2	3	5	1	3
6	0.2.21.2.7.1.52	Rhodobacter	690	998	509	1269	740	1407	979	1173	666	859	543	1255	816	1300	898
6	0.2.21.2.7.1.88	unclassified	3	2	0	1	2	3	3	0	0	4	2	0	1	0	1
6	0.2.21.2.8.1.1	Acetobacter	0	0	0	0	0	0	0	0	0	0	0	0	0	0	0
6	0.2.21.2.8.1.3	Acidiphilium	0	0	0	0	0	0	0	0	0	0	0	0	0	0	0
6	0.2.21.2.8.1.12	Gluconacetobacter	0	0	0	0	0	0	0	0	0	0	0	0	0	0	0
6	0.2.21.2.8.1.22	Roseomonas	0	0	0	0	0	0	0	0	0	0	0	0	0	0	0
6	0.2.21.2.8.1.28	unclassified	0	0	0	0	0	0	0	0	0	0	0	0	0	0	0
6	0.2.21.2.8.2.1	Azospirillum	0	0	0	0	0	0	0	0	0	0	0	0	0	0	0
6	0.2.21.2.9.2.1	Mitochondria_genus_incertae_sedis	0	0	0	0	0	0	0	0	0	0	0	0	0	0	0
6	0.2.21.2.11.2.5	Sphingobium	0	0	1	0	0	0	0	0	0	0	0	0	0	0	0
6	0.2.21.2.11.2.6	Sphingomonas	0	0	0	1	0	0	0	0	0	0	0	0	0	0	0
6	0.2.21.2.11.2.7	Sphingopyxis	0	0	0	0	0	0	0	0	0	0	0	0	0	0	0
6	0.2.21.2.11.2.8	Sphingosinicella	0	0	0	0	0	0	0	0	0	0	0	0	0	0	0
6	0.2.21.2.11.2.11	unclassified	0	0	0	0	0	0	0	0	0	0	0	0	0	0	0
6	0.2.21.3.1.1.1	Achromobacter	0	0	0	0	2	0	0	0	0	0	0	0	0	0	0
6	0.2.21.3.1.1.3	Alcaligenes	0	0	0	0	0	0	0	0	0	0	0	0	0	0	0
6	0.2.21.3.1.1.5	Bordetella	0	0	0	0	0	0	0	0	0	0	0	0	0	0	0
6	0.2.21.3.1.1.17	unclassified	0	2	0	1	0	2	1	4	0	0	0	1	1	8	4
6	0.2.21.3.1.2.1	Burkholderia	0	0	0	0	0	0	0	0	0	0	0	0	0	0	0
6	0.2.21.3.1.3.1	Aquabacterium	2	2	2	0	0	1	0	1	0	0	0	0	0	1	1
6	0.2.21.3.1.3.13	Tepidimonas	0	0	0	0	0	0	0	0	0	0	0	0	0	0	0
6	0.2.21.3.1.4.1	Acidovorax	0	0	0	0	0	0	0	0	0	0	0	0	0	0	0
6	0.2.21.3.1.4.7	Comamonas	0	0	0	0	0	0	0	0	0	0	0	0	0	0	0
6	0.2.21.3.1.4.9	Delftia	0	0	0	1	0	0	0	0	0	0	0	0	0	0	0
6	0.2.21.3.1.4.20	Pelomonas	0	0	0	0	0	0	0	0	0	0	0	0	0	0	0
6	0.2.21.3.1.4.33	unclassified	0	3	1	0	0	0	0	5	1	1	1	4	5	1	0
6	0.2.21.3.1.5.3	Herbaspirillum	0	0	0	0	0	0	0	0	0	0	0	0	0	0	0
6	0.2.21.3.1.5.6	Massilia	0	0	0	0	0	1	0	0	0	0	0	0	0	0	0
6	0.2.21.3.1.5.11	Undibacterium	0	0	0	0	0	0	0	0	0	0	0	1	0	0	1
6	0.2.21.3.1.6.1	Parasutterella	0	0	0	0	0	0	0	0	0	0	0	0	0	0	0
6	0.2.21.3.1.6.2	Sutterella	0	0	0	0	0	0	0	0	0	0	0	0	0	0	0
6	0.2.21.3.1.7.1	unclassified	0	0	0	0	0	0	0	0	0	0	0	0	0	0	0
6	0.2.21.3.2.1.1	Hydrogenophilus	0	0	0	0	0	0	0	0	0	0	0	0	0	0	0
6	0.2.21.3.4.1.12	Eikenella	0	0	0	0	0	0	0	0	0	0	0	0	0	0	0
6	0.2.21.3.4.1.30	unclassified	13	13	9	21	7	44	10	31	7	19	8	29	14	38	7
6	0.2.21.3.6.1.13	Shinella	0	0	0	0	0	0	0	0	0	0	0	0	0	0	0
6	0.2.21.4.1.1.2	Peredibacter	0	1	0	0	0	0	0	0	0	0	0	0	0	0	0
6	0.2.21.4.1.2.2	Vampirovibrio	0	0	0	0	0	1	0	0	0	1	0	2	1	0	0
6	0.2.21.4.5.4.3	Desulfovibrio	0	0	0	0	0	0	0	0	0	0	0	0	0	0	0
6	0.2.21.4.5.5.1	unclassified	0	0	0	0	0	0	0	0	0	0	0	0	0	0	0
6	0.2.21.4.7.2.2	Geobacter	0	0	0	0	0	0	0	0	0	0	0	0	0	0	0
6	0.2.21.4.8.7.2	Chondromyces	0	0	0	0	0	0	0	0	0	0	0	0	0	0	0
6	0.2.21.4.8.7.4	unclassified	0	0	0	0	0	0	0	0	0	0	0	0	0	0	0
6	0.2.21.4.10.1.1	unclassified	0	0	0	0	0	0	0	0	0	0	0	0	0	0	0
6	0.2.21.5.1.3.3	Sulfurimonas	1	0	0	0	0	0	0	0	0	0	0	0	0	0	0
6	0.2.21.6.1.1.14	Escherichia_Shigella	0	1	1	0	0	4	0	4	0	1	0	2	1	0	3
6	0.2.21.6.1.1.42	Yersinia	0	0	0	0	0	0	0	0	0	1	0	0	0	1	1
6	0.2.21.6.1.1.44	unclassified	149	211	101	286	212	359	268	276	188	202	172	321	225	357	320
6	0.2.21.6.3.1.10	Vibrio	0	0	0	0	0	0	0	0	0	0	0	0	0	0	0
6	0.2.21.6.5.1.1	Aeromonas	0	0	0	0	1	0	0	0	0	0	0	0	0	0	0
6	0.2.21.6.6.1.4	Alishewanella	0	0	0	0	0	0	0	0	0	0	0	0	0	0	0
6	0.2.21.6.6.6.1	Idiomarina	0	0	0	0	0	0	0	0	0	0	0	0	0	0	0
6	0.2.21.6.6.8.2	Pseudoalteromonas	0	0	0	0	0	0	0	0	0	0	0	0	0	0	0
6	0.2.21.6.6.10.1	Shewanella	0	0	0	0	0	0	0	0	0	0	0	0	0	0	0
6	0.2.21.6.8.1.1	Allochromatium	0	0	0	0	0	1	0	0	0	0	0	0	0	0	0
6	0.2.21.6.8.1.9	Rheinheimera	0	0	0	0	0	0	0	0	0	0	0	0	0	0	0
6	0.2.21.6.12.6.4	Marinomonas	0	0	0	0	0	0	0	0	0	0	0	1	0	0	0
6	0.2.21.6.12.6.17	unclassified	0	0	0	0	0	2	0	0	0	0	0	0	0	0	0
6	0.2.21.6.13.1.8	Haemophilus	0	0	0	0	0	0	0	0	0	0	0	0	0	0	0
6	0.2.21.6.13.1.16	unclassified	0	0	0	0	0	0	0	0	0	0	0	0	0	0	0
6	0.2.21.6.14.1.1	Acinetobacter	7824	10454	5191	11969	4235	13889	5235	10647	3673	8647	3103	12042	4521	11908	4651
6	0.2.21.6.14.1.3	Enhydrobacter	0	0	0	0	0	0	0	0	0	0	1	0	0	0	0
6	0.2.21.6.14.1.7	unclassified	0	2	1	0	0	0	1	0	0	1	0	2	0	0	1
6	0.2.21.6.14.2.1	Azomonas	0	0	0	0	0	0	0	0	0	0	0	1	0	0	0
6	0.2.21.6.14.2.5	Pseudomonas	5406	6543	4017	8883	3802	11175	5280	8777	3856	6706	3016	8809	3902	12278	5657
6	0.2.21.6.14.2.9	unclassified	25	39	26	47	20	68	18	33	18	46	21	43	20	44	16
6	0.2.21.6.14.4.1	unclassified	0	0	0	2	0	1	0	2	0	0	1	0	0	1	0
6	0.2.21.6.15.3.2	Leucothrix	0	0	0	1	0	0	0	0	0	1	0	0	1	0	0
6	0.2.21.6.16.2.2	Arenimonas	0	0	0	0	0	0	0	0	0	0	0	0	0	0	0
6	0.2.21.6.16.2.9	Luteibacter	0	0	0	0	0	0	0	0	0	0	0	0	0	0	0
6	0.2.21.6.16.2.13	Pseudoxanthomonas	0	0	0	0	0	1	0	0	0	0	0	0	0	0	0
6	0.2.21.6.16.2.17	Stenotrophomonas	2	4	0	0	0	1	0	5	1	1	1	1	1	0	0
6	0.2.21.6.16.2.20	Xanthomonas	0	0	0	0	0	0	0	0	0	0	0	0	0	0	0
6	0.2.21.6.17.1.1	unclassified	0	3	3	3	0	2	2	0	1	0	0	0	2	0	1
6	0.2.21.7.1.1.1	unclassified	0	0	0	0	0	0	0	0	0	1	0	0	0	0	0
6	0.2.27.5.1.2.1	Akkermansia	2310	3308	1775	5685	2695	6650	3261	3831	1656	3910	1901	4824	2427	5453	2759
6	0.2.29.1.1.1.7	Streptophyta	0	0	0	0	0	0	0	0	0	0	0	0	0	0	0
6	0.2.30.1.1.2.3	Anoxybacillus	0	0	0	0	0	0	0	0	0	0	0	0	0	0	0
6	0.2.30.1.1.2.4	Bacillus	0	1	1	1	6	0	4	0	3	0	1	0	3	2	0
6	0.2.30.1.1.2.6	Geobacillus	0	0	0	0	0	0	0	0	0	0	0	0	0	0	0
6	0.2.30.1.1.2.8	unclassified	0	0	0	0	0	0	0	0	0	0	0	0	2	0	0
6	0.2.30.1.1.4.1	Thermicanus	0	0	0	0	0	0	0	0	0	0	0	0	0	0	0
6	0.2.30.1.1.5.1	Gemella	0	0	0	0	0	0	0	0	0	0	0	0	0	0	0
6	0.2.30.1.1.8.1	Brochothrix	0	0	0	0	0	0	0	0	0	0	1	0	0	0	0
6	0.2.30.1.1.9.2	Cohnella	1	0	0	1	0	1	0	0	0	0	0	0	0	0	0
6	0.2.30.1.1.9.4	Paenibacillus	0	0	0	0	0	0	0	0	0	0	0	3	4	4	1
6	0.2.30.1.1.9.5	Saccharibacillus	3	7	4	2	1	6	1	5	0	3	0	9	2	6	1
6	0.2.30.1.1.11.1	Pasteuria	0	1	0	0	0	0	0	0	0	0	0	0	0	0	0
6	0.2.30.1.1.12.5	Kurthia	0	0	0	0	0	0	0	0	0	0	0	0	0	0	0
6	0.2.30.1.1.12.14	Sporosarcina	0	0	0	0	1	0	1	2	0	0	0	0	2	0	0
6	0.2.30.1.1.12.17	unclassified	1	9	6	9	2	14	9	9	3	3	8	8	5	1	7
6	0.2.30.1.1.14.5	Staphylococcus	6036	7445	3994	9263	4105	11129	5036	9092	3973	6711	3040	8812	4068	9850	4600
6	0.2.30.1.1.14.6	unclassified	0	2	0	0	0	2	0	0	2	3	0	1	0	1	2
6	0.2.30.1.1.17.1	unclassified	10536	12363	7756	18174	11126	22543	14137	18561	10781	13579	8175	17427	10680	18852	11929
6	0.2.30.1.2.1.2	Aerococcus	0	0	0	0	0	0	0	0	0	0	0	0	0	0	0
6	0.2.30.1.2.2.16	Trichococcus	0	0	0	0	0	0	0	0	0	0	0	0	0	0	0
6	0.2.30.1.2.3.2	Enterococcus	1350	1623	885	2704	2701	3519	3847	2770	2832	1949	2252	2972	3086	2878	3153
6	0.2.30.1.2.3.7	unclassified	2	5	4	3	3	3	9	4	5	6	1	1	5	4	5
6	0.2.30.1.2.4.1	Lactobacillus	8813	12734	5840	16196	5590	20410	8660	16381	5427	12667	4987	18581	7066	17130	6193
6	0.2.30.1.2.4.4	unclassified	2	3	3	2	0	4	3	3	0	0	3	3	2	3	0
6	0.2.30.1.2.6.1	Lactococcus	0	1	0	0	0	0	0	0	0	0	0	0	0	0	0
6	0.2.30.1.2.6.3	Streptococcus	434	707	331	774	225	924	290	718	177	497	163	876	264	784	241
6	0.2.30.1.2.6.4	unclassified	0	0	0	0	0	0	1	0	0	1	0	0	0	1	0
6	0.2.30.1.2.7.1	unclassified	9	12	13	8	4	18	17	6	7	17	12	8	12	8	11
6	0.2.30.1.3.1.1	unclassified	20	116	70	16	10	59	45	23	11	83	45	19	12	33	11
6	0.2.30.2.1.1.4	Clostridium_sensu_stricto	3206	4658	2274	5661	2962	7517	4101	5841	3029	4487	2417	7673	4179	5981	3443
6	0.2.30.2.1.1.10	unclassified	6	10	8	7	8	10	7	5	4	9	1	9	7	4	4
6	0.2.30.2.1.5.3	Thermoanaerobacterium	0	0	0	0	0	0	0	0	0	0	0	0	0	0	0
6	0.2.30.2.1.7.1	Anaerococcus	0	0	0	0	0	0	0	0	0	0	0	0	0	0	0
6	0.2.30.2.1.7.2	Finegoldia	0	0	1	0	0	0	0	0	0	0	0	0	0	0	0
6	0.2.30.2.1.7.6	Peptoniphilus	0	0	0	0	0	0	0	0	0	0	0	1	0	0	0
6	0.2.30.2.1.15.5	Eubacterium	0	0	0	0	0	0	0	0	0	0	0	0	0	0	0
6	0.2.30.2.1.17.3	Heliophilum	0	0	0	0	0	0	0	0	0	0	0	0	0	0	1
6	0.2.30.2.1.21.2	Anaerostipes	3444	4363	2289	5812	2675	6999	3392	6155	2784	4478	2047	6217	2967	6027	2909
6	0.2.30.2.1.21.3	Blautia	1409	2365	1111	3197	1963	3725	2314	3064	1742	2323	1451	3608	2129	3025	1965
6	0.2.30.2.1.21.7	Clostridium_XlVa	1	2	0	2	0	0	3	0	0	0	0	1	0	3	0
6	0.2.30.2.1.21.8	Clostridium_XlVb	0	0	0	0	0	0	0	0	0	0	0	0	0	0	0
6	0.2.30.2.1.21.9	Coprococcus	0	0	0	0	0	0	0	0	0	0	0	0	0	0	0
6	0.2.30.2.1.21.10	Dorea	2831	4338	2007	5552	4110	6362	4623	5800	4181	4282	3163	8567	6117	5016	3742
6	0.2.30.2.1.21.16	Lachnospiracea_incertae_sedis	0	0	0	0	0	0	0	1	0	1	0	3	0	0	0
6	0.2.30.2.1.21.24	Roseburia	0	0	0	0	0	0	0	0	0	0	0	0	0	0	0
6	0.2.30.2.1.21.28	unclassified	3	15	6	8	0	3	3	0	0	3	5	7	1	1	1
6	0.2.30.2.1.22.3	Desulfitobacterium	0	0	0	0	0	0	0	0	0	0	0	0	0	0	0
6	0.2.30.2.1.23.2	Desulfotomaculum	0	0	0	0	0	0	0	0	0	0	0	0	0	3	1
6	0.2.30.2.1.25.2	Clostridium_XI	0	0	0	0	0	2	0	0	0	0	0	0	0	0	0
6	0.2.30.2.1.25.5	Peptostreptococcus	0	0	0	0	0	0	0	0	0	0	0	0	0	0	0
6	0.2.30.2.1.26.7	Clostridium_IV	0	0	0	1	0	0	0	0	0	0	0	0	0	0	0
6	0.2.30.2.1.26.9	Faecalibacterium	0	0	0	1	0	0	0	0	0	0	0	0	0	0	0
6	0.2.30.2.1.26.13	Oscillibacter	0	0	0	0	0	0	0	0	0	0	0	0	0	0	0
6	0.2.30.2.1.26.16	Ruminococcus	0	0	0	1	1	0	0	0	0	0	0	1	0	0	0
6	0.2.30.2.1.26.19	Subdoligranulum	0	0	0	0	0	0	0	0	0	0	0	0	0	1	0
6	0.2.30.2.1.26.20	unclassified	0	0	0	2	0	0	0	0	0	0	0	0	0	0	0
6	0.2.30.2.1.28.1	unclassified	2	0	0	2	0	0	0	0	0	0	0	0	1	0	0
6	0.2.30.2.2.1.1	Halanaerobium	0	0	0	0	0	0	0	0	0	0	0	0	0	0	0
6	0.2.30.2.4.1.11	Thermoanaerobacter	0	0	0	0	0	0	0	0	0	0	0	0	0	0	0
6	0.2.30.3.1.1.4	Clostridium_XVIII	0	0	0	0	0	0	0	0	0	0	0	0	0	1	0
6	0.2.30.3.1.1.7	Erysipelotrichaceae_incertae_sedis	0	0	0	0	0	0	0	0	0	0	0	2	0	1	0
6	0.2.30.3.1.1.12	unclassified	0	0	0	0	0	0	0	0	0	0	0	0	0	0	0
6	0.2.30.4.1.1.2	Phascolarctobacterium	0	0	0	1	0	0	0	0	0	0	0	0	0	0	0
6	0.2.30.4.1.2.12	Dialister	0	0	0	1	0	0	0	0	0	0	0	0	0	0	0
6	0.2.30.4.1.2.22	Selenomonas	0	0	0	0	0	0	0	0	0	0	0	0	0	0	0
6	0.2.30.4.1.2.30	unclassified	0	0	0	0	0	0	0	0	0	0	0	0	0	0	0
6	0.2.30.6.1.1.1	unclassified	2	5	4	2	3	5	2	1	0	3	1	1	1	3	0
6	0.2.36.1.1.1.1	unclassified	3	4	1	2	2	3	2	1	1	5	0	2	4	2	1

## Sheet: Pool 1 Only
taxlevel	rankID	taxon	Pool1_1_S27_Run1	Pool1_1_S27_Run3	Pool1_2_S28_Run1	Pool1_2_S28_Run3	Pool1_3_S29_Run1	Pool1_3_S29_Run3	Pool1_4_S30_Run1	Pool1_4_S30_Run3	Pool1_5_S31_Run1	Pool1_5_S31_Run3	Pool1_6_S32_Run1	Pool1_6_S32_Run3	Pool1_7_S33_Run1	Pool1_7_S33_Run3	Stagger_1_mix_S44_Run2	Stagger_1_mix_S45_Run2	Stagger_1_mix_S46_Run2
6	0.1.2.3.1.1.5	Halobacterium	0	0	0	0	0	0	0	0	0	0	0	0	0	0	0	0	0
6	0.2.1.1.1.1.1	Gp1	0	0	0	0	0	0	0	0	0	0	0	0	0	0	0	0	0
6	0.2.1.20.1.1.1	Gp3	0	0	0	0	0	0	0	0	0	0	0	0	0	0	0	0	0
6	0.2.2.1.2.2.2	Actinomyces	0	0	2	1	0	0	1	0	1	0	1	0	0	0	2	1	1
6	0.2.2.1.2.10.1	Corynebacterium	0	0	0	0	0	0	0	0	0	0	0	0	0	0	0	0	1
6	0.2.2.1.2.10.2	Turicella	0	0	0	0	0	0	0	0	0	0	0	0	0	0	0	0	0
6	0.2.2.1.2.14.1	Brachybacterium	0	0	0	0	0	0	0	0	0	0	0	0	0	0	0	0	0
6	0.2.2.1.2.15.3	Dermacoccus	0	4	2	1	6	2	6	7	0	0	1	1	0	2	0	0	2
6	0.2.2.1.2.15.7	unclassified	0	0	0	0	0	0	0	0	0	0	0	0	0	0	0	0	0
6	0.2.2.1.2.17.1	Dietzia	0	0	0	0	0	0	0	0	1	0	0	0	0	0	0	0	0
6	0.2.2.1.2.20.20	unclassified	0	0	0	0	0	0	1	0	0	1	0	0	0	0	0	0	0
6	0.2.2.1.2.24.17	Leifsonia	0	0	0	0	0	0	0	0	0	0	0	0	0	0	0	0	0
6	0.2.2.1.2.24.18	Leucobacter	0	0	0	0	0	0	0	0	0	0	0	0	0	0	0	0	0
6	0.2.2.1.2.24.28	Rathayibacter	0	0	0	0	0	0	0	0	0	0	0	0	0	0	0	0	0
6	0.2.2.1.2.25.5	Kocuria	0	0	0	0	0	0	0	0	0	0	0	0	0	0	0	0	0
6	0.2.2.1.2.25.6	Micrococcus	0	0	0	0	0	0	0	0	0	0	0	0	0	0	4	0	0
6	0.2.2.1.2.25.9	Rothia	0	0	0	0	0	0	0	0	0	0	0	0	0	0	0	0	0
6	0.2.2.1.2.28.2	Mycobacterium	0	0	0	0	0	1	0	0	0	0	0	0	0	0	0	0	0
6	0.2.2.1.2.30.1	Gordonia	0	0	0	0	0	0	0	0	0	0	0	0	0	0	0	0	0
6	0.2.2.1.2.30.4	Nocardia	0	0	0	0	0	0	0	0	0	0	0	0	0	0	0	0	0
6	0.2.2.1.2.30.5	Rhodococcus	0	0	0	0	0	0	0	0	0	0	0	0	0	0	0	0	0
6	0.2.2.1.2.30.8	Williamsia	0	0	0	0	0	0	0	0	0	0	0	0	0	0	0	0	0
6	0.2.2.1.2.30.9	unclassified	0	0	0	0	0	0	0	0	0	0	0	0	0	0	0	0	0
6	0.2.2.1.2.31.5	Nocardioides	0	0	0	0	0	0	0	0	0	0	0	0	0	0	0	0	0
6	0.2.2.1.2.33.1	Cellulosimicrobium	0	0	0	0	0	0	1	0	1	0	0	0	0	0	0	0	0
6	0.2.2.1.2.34.9	Propionibacterium	0	0	0	0	0	0	0	0	0	0	0	0	0	0	0	0	0
6	0.2.2.1.2.41.3	Streptomyces	0	0	0	0	0	0	0	0	0	0	0	0	0	0	0	0	0
6	0.2.2.1.2.46.1	unclassified	0	0	0	0	0	0	0	0	0	0	0	0	0	0	0	0	0
6	0.2.2.1.3.1.3	Bifidobacterium	1067	886	958	789	1432	1120	1483	1118	1386	1125	936	723	1370	1116	671	696	492
6	0.2.2.1.3.1.8	unclassified	0	0	0	0	0	0	0	0	0	0	0	0	1	0	0	0	0
6	0.2.2.1.4.1.3	Atopobium	0	0	0	0	0	0	0	0	0	0	0	0	0	0	0	0	0
6	0.2.2.1.4.1.4	Collinsella	0	0	1	0	0	0	1	0	1	0	0	0	1	0	0	0	0
6	0.2.2.1.10.1.1	unclassified	0	0	0	0	0	0	0	0	0	0	0	0	0	0	0	0	0
6	0.2.5.2.1.3.4	Odoribacter	0	0	0	0	0	0	0	0	0	0	0	0	0	0	0	0	0
6	0.2.5.2.1.3.6	Parabacteroides	0	0	0	0	0	0	0	0	0	0	0	0	0	0	0	0	0
6	0.2.5.2.1.3.8	Porphyromonas	0	0	0	0	0	0	0	0	0	0	0	0	0	0	0	0	0
6	0.2.5.2.1.3.11	unclassified	0	0	0	0	0	0	0	0	0	0	0	0	0	0	0	0	0
6	0.2.5.2.1.4.3	Prevotella	0	0	0	0	0	0	0	0	0	0	0	0	0	0	0	0	2
6	0.2.5.2.1.4.4	Xylanibacter	0	0	0	0	2	0	0	0	0	1	3	0	0	0	1	0	0
6	0.2.5.2.1.4.5	unclassified	0	0	0	0	0	0	0	0	0	0	0	0	0	0	0	0	0
6	0.2.5.2.1.5.1	Alistipes	0	0	0	0	0	0	0	0	0	0	0	0	0	0	0	0	0
6	0.2.5.2.1.6.3	Bacteroides	10	2	7	1	2	1	1	1	7	2	3	1	4	2	5	9	5
6	0.2.5.2.1.7.1	unclassified	0	0	0	0	0	0	0	0	0	0	0	0	0	0	0	0	0
6	0.2.5.3.1.5.14	Sediminibacterium	0	0	0	0	0	0	0	0	1	0	0	1	0	0	0	0	0
6	0.2.5.3.1.5.17	unclassified	0	0	0	0	0	0	0	0	0	0	0	0	0	0	2	0	0
6	0.2.5.3.1.6.7	Fibrella	0	0	0	0	0	0	0	0	0	0	0	0	0	0	0	0	0
6	0.2.5.3.1.7.5	Pedobacter	0	0	1	0	0	0	0	0	0	0	0	0	0	0	0	2	0
6	0.2.5.3.1.7.8	Sphingobacterium	9	2	6	0	1	1	39	13	3	1	0	0	1	0	0	0	0
6	0.2.5.4.1.2.11	Chryseobacterium	0	0	0	0	0	0	0	0	0	0	0	0	0	0	0	0	0
6	0.2.5.4.1.2.12	Cloacibacterium	0	0	0	0	0	0	0	0	0	0	0	0	0	0	0	0	0
6	0.2.5.5.1.1.1	unclassified	0	0	0	0	0	0	0	0	0	0	0	0	0	0	0	0	0
6	0.2.9.1.1.1.1	Chloroflexus	0	0	0	0	0	0	0	0	0	0	0	0	0	0	0	0	0
6	0.2.12.1.1.1.2	Deinococcus	0	0	0	0	0	0	0	0	0	0	0	0	0	0	0	0	0
6	0.2.12.1.1.2.1	Truepera	0	0	0	0	0	0	0	0	0	0	0	0	0	0	0	0	0
6	0.2.16.1.1.1.3	Fusobacterium	0	0	0	0	0	0	0	0	0	0	0	0	0	0	0	0	0
6	0.2.16.1.1.1.4	Ilyobacter	0	0	0	0	0	0	0	0	0	0	0	0	0	0	0	0	0
6	0.2.17.1.1.1.1	Gemmatimonas	0	0	0	0	0	0	0	0	0	0	0	0	0	0	0	0	0
6	0.2.20.1.1.1.9	unclassified	0	0	0	0	0	0	0	0	0	0	0	0	0	0	0	0	0
6	0.2.21.2.3.1.2	Brevundimonas	15	2	1	3	0	1	4	6	12	1	0	0	6	0	2	6	0
6	0.2.21.2.3.1.3	Caulobacter	0	0	0	0	0	0	0	0	0	0	0	0	0	0	0	1	0
6	0.2.21.2.3.1.4	Phenylobacterium	0	0	1	1	0	0	2	0	0	0	0	0	0	0	0	1	1
6	0.2.21.2.3.1.5	unclassified	1	2	1	0	4	0	3	1	0	0	2	1	0	1	0	2	0
6	0.2.21.2.3.2.4	Hyphomonas	0	0	0	0	0	0	0	0	0	0	0	0	0	0	0	0	0
6	0.2.21.2.6.3.7	unclassified	0	0	0	0	0	0	0	0	0	0	0	0	0	0	0	0	0
6	0.2.21.2.6.4.6	Bradyrhizobium	0	1	1	0	0	0	2	1	0	0	0	0	0	0	1	0	0
6	0.2.21.2.6.4.10	Rhodopseudomonas	0	0	0	0	0	0	0	0	0	0	0	0	0	0	0	0	0
6	0.2.21.2.6.4.12	unclassified	0	0	0	0	0	0	0	0	0	0	0	0	0	0	0	1	0
6	0.2.21.2.6.5.1	Brucella	0	0	2	0	0	3	1	3	0	0	0	0	0	0	0	1	0
6	0.2.21.2.6.5.8	unclassified	0	0	0	0	0	0	0	0	0	0	0	0	0	0	0	0	0
6	0.2.21.2.6.7.10	Pedomicrobium	0	0	0	0	0	0	0	0	0	0	0	0	0	0	0	0	0
6	0.2.21.2.6.8.2	Methylobacterium	0	0	0	0	0	0	0	1	0	0	0	0	0	0	0	0	0
6	0.2.21.2.6.10.1	Aminobacter	0	0	0	0	0	0	0	0	0	0	0	0	0	0	0	0	0
6	0.2.21.2.6.10.2	Aquamicrobium	3	1	3	0	4	1	4	0	2	1	0	0	0	1	0	6	0
6	0.2.21.2.6.10.5	Mesorhizobium	0	0	0	0	0	0	0	0	0	0	0	0	0	0	0	0	0
6	0.2.21.2.6.11.3	Rhizobium	9	2	1	1	0	1	4	3	0	0	0	0	3	1	1	0	0
6	0.2.21.2.6.15.1	unclassified	0	0	0	0	0	0	0	0	0	0	0	0	0	0	0	0	0
6	0.2.21.2.7.1.41	Paracoccus	0	0	0	0	0	0	0	0	0	0	0	0	1	1	0	0	0
6	0.2.21.2.7.1.44	Phaeobacter	0	0	0	0	0	0	0	0	0	0	0	0	0	0	0	0	0
6	0.2.21.2.7.1.52	Rhodobacter	3	0	3	0	0	1	0	0	0	0	1	0	1	0	3	4	3
6	0.2.21.2.7.1.88	unclassified	0	0	0	0	0	0	0	0	0	0	0	0	0	0	0	0	0
6	0.2.21.2.8.1.1	Acetobacter	0	0	0	0	0	0	0	0	0	0	0	0	0	0	0	0	0
6	0.2.21.2.8.1.3	Acidiphilium	0	0	0	0	0	0	0	0	0	0	0	0	0	0	0	0	0
6	0.2.21.2.8.1.12	Gluconacetobacter	0	0	0	0	0	0	0	0	0	0	0	0	0	0	0	0	0
6	0.2.21.2.8.1.22	Roseomonas	0	0	0	0	0	0	0	0	0	0	0	0	0	0	0	0	0
6	0.2.21.2.8.1.28	unclassified	0	0	0	0	0	0	0	0	0	0	0	0	0	0	0	0	0
6	0.2.21.2.8.2.1	Azospirillum	0	0	0	0	0	0	0	0	0	0	0	0	0	0	0	0	0
6	0.2.21.2.9.2.1	Mitochondria_genus_incertae_sedis	0	0	0	0	0	0	0	0	0	0	0	0	0	0	3	0	0
6	0.2.21.2.11.2.5	Sphingobium	0	0	0	0	0	0	0	0	0	0	0	0	0	0	0	0	0
6	0.2.21.2.11.2.6	Sphingomonas	0	0	0	0	0	0	4	0	0	0	0	0	1	3	0	0	0
6	0.2.21.2.11.2.7	Sphingopyxis	0	0	0	0	0	0	0	0	0	0	0	0	0	0	0	1	0
6	0.2.21.2.11.2.8	Sphingosinicella	0	0	0	0	0	0	0	0	0	0	0	0	0	0	0	0	0
6	0.2.21.2.11.2.11	unclassified	0	0	1	0	0	0	0	0	0	0	0	0	0	0	0	0	0
6	0.2.21.3.1.1.1	Achromobacter	0	0	0	0	1	0	0	0	0	0	0	0	0	0	0	0	0
6	0.2.21.3.1.1.3	Alcaligenes	0	0	0	0	0	0	0	0	0	0	0	0	0	0	0	0	0
6	0.2.21.3.1.1.5	Bordetella	0	0	0	0	0	0	0	0	0	0	0	0	0	0	0	0	0
6	0.2.21.3.1.1.17	unclassified	13	3	5	0	6	2	17	7	3	2	3	1	14	4	1	4	0
6	0.2.21.3.1.2.1	Burkholderia	0	0	0	1	0	0	0	0	0	0	0	0	0	0	0	0	0
6	0.2.21.3.1.3.1	Aquabacterium	0	0	0	0	1	0	2	0	2	0	0	0	3	4	0	6	0
6	0.2.21.3.1.3.13	Tepidimonas	0	0	0	0	0	0	0	0	0	0	0	0	0	0	0	0	0
6	0.2.21.3.1.4.1	Acidovorax	0	0	0	0	0	0	0	0	0	0	0	0	0	0	0	0	0
6	0.2.21.3.1.4.7	Comamonas	0	0	0	0	0	0	0	0	0	0	0	0	0	0	0	0	0
6	0.2.21.3.1.4.9	Delftia	0	0	0	0	1	0	0	0	0	0	0	0	0	0	0	0	1
6	0.2.21.3.1.4.20	Pelomonas	0	0	0	0	0	0	0	0	0	0	0	0	0	0	0	0	0
6	0.2.21.3.1.4.33	unclassified	17	13	6	10	0	4	50	38	0	0	3	4	3	3	2	3	0
6	0.2.21.3.1.5.3	Herbaspirillum	0	0	0	0	0	0	0	0	0	0	0	0	0	0	0	0	0
6	0.2.21.3.1.5.6	Massilia	0	0	2	0	0	0	0	0	0	0	0	0	0	0	0	0	0
6	0.2.21.3.1.5.11	Undibacterium	0	1	1	0	0	0	0	0	0	0	2	0	2	3	0	2	0
6	0.2.21.3.1.6.1	Parasutterella	0	0	0	0	0	0	0	0	0	0	0	0	0	0	0	0	0
6	0.2.21.3.1.6.2	Sutterella	0	0	0	0	0	0	0	0	0	0	0	0	0	0	0	0	0
6	0.2.21.3.1.7.1	unclassified	0	0	0	0	0	0	0	0	0	0	0	0	0	0	0	0	0
6	0.2.21.3.2.1.1	Hydrogenophilus	0	0	0	0	0	0	0	0	0	0	0	0	0	0	0	0	0
6	0.2.21.3.4.1.12	Eikenella	0	0	0	0	0	0	0	0	0	0	0	0	0	0	0	0	0
6	0.2.21.3.4.1.30	unclassified	0	0	0	0	0	0	0	1	6	2	2	0	2	0	0	0	0
6	0.2.21.3.6.1.13	Shinella	0	0	0	0	0	0	2	1	0	0	0	0	0	0	0	0	0
6	0.2.21.4.1.1.2	Peredibacter	0	0	0	0	0	0	0	0	0	0	0	0	0	0	0	0	0
6	0.2.21.4.1.2.2	Vampirovibrio	6	0	0	0	2	1	0	0	0	0	0	0	3	1	0	0	1
6	0.2.21.4.5.4.3	Desulfovibrio	0	0	0	0	0	0	0	0	0	0	0	0	0	0	0	0	0
6	0.2.21.4.5.5.1	unclassified	0	0	0	0	0	0	0	0	0	0	0	0	0	0	0	0	0
6	0.2.21.4.7.2.2	Geobacter	0	0	0	0	0	0	0	0	0	0	0	0	0	0	0	0	0
6	0.2.21.4.8.7.2	Chondromyces	0	0	0	0	0	0	0	0	0	0	0	0	0	0	0	0	0
6	0.2.21.4.8.7.4	unclassified	0	0	0	0	0	0	0	0	0	0	0	0	0	0	0	0	1
6	0.2.21.4.10.1.1	unclassified	0	0	0	0	0	0	0	0	0	0	0	0	0	0	0	0	0
6	0.2.21.5.1.3.3	Sulfurimonas	0	0	0	0	0	0	0	0	0	0	0	0	0	0	0	0	0
6	0.2.21.6.1.1.14	Escherichia_Shigella	0	0	0	0	0	0	0	0	0	0	0	0	0	0	0	0	0
6	0.2.21.6.1.1.42	Yersinia	0	0	0	1	0	5	0	1	0	0	0	0	0	0	3	0	0
6	0.2.21.6.1.1.44	unclassified	3	2	11	7	14	8	21	5	9	4	15	7	9	7	4	9	2
6	0.2.21.6.3.1.10	Vibrio	0	0	0	0	0	0	0	0	0	0	0	0	0	0	0	0	0
6	0.2.21.6.5.1.1	Aeromonas	0	0	0	0	0	0	0	0	0	0	0	0	0	0	0	0	0
6	0.2.21.6.6.1.4	Alishewanella	0	0	0	0	0	0	0	0	0	0	0	0	0	0	0	0	0
6	0.2.21.6.6.6.1	Idiomarina	0	0	0	0	0	0	0	0	0	0	0	0	0	0	0	0	0
6	0.2.21.6.6.8.2	Pseudoalteromonas	0	0	0	0	0	0	0	0	0	0	0	0	0	0	0	0	0
6	0.2.21.6.6.10.1	Shewanella	0	0	0	0	0	0	0	0	0	0	0	0	0	0	0	0	0
6	0.2.21.6.8.1.1	Allochromatium	0	0	0	0	0	0	0	0	0	0	0	0	0	0	0	0	0
6	0.2.21.6.8.1.9	Rheinheimera	0	0	0	0	0	0	0	0	0	0	0	0	0	0	0	0	0
6	0.2.21.6.12.6.4	Marinomonas	0	0	0	0	0	0	0	0	0	0	0	0	0	0	0	0	0
6	0.2.21.6.12.6.17	unclassified	0	0	0	0	0	0	0	0	0	0	0	0	0	0	0	0	0
6	0.2.21.6.13.1.8	Haemophilus	0	0	0	0	0	0	0	0	0	0	0	0	0	0	1	0	0
6	0.2.21.6.13.1.16	unclassified	0	0	0	0	0	0	0	0	0	0	0	0	0	0	0	0	2
6	0.2.21.6.14.1.1	Acinetobacter	312	115	273	94	431	170	367	166	400	174	284	119	374	140	262	266	200
6	0.2.21.6.14.1.3	Enhydrobacter	0	0	0	0	0	0	0	0	0	0	0	0	0	0	0	0	0
6	0.2.21.6.14.1.7	unclassified	0	0	0	0	0	0	0	0	0	0	0	0	0	0	0	0	0
6	0.2.21.6.14.2.1	Azomonas	0	0	0	0	0	0	0	0	0	0	0	0	0	0	0	0	0
6	0.2.21.6.14.2.5	Pseudomonas	3314	1428	2997	1279	3967	1877	4309	1936	4245	1860	2885	1239	3395	1490	2285	2727	1819
6	0.2.21.6.14.2.9	unclassified	12	6	6	5	17	9	12	9	12	4	10	1	19	3	6	11	9
6	0.2.21.6.14.4.1	unclassified	0	0	0	0	0	0	0	0	0	0	0	0	0	0	0	0	0
6	0.2.21.6.15.3.2	Leucothrix	0	0	0	0	0	0	0	0	0	0	0	0	0	0	0	0	0
6	0.2.21.6.16.2.2	Arenimonas	0	0	0	0	0	0	0	0	0	0	0	0	0	0	0	0	0
6	0.2.21.6.16.2.9	Luteibacter	0	0	0	0	0	0	0	0	0	0	0	0	0	0	0	0	0
6	0.2.21.6.16.2.13	Pseudoxanthomonas	0	0	0	0	0	0	0	0	0	0	0	0	0	0	0	0	0
6	0.2.21.6.16.2.17	Stenotrophomonas	7	1	9	4	14	0	11	8	14	5	5	4	4	0	5	5	2
6	0.2.21.6.16.2.20	Xanthomonas	0	0	0	0	0	0	0	0	0	0	0	0	0	0	0	0	0
6	0.2.21.6.17.1.1	unclassified	0	0	0	0	0	0	0	0	0	0	0	0	0	0	0	0	0
6	0.2.21.7.1.1.1	unclassified	0	0	0	0	0	0	0	0	0	0	0	0	0	0	1	7	0
6	0.2.27.5.1.2.1	Akkermansia	13	6	6	3	2	1	2	0	2	1	5	1	2	1	2	5	1
6	0.2.29.1.1.1.7	Streptophyta	0	0	0	0	0	0	0	0	0	0	0	0	0	0	0	0	0
6	0.2.30.1.1.2.3	Anoxybacillus	0	0	0	0	0	0	0	0	0	0	0	0	0	0	0	0	0
6	0.2.30.1.1.2.4	Bacillus	0	0	0	0	0	0	0	0	0	0	0	0	0	0	0	0	0
6	0.2.30.1.1.2.6	Geobacillus	0	0	0	0	0	0	0	0	0	0	0	0	0	0	0	0	0
6	0.2.30.1.1.2.8	unclassified	0	0	1	0	1	0	0	1	0	0	0	0	0	0	0	0	0
6	0.2.30.1.1.4.1	Thermicanus	0	0	0	0	0	0	0	0	0	0	0	0	0	0	0	0	0
6	0.2.30.1.1.5.1	Gemella	0	0	0	0	0	0	1	1	0	0	0	0	0	0	0	0	0
6	0.2.30.1.1.8.1	Brochothrix	1	0	1	0	0	2	1	2	1	1	2	3	0	1	1	0	0
6	0.2.30.1.1.9.2	Cohnella	0	0	0	0	0	0	0	0	0	0	0	0	0	0	0	0	0
6	0.2.30.1.1.9.4	Paenibacillus	2	0	2	0	2	0	0	0	2	2	0	0	0	0	0	9	0
6	0.2.30.1.1.9.5	Saccharibacillus	4	3	0	0	2	2	0	1	6	3	5	1	4	3	0	1	1
6	0.2.30.1.1.11.1	Pasteuria	0	0	0	0	0	0	0	0	0	0	0	0	0	0	0	0	0
6	0.2.30.1.1.12.5	Kurthia	0	0	0	0	0	0	0	0	0	0	0	0	0	0	0	0	0
6	0.2.30.1.1.12.14	Sporosarcina	1	2	2	4	0	1	3	1	2	4	0	1	0	1	0	3	0
6	0.2.30.1.1.12.17	unclassified	0	1	3	3	4	2	7	4	4	4	0	0	0	0	1	2	0
6	0.2.30.1.1.14.5	Staphylococcus	2852	1381	2404	1049	3380	1600	3550	1626	3419	1420	2432	1175	3302	1549	2034	2563	1922
6	0.2.30.1.1.14.6	unclassified	1	0	0	0	0	1	0	0	0	0	0	1	0	0	0	1	0
6	0.2.30.1.1.17.1	unclassified	21	11	12	6	7	5	8	4	6	1	9	3	4	3	15	12	2
6	0.2.30.1.2.1.2	Aerococcus	0	0	0	0	0	0	0	0	3	1	0	0	0	0	0	0	0
6	0.2.30.1.2.2.16	Trichococcus	0	0	0	0	0	0	0	0	0	0	0	0	0	0	0	0	0
6	0.2.30.1.2.3.2	Enterococcus	10303	11052	9517	10009	14470	14252	14000	14064	12345	12711	8992	9947	10854	11897	6119	7376	4630
6	0.2.30.1.2.3.7	unclassified	11	12	5	13	20	19	13	18	13	11	9	12	3	13	7	11	17
6	0.2.30.1.2.4.1	Lactobacillus	47094	18583	47047	13852	62244	21265	63621	23270	55467	18331	43598	15853	56335	22808	30471	31777	22275
6	0.2.30.1.2.4.4	unclassified	0	1	1	2	2	0	1	0	0	1	0	0	1	1	1	0	1
6	0.2.30.1.2.6.1	Lactococcus	0	0	0	0	0	0	0	0	0	0	0	0	0	0	0	0	0
6	0.2.30.1.2.6.3	Streptococcus	14	2	12	5	16	6	14	6	24	5	15	4	16	7	11	6	6
6	0.2.30.1.2.6.4	unclassified	0	0	0	0	0	0	0	0	0	0	0	0	0	0	0	0	0
6	0.2.30.1.2.7.1	unclassified	13	10	51	76	22	15	17	3	9	5	7	2	21	15	7	34	8
6	0.2.30.1.3.1.1	unclassified	4	7	13	11	10	7	3	0	1	3	2	2	0	1	5	4	6
6	0.2.30.2.1.1.4	Clostridium_sensu_stricto	23371	12900	21194	11411	27819	14997	29375	15780	30062	15766	20140	10828	26391	14827	13637	16391	11565
6	0.2.30.2.1.1.10	unclassified	17	8	31	16	26	12	30	16	22	13	22	4	14	14	16	20	11
6	0.2.30.2.1.5.3	Thermoanaerobacterium	0	0	0	0	0	0	0	0	0	0	0	0	0	0	0	0	0
6	0.2.30.2.1.7.1	Anaerococcus	0	0	0	0	0	0	0	0	0	0	4	0	1	0	0	0	0
6	0.2.30.2.1.7.2	Finegoldia	0	0	0	0	0	0	0	0	0	0	0	0	0	0	0	0	0
6	0.2.30.2.1.7.6	Peptoniphilus	0	0	0	0	0	0	0	0	0	0	0	0	0	0	0	0	0
6	0.2.30.2.1.15.5	Eubacterium	0	0	0	0	0	0	0	0	0	0	0	0	0	0	0	0	0
6	0.2.30.2.1.17.3	Heliophilum	0	1	0	0	0	0	0	0	1	0	0	0	0	0	0	0	0
6	0.2.30.2.1.21.2	Anaerostipes	16	4	20	4	7	10	12	3	8	5	3	1	21	7	39	49	52
6	0.2.30.2.1.21.3	Blautia	5	2	4	1	6	1	3	0	0	0	1	1	2	0	2	2	1
6	0.2.30.2.1.21.7	Clostridium_XlVa	0	0	0	0	0	0	0	0	0	0	0	0	0	0	0	0	0
6	0.2.30.2.1.21.8	Clostridium_XlVb	0	0	0	0	0	0	0	0	0	0	0	0	0	0	0	0	0
6	0.2.30.2.1.21.9	Coprococcus	0	0	0	0	0	0	0	0	0	0	0	0	0	0	0	0	0
6	0.2.30.2.1.21.10	Dorea	12	7	6	5	8	7	10	1	6	7	8	1	7	3	6	2	2
6	0.2.30.2.1.21.16	Lachnospiracea_incertae_sedis	1	0	0	0	0	0	1	0	0	0	0	0	1	0	0	0	0
6	0.2.30.2.1.21.24	Roseburia	0	0	0	0	0	0	0	0	0	0	0	0	0	0	0	0	0
6	0.2.30.2.1.21.28	unclassified	0	0	2	0	0	1	0	0	0	0	0	0	0	0	0	0	0
6	0.2.30.2.1.22.3	Desulfitobacterium	0	0	0	0	0	0	0	0	0	0	0	0	0	0	0	0	0
6	0.2.30.2.1.23.2	Desulfotomaculum	0	0	0	0	0	0	0	0	0	0	0	0	0	0	0	0	0
6	0.2.30.2.1.25.2	Clostridium_XI	0	0	1	1	1	0	0	0	2	0	1	0	0	0	0	1	2
6	0.2.30.2.1.25.5	Peptostreptococcus	0	0	0	0	0	0	0	0	0	0	0	0	0	0	0	0	0
6	0.2.30.2.1.26.7	Clostridium_IV	0	0	0	0	0	0	0	0	0	0	0	0	0	0	0	0	0
6	0.2.30.2.1.26.9	Faecalibacterium	0	0	0	0	0	0	0	0	0	0	0	0	0	0	0	0	0
6	0.2.30.2.1.26.13	Oscillibacter	0	0	0	0	0	0	0	0	0	0	0	0	0	0	0	0	0
6	0.2.30.2.1.26.16	Ruminococcus	0	0	0	0	0	0	0	0	0	0	0	0	0	0	0	0	0
6	0.2.30.2.1.26.19	Subdoligranulum	0	0	0	0	0	0	0	0	0	0	0	0	0	0	0	0	0
6	0.2.30.2.1.26.20	unclassified	0	0	0	0	0	0	0	0	0	0	0	0	0	0	0	0	0
6	0.2.30.2.1.28.1	unclassified	0	0	0	0	1	0	0	0	1	0	1	0	0	0	0	0	0
6	0.2.30.2.2.1.1	Halanaerobium	0	0	0	0	0	0	0	0	0	0	0	0	0	0	0	0	0
6	0.2.30.2.4.1.11	Thermoanaerobacter	0	0	0	0	0	0	0	0	2	2	0	0	0	1	0	0	0
6	0.2.30.3.1.1.4	Clostridium_XVIII	0	0	0	0	1	0	3	0	0	0	0	0	0	0	0	0	0
6	0.2.30.3.1.1.7	Erysipelotrichaceae_incertae_sedis	1	0	0	0	0	0	0	0	0	0	0	0	0	0	0	0	0
6	0.2.30.3.1.1.12	unclassified	0	0	0	0	0	0	0	0	0	0	0	0	0	0	0	0	0
6	0.2.30.4.1.1.2	Phascolarctobacterium	0	0	0	0	0	0	0	0	0	0	0	0	0	0	0	0	0
6	0.2.30.4.1.2.12	Dialister	0	0	0	0	0	0	0	0	0	0	0	0	0	0	0	0	0
6	0.2.30.4.1.2.22	Selenomonas	0	0	0	0	0	0	0	0	0	0	0	0	0	0	0	0	0
6	0.2.30.4.1.2.30	unclassified	0	0	0	0	0	0	0	0	0	0	0	0	0	0	0	0	0
6	0.2.30.6.1.1.1	unclassified	0	0	0	0	0	0	2	0	3	0	2	1	1	0	0	0	1
6	0.2.36.1.1.1.1	unclassified	0	0	0	0	5	2	1	1	0	0	0	0	1	1	0	1	0

## Sheet: Pool 2 Only
taxlevel	rankID	taxon	Pool2_1_S34_Run1	Pool2_1_S34_Run3	Pool2_2_S35_Run1	Pool2_2_S35_Run3	Pool2_3_S36_Run1	Pool2_3_S36_Run3	Pool2_4_S37_Run1	Pool2_4_S37_Run3	Pool2_5_S38_Run1	Pool2_5_S38_Run3	Pool2_6_S39_Run1	Pool2_6_S39_Run3	Pool2_7_S40_Run1	Pool2_7_S40_Run3	Stagger_2_mix_S47_Run2	Stagger_2_mix_S48_Run2	Stagger_2_mix_S49_Run2
6	0.1.2.3.1.1.5	Halobacterium	0	0	0	0	0	0	0	0	0	0	0	0	0	0	0	0	0
6	0.2.1.1.1.1.1	Gp1	0	0	0	0	0	0	0	0	0	0	0	0	0	0	0	0	0
6	0.2.1.20.1.1.1	Gp3	0	0	0	0	0	0	0	0	0	0	0	0	0	0	0	0	2
6	0.2.2.1.2.2.2	Actinomyces	29	18	30	38	27	32	21	37	7	8	12	7	44	46	4	16	14
6	0.2.2.1.2.10.1	Corynebacterium	0	0	0	0	1	0	0	0	0	0	0	0	0	0	0	0	0
6	0.2.2.1.2.10.2	Turicella	0	0	0	0	0	0	0	0	0	0	0	0	0	0	0	0	0
6	0.2.2.1.2.14.1	Brachybacterium	0	0	0	0	0	0	0	0	0	0	0	0	0	0	0	0	0
6	0.2.2.1.2.15.3	Dermacoccus	0	0	0	0	0	0	0	0	0	0	0	0	0	0	0	0	0
6	0.2.2.1.2.15.7	unclassified	0	0	0	0	0	0	0	0	0	0	0	0	0	0	0	0	0
6	0.2.2.1.2.17.1	Dietzia	0	0	0	0	0	0	0	0	0	0	0	0	0	0	0	0	0
6	0.2.2.1.2.20.20	unclassified	0	0	0	0	0	0	0	0	0	0	0	0	0	0	0	0	0
6	0.2.2.1.2.24.17	Leifsonia	0	0	0	0	0	0	0	0	0	0	0	0	0	0	0	1	0
6	0.2.2.1.2.24.18	Leucobacter	0	0	0	0	0	0	0	0	0	0	0	0	0	0	0	0	0
6	0.2.2.1.2.24.28	Rathayibacter	0	0	0	0	0	0	0	0	0	0	0	0	0	0	0	0	0
6	0.2.2.1.2.25.5	Kocuria	0	0	0	0	0	0	0	0	0	0	0	0	0	0	0	0	0
6	0.2.2.1.2.25.6	Micrococcus	0	0	0	0	0	0	0	0	0	0	0	0	0	0	0	0	0
6	0.2.2.1.2.25.9	Rothia	0	0	0	0	0	0	0	0	0	0	0	0	0	0	0	0	0
6	0.2.2.1.2.28.2	Mycobacterium	0	0	0	0	0	0	2	0	0	0	0	0	0	0	0	0	0
6	0.2.2.1.2.30.1	Gordonia	0	0	0	0	0	0	0	0	0	0	0	0	0	0	0	0	0
6	0.2.2.1.2.30.4	Nocardia	0	0	0	0	0	0	0	0	0	0	0	0	0	0	0	0	0
6	0.2.2.1.2.30.5	Rhodococcus	0	0	0	0	0	0	0	0	0	0	0	0	0	0	0	0	0
6	0.2.2.1.2.30.8	Williamsia	0	0	0	0	0	0	0	0	0	0	0	0	0	0	0	0	0
6	0.2.2.1.2.30.9	unclassified	0	0	0	0	0	0	0	0	0	0	0	0	0	0	0	0	0
6	0.2.2.1.2.31.5	Nocardioides	0	0	0	0	0	0	0	0	0	0	0	0	0	0	0	0	0
6	0.2.2.1.2.33.1	Cellulosimicrobium	0	0	0	0	0	0	0	0	0	0	0	0	0	0	0	0	0
6	0.2.2.1.2.34.9	Propionibacterium	7	1	2	0	3	1	2	2	0	0	1	1	1	1	0	0	0
6	0.2.2.1.2.41.3	Streptomyces	0	0	0	0	0	0	0	0	0	0	0	0	0	0	0	0	0
6	0.2.2.1.2.46.1	unclassified	0	0	0	0	0	0	0	0	0	0	0	0	0	0	0	0	0
6	0.2.2.1.3.1.3	Bifidobacterium	16	18	27	12	31	18	30	21	13	3	10	2	40	22	0	9	15
6	0.2.2.1.3.1.8	unclassified	0	0	0	0	0	0	0	0	0	0	0	0	0	0	0	0	0
6	0.2.2.1.4.1.3	Atopobium	0	0	0	0	0	0	0	0	1	0	0	0	0	0	0	0	0
6	0.2.2.1.4.1.4	Collinsella	0	0	0	0	0	0	0	0	0	0	0	0	1	0	0	0	0
6	0.2.2.1.10.1.1	unclassified	0	0	0	0	0	0	0	0	0	0	0	0	0	0	0	0	0
6	0.2.5.2.1.3.4	Odoribacter	0	0	0	0	0	0	0	0	0	0	0	0	0	0	0	0	0
6	0.2.5.2.1.3.6	Parabacteroides	0	0	0	0	0	0	0	0	0	0	0	0	0	0	0	0	0
6	0.2.5.2.1.3.8	Porphyromonas	0	0	0	0	0	0	0	0	0	0	0	0	0	0	0	0	0
6	0.2.5.2.1.3.11	unclassified	0	0	0	0	0	0	0	0	0	0	0	0	0	0	0	0	0
6	0.2.5.2.1.4.3	Prevotella	0	0	0	0	0	0	0	0	0	0	0	0	0	0	0	0	0
6	0.2.5.2.1.4.4	Xylanibacter	0	0	0	0	0	0	0	0	0	0	0	0	0	0	0	0	0
6	0.2.5.2.1.4.5	unclassified	0	0	0	0	0	0	0	0	0	0	0	0	0	0	0	0	0
6	0.2.5.2.1.5.1	Alistipes	0	0	0	0	0	0	0	0	0	0	0	0	0	0	0	0	0
6	0.2.5.2.1.6.3	Bacteroides	3	0	5	6	1	0	2	0	5	1	6	2	1	0	4	6	1
6	0.2.5.2.1.7.1	unclassified	0	0	0	0	0	0	0	0	0	0	0	0	0	0	0	0	0
6	0.2.5.3.1.5.14	Sediminibacterium	0	0	0	0	0	0	0	0	0	0	0	0	0	0	0	0	0
6	0.2.5.3.1.5.17	unclassified	0	0	0	0	0	0	0	0	0	0	0	0	0	0	0	0	0
6	0.2.5.3.1.6.7	Fibrella	0	0	0	0	0	0	0	0	0	0	0	0	0	0	0	0	0
6	0.2.5.3.1.7.5	Pedobacter	1	1	0	0	2	0	0	0	0	0	0	0	2	0	0	0	0
6	0.2.5.3.1.7.8	Sphingobacterium	1	0	1	0	6	3	0	0	0	0	0	0	8	2	0	2	3
6	0.2.5.4.1.2.11	Chryseobacterium	0	0	0	0	0	0	0	0	0	0	0	0	0	0	0	0	0
6	0.2.5.4.1.2.12	Cloacibacterium	0	0	0	0	0	0	0	0	0	0	0	0	0	0	0	0	0
6	0.2.5.5.1.1.1	unclassified	0	0	0	0	0	0	0	0	0	0	0	0	0	0	0	0	0
6	0.2.9.1.1.1.1	Chloroflexus	0	0	0	0	0	0	0	0	0	0	0	0	0	0	0	0	0
6	0.2.12.1.1.1.2	Deinococcus	0	0	0	0	0	0	0	0	0	0	0	0	0	0	0	0	0
6	0.2.12.1.1.2.1	Truepera	0	0	0	0	0	0	0	0	0	0	0	0	0	0	0	0	0
6	0.2.16.1.1.1.3	Fusobacterium	0	0	0	0	0	0	0	0	0	0	0	0	0	0	0	0	0
6	0.2.16.1.1.1.4	Ilyobacter	0	0	0	0	0	0	0	0	0	0	0	0	0	0	0	0	0
6	0.2.17.1.1.1.1	Gemmatimonas	0	0	0	0	0	0	0	0	0	0	0	0	0	0	0	0	0
6	0.2.20.1.1.1.9	unclassified	0	0	0	0	0	0	0	0	0	0	0	0	0	0	0	0	0
6	0.2.21.2.3.1.2	Brevundimonas	0	0	4	6	9	4	1	0	0	2	5	2	1	0	0	2	2
6	0.2.21.2.3.1.3	Caulobacter	0	0	0	0	0	0	0	2	0	0	0	0	0	0	0	0	0
6	0.2.21.2.3.1.4	Phenylobacterium	1	0	0	0	0	0	0	0	1	0	1	0	0	0	0	1	0
6	0.2.21.2.3.1.5	unclassified	0	0	0	0	0	0	0	0	0	0	3	0	0	0	0	3	2
6	0.2.21.2.3.2.4	Hyphomonas	0	0	0	0	0	0	0	0	0	0	0	0	0	0	0	0	0
6	0.2.21.2.6.3.7	unclassified	0	0	0	0	0	0	0	0	0	0	0	0	0	0	0	0	0
6	0.2.21.2.6.4.6	Bradyrhizobium	0	0	0	0	0	0	0	0	0	0	0	0	0	1	1	0	1
6	0.2.21.2.6.4.10	Rhodopseudomonas	0	0	0	0	0	0	0	0	0	0	0	0	0	0	0	0	0
6	0.2.21.2.6.4.12	unclassified	0	0	0	0	0	0	0	0	0	0	0	0	0	0	0	0	0
6	0.2.21.2.6.5.1	Brucella	0	0	6	1	0	4	0	0	0	0	0	0	0	0	1	0	0
6	0.2.21.2.6.5.8	unclassified	1	0	0	0	9	0	0	0	0	0	0	0	0	0	0	0	0
6	0.2.21.2.6.7.10	Pedomicrobium	1	0	0	0	0	0	0	0	0	0	0	0	0	0	0	0	0
6	0.2.21.2.6.8.2	Methylobacterium	0	0	0	0	3	0	0	0	0	2	0	0	0	0	0	0	0
6	0.2.21.2.6.10.1	Aminobacter	0	0	0	0	0	0	0	0	0	0	0	0	0	0	0	0	0
6	0.2.21.2.6.10.2	Aquamicrobium	1	2	1	2	12	6	1	3	0	0	0	0	7	2	0	1	5
6	0.2.21.2.6.10.5	Mesorhizobium	0	0	0	0	0	0	0	0	0	0	0	0	0	0	0	0	0
6	0.2.21.2.6.11.3	Rhizobium	6	3	0	0	0	0	0	0	0	0	0	0	1	0	0	0	0
6	0.2.21.2.6.15.1	unclassified	0	0	0	0	0	0	0	0	0	0	0	0	0	0	0	0	0
6	0.2.21.2.7.1.41	Paracoccus	0	0	0	0	0	0	0	0	0	0	0	0	0	0	0	0	0
6	0.2.21.2.7.1.44	Phaeobacter	7	7	18	7	5	7	14	8	9	5	4	9	17	19	6	15	12
6	0.2.21.2.7.1.52	Rhodobacter	852	559	1325	811	942	619	1061	652	364	216	315	192	1084	710	421	579	539
6	0.2.21.2.7.1.88	unclassified	0	0	0	0	1	0	0	0	0	0	0	0	2	0	0	2	0
6	0.2.21.2.8.1.1	Acetobacter	0	0	0	0	0	0	0	0	0	0	0	0	0	0	0	0	0
6	0.2.21.2.8.1.3	Acidiphilium	0	0	0	1	0	0	0	0	0	0	0	0	0	0	0	0	0
6	0.2.21.2.8.1.12	Gluconacetobacter	0	0	0	0	0	0	0	0	0	0	0	0	0	0	0	0	0
6	0.2.21.2.8.1.22	Roseomonas	0	0	0	0	0	0	0	0	0	0	0	0	0	0	0	0	0
6	0.2.21.2.8.1.28	unclassified	0	0	0	0	0	0	0	0	0	0	0	0	0	0	0	0	0
6	0.2.21.2.8.2.1	Azospirillum	0	0	0	0	0	0	0	0	0	0	0	0	0	0	0	0	0
6	0.2.21.2.9.2.1	Mitochondria_genus_incertae_sedis	0	0	0	0	0	0	0	0	0	0	0	0	0	0	0	0	1
6	0.2.21.2.11.2.5	Sphingobium	0	0	0	0	0	0	0	0	0	0	0	0	0	0	0	0	0
6	0.2.21.2.11.2.6	Sphingomonas	0	0	0	0	0	0	0	0	0	0	0	0	0	0	0	0	0
6	0.2.21.2.11.2.7	Sphingopyxis	0	0	0	0	1	2	0	0	1	0	0	0	0	0	0	0	0
6	0.2.21.2.11.2.8	Sphingosinicella	0	0	0	0	0	0	0	0	0	0	0	0	0	0	0	0	0
6	0.2.21.2.11.2.11	unclassified	0	0	0	0	2	3	0	0	0	0	0	0	0	0	0	0	0
6	0.2.21.3.1.1.1	Achromobacter	0	0	2	1	0	0	0	0	0	0	0	0	0	0	0	0	0
6	0.2.21.3.1.1.3	Alcaligenes	0	0	0	0	0	0	0	0	0	0	0	0	0	1	0	0	0
6	0.2.21.3.1.1.5	Bordetella	0	1	0	0	0	0	0	0	0	0	0	0	0	0	0	0	0
6	0.2.21.3.1.1.17	unclassified	3	0	0	0	13	6	1	1	1	1	0	2	8	1	0	3	1
6	0.2.21.3.1.2.1	Burkholderia	0	0	0	0	0	0	0	0	0	0	0	0	0	0	0	0	0
6	0.2.21.3.1.3.1	Aquabacterium	0	0	0	0	0	0	0	0	1	0	0	0	1	0	1	0	0
6	0.2.21.3.1.3.13	Tepidimonas	0	0	0	0	0	0	0	0	0	0	0	0	0	0	0	0	0
6	0.2.21.3.1.4.1	Acidovorax	0	0	0	0	0	0	0	0	0	0	0	0	0	0	0	0	0
6	0.2.21.3.1.4.7	Comamonas	0	0	0	0	1	1	0	0	0	0	0	0	0	0	0	0	0
6	0.2.21.3.1.4.9	Delftia	0	0	0	0	0	0	0	0	0	0	0	0	0	0	0	0	0
6	0.2.21.3.1.4.20	Pelomonas	1	0	0	0	0	0	0	0	0	0	0	0	0	0	0	0	0
6	0.2.21.3.1.4.33	unclassified	6	5	13	16	5	3	2	2	2	3	2	0	13	9	4	1	10
6	0.2.21.3.1.5.3	Herbaspirillum	0	0	0	0	0	0	0	0	0	0	0	0	0	0	0	0	0
6	0.2.21.3.1.5.6	Massilia	0	0	0	0	0	0	0	0	0	0	0	0	0	0	0	0	0
6	0.2.21.3.1.5.11	Undibacterium	0	0	0	0	0	0	5	1	1	0	0	0	0	0	1	4	0
6	0.2.21.3.1.6.1	Parasutterella	0	0	0	0	0	0	0	0	0	0	0	0	0	0	0	0	0
6	0.2.21.3.1.6.2	Sutterella	0	0	0	0	0	0	0	0	0	0	0	0	0	0	0	0	0
6	0.2.21.3.1.7.1	unclassified	0	0	0	1	0	0	0	0	0	0	0	0	0	0	0	2	0
6	0.2.21.3.2.1.1	Hydrogenophilus	0	0	0	0	0	0	0	0	0	0	0	0	0	0	0	0	0
6	0.2.21.3.4.1.12	Eikenella	0	0	0	0	0	0	0	0	0	0	0	0	0	0	0	0	0
6	0.2.21.3.4.1.30	unclassified	0	0	2	0	0	0	0	1	0	0	0	0	2	1	0	0	0
6	0.2.21.3.6.1.13	Shinella	0	0	0	0	0	0	0	0	0	0	0	0	0	0	0	0	0
6	0.2.21.4.1.1.2	Peredibacter	0	0	0	0	0	0	0	0	0	0	0	0	0	0	0	0	0
6	0.2.21.4.1.2.2	Vampirovibrio	3	3	1	2	5	0	5	3	0	0	0	3	0	0	0	0	0
6	0.2.21.4.5.4.3	Desulfovibrio	0	0	0	0	0	0	0	0	0	0	0	0	0	0	0	0	0
6	0.2.21.4.5.5.1	unclassified	0	0	0	0	0	0	0	0	0	0	0	0	0	0	0	0	0
6	0.2.21.4.7.2.2	Geobacter	0	0	0	0	0	0	0	0	0	0	0	0	0	0	0	0	0
6	0.2.21.4.8.7.2	Chondromyces	0	0	0	0	0	0	0	0	0	0	0	0	0	0	0	0	0
6	0.2.21.4.8.7.4	unclassified	0	0	0	0	0	0	0	0	0	0	0	0	8	2	0	0	0
6	0.2.21.4.10.1.1	unclassified	0	0	0	0	0	0	0	0	0	0	0	0	0	0	0	0	0
6	0.2.21.5.1.3.3	Sulfurimonas	0	0	0	0	0	0	0	0	0	0	0	0	0	0	0	0	0
6	0.2.21.6.1.1.14	Escherichia_Shigella	0	2	2	1	1	1	4	1	0	0	0	0	2	0	0	1	0
6	0.2.21.6.1.1.42	Yersinia	2	1	21	6	0	0	1	0	0	0	0	0	7	4	0	0	1
6	0.2.21.6.1.1.44	unclassified	161	114	247	188	206	172	217	199	76	50	94	35	220	145	60	70	85
6	0.2.21.6.3.1.10	Vibrio	0	0	0	0	0	0	0	0	0	0	0	0	0	0	0	0	0
6	0.2.21.6.5.1.1	Aeromonas	0	0	0	0	0	0	0	0	0	0	0	0	0	0	0	0	0
6	0.2.21.6.6.1.4	Alishewanella	0	0	0	0	0	0	0	0	0	0	0	0	0	0	0	0	0
6	0.2.21.6.6.6.1	Idiomarina	0	0	0	0	0	0	0	0	0	0	0	0	0	0	0	0	0
6	0.2.21.6.6.8.2	Pseudoalteromonas	0	0	0	0	0	0	0	0	0	0	0	0	0	0	0	0	0
6	0.2.21.6.6.10.1	Shewanella	0	0	0	0	0	0	0	0	0	0	0	0	0	0	0	0	0
6	0.2.21.6.8.1.1	Allochromatium	0	0	0	0	0	0	0	0	0	0	0	0	0	0	0	0	0
6	0.2.21.6.8.1.9	Rheinheimera	0	0	0	0	0	0	0	0	0	0	0	0	0	0	0	0	0
6	0.2.21.6.12.6.4	Marinomonas	0	0	0	0	0	0	0	0	0	0	0	0	0	0	0	0	0
6	0.2.21.6.12.6.17	unclassified	0	0	0	0	0	0	0	0	0	0	0	0	0	0	0	0	0
6	0.2.21.6.13.1.8	Haemophilus	0	0	0	0	0	0	0	0	0	0	0	0	0	0	0	0	0
6	0.2.21.6.13.1.16	unclassified	0	0	0	0	0	0	0	0	0	0	0	0	0	0	0	0	0
6	0.2.21.6.14.1.1	Acinetobacter	12	3	3	0	1	1	14	1	4	0	13	6	43	10	3	5	17
6	0.2.21.6.14.1.3	Enhydrobacter	0	0	0	0	0	0	0	0	0	0	0	0	0	0	0	0	0
6	0.2.21.6.14.1.7	unclassified	0	0	0	0	0	0	0	0	0	0	0	0	0	0	0	0	0
6	0.2.21.6.14.2.1	Azomonas	0	0	0	0	0	0	0	0	0	0	0	0	0	0	0	0	0
6	0.2.21.6.14.2.5	Pseudomonas	57204	26286	80891	38181	67166	30205	71685	33007	25990	10596	19236	8339	72367	31067	24895	27806	33187
6	0.2.21.6.14.2.9	unclassified	177	79	236	129	259	93	221	115	118	21	93	28	255	83	115	118	138
6	0.2.21.6.14.4.1	unclassified	0	0	0	0	0	0	0	0	0	0	0	0	0	0	0	0	0
6	0.2.21.6.15.3.2	Leucothrix	0	0	0	0	0	0	0	0	0	0	0	0	0	0	0	0	0
6	0.2.21.6.16.2.2	Arenimonas	0	0	0	0	0	0	0	0	0	0	0	0	0	0	0	0	0
6	0.2.21.6.16.2.9	Luteibacter	0	0	0	0	0	0	0	0	0	0	0	0	0	0	0	0	0
6	0.2.21.6.16.2.13	Pseudoxanthomonas	0	0	0	0	0	0	0	0	0	0	0	0	0	0	0	0	0
6	0.2.21.6.16.2.17	Stenotrophomonas	4	2	5	1	3	1	0	0	2	0	5	0	3	1	0	5	7
6	0.2.21.6.16.2.20	Xanthomonas	0	0	0	0	0	0	0	0	0	0	0	0	0	0	0	0	0
6	0.2.21.6.17.1.1	unclassified	2	0	0	0	0	0	3	1	0	0	0	0	0	0	2	0	0
6	0.2.21.7.1.1.1	unclassified	1	0	0	0	0	0	0	0	1	1	0	0	0	0	1	0	0
6	0.2.27.5.1.2.1	Akkermansia	7	0	6	5	8	0	5	1	7	0	1	1	3	0	2	1	2
6	0.2.29.1.1.1.7	Streptophyta	0	0	0	0	0	0	0	0	0	0	0	0	0	0	0	0	0
6	0.2.30.1.1.2.3	Anoxybacillus	0	0	0	0	0	0	0	0	0	0	0	0	0	0	0	0	0
6	0.2.30.1.1.2.4	Bacillus	0	0	0	0	0	0	0	0	0	0	1	0	0	0	0	0	0
6	0.2.30.1.1.2.6	Geobacillus	0	0	0	0	0	0	0	0	0	0	0	0	0	0	0	0	0
6	0.2.30.1.1.2.8	unclassified	0	0	0	0	1	0	0	0	0	0	0	0	1	1	0	1	0
6	0.2.30.1.1.4.1	Thermicanus	0	0	0	0	0	0	0	0	0	0	0	0	0	0	0	0	0
6	0.2.30.1.1.5.1	Gemella	0	0	0	0	0	0	0	0	0	0	0	0	0	0	0	0	0
6	0.2.30.1.1.8.1	Brochothrix	0	0	0	0	0	0	0	0	0	0	0	0	0	0	0	0	0
6	0.2.30.1.1.9.2	Cohnella	0	0	0	0	0	0	0	0	0	0	0	0	0	0	0	0	0
6	0.2.30.1.1.9.4	Paenibacillus	3	0	0	0	10	3	0	0	0	0	0	0	0	0	0	0	3
6	0.2.30.1.1.9.5	Saccharibacillus	0	0	0	0	0	0	0	0	0	0	0	0	0	0	0	0	0
6	0.2.30.1.1.11.1	Pasteuria	0	0	0	0	0	0	0	0	0	0	0	0	0	0	0	0	0
6	0.2.30.1.1.12.5	Kurthia	0	0	0	0	0	0	0	0	0	0	0	0	0	0	0	0	0
6	0.2.30.1.1.12.14	Sporosarcina	1	1	1	0	5	4	0	0	0	0	0	0	12	8	0	0	2
6	0.2.30.1.1.12.17	unclassified	1	0	0	0	11	7	0	0	0	0	0	0	2	0	0	0	2
6	0.2.30.1.1.14.5	Staphylococcus	225	103	314	152	204	100	345	122	94	43	77	33	223	104	77	93	135
6	0.2.30.1.1.14.6	unclassified	0	0	0	0	0	0	0	0	0	0	0	0	0	0	0	0	0
6	0.2.30.1.1.17.1	unclassified	6	0	16	2	7	1	10	2	2	0	3	1	6	2	3	2	3
6	0.2.30.1.2.1.2	Aerococcus	0	0	0	0	0	0	0	0	0	0	0	0	0	0	0	0	0
6	0.2.30.1.2.2.16	Trichococcus	0	1	0	0	0	0	0	0	0	0	0	0	0	0	0	0	0
6	0.2.30.1.2.3.2	Enterococcus	18401	20317	26635	29223	23548	23175	23711	26258	8416	8246	6971	7502	24335	25758	7307	9357	9633
6	0.2.30.1.2.3.7	unclassified	24	20	28	40	41	36	24	21	13	4	5	13	37	33	9	23	12
6	0.2.30.1.2.4.1	Lactobacillus	295	116	328	147	341	153	384	126	132	52	140	48	434	165	112	184	172
6	0.2.30.1.2.4.4	unclassified	0	0	0	1	1	0	0	0	0	0	0	0	0	0	0	0	2
6	0.2.30.1.2.6.1	Lactococcus	0	0	0	0	0	0	0	0	0	0	0	0	0	0	0	0	0
6	0.2.30.1.2.6.3	Streptococcus	3	0	2	1	1	0	1	0	0	0	1	0	3	1	0	0	0
6	0.2.30.1.2.6.4	unclassified	0	0	0	0	0	0	0	0	0	0	0	0	0	0	0	0	0
6	0.2.30.1.2.7.1	unclassified	19	21	9	9	26	10	12	22	1	1	8	6	15	8	13	6	7
6	0.2.30.1.3.1.1	unclassified	2	4	0	6	1	6	3	9	0	0	1	5	3	5	1	6	5
6	0.2.30.2.1.1.4	Clostridium_sensu_stricto	40	13	16	10	11	5	16	2	4	0	6	6	6	1	3	3	3
6	0.2.30.2.1.1.10	unclassified	0	0	0	0	0	0	0	0	0	0	0	0	0	1	0	0	0
6	0.2.30.2.1.5.3	Thermoanaerobacterium	0	0	0	0	0	0	0	0	0	0	0	0	0	0	0	0	0
6	0.2.30.2.1.7.1	Anaerococcus	0	0	0	0	0	0	0	0	0	0	0	0	0	0	0	0	0
6	0.2.30.2.1.7.2	Finegoldia	0	0	0	0	0	0	0	0	0	0	0	0	0	0	0	0	0
6	0.2.30.2.1.7.6	Peptoniphilus	0	0	0	0	0	0	0	0	0	0	0	0	0	0	0	0	0
6	0.2.30.2.1.15.5	Eubacterium	0	0	0	0	0	0	0	0	0	0	0	0	0	0	0	0	0
6	0.2.30.2.1.17.3	Heliophilum	0	1	0	0	0	0	0	0	0	0	0	0	0	0	0	0	0
6	0.2.30.2.1.21.2	Anaerostipes	41210	19938	58124	28537	51798	23941	54935	25895	18722	7994	15981	7128	54272	24200	16931	21634	23503
6	0.2.30.2.1.21.3	Blautia	106	80	222	133	150	91	167	108	60	41	57	27	152	98	53	71	101
6	0.2.30.2.1.21.7	Clostridium_XlVa	1	0	0	0	0	0	0	0	0	0	0	0	1	0	0	0	0
6	0.2.30.2.1.21.8	Clostridium_XlVb	0	0	0	0	0	0	0	0	0	0	0	0	0	0	0	0	0
6	0.2.30.2.1.21.9	Coprococcus	0	0	0	0	0	0	0	0	0	0	0	0	0	0	0	0	0
6	0.2.30.2.1.21.10	Dorea	2	0	4	2	5	0	4	3	0	0	0	0	2	2	2	4	18
6	0.2.30.2.1.21.16	Lachnospiracea_incertae_sedis	0	0	0	0	0	0	0	0	0	0	0	0	0	0	0	0	0
6	0.2.30.2.1.21.24	Roseburia	0	0	0	0	0	0	0	0	0	0	0	0	0	0	0	0	0
6	0.2.30.2.1.21.28	unclassified	0	0	0	0	0	1	0	0	0	0	0	0	0	0	0	0	0
6	0.2.30.2.1.22.3	Desulfitobacterium	0	0	0	0	0	0	0	0	0	0	0	0	0	0	0	0	0
6	0.2.30.2.1.23.2	Desulfotomaculum	0	0	0	0	0	0	0	0	0	0	0	0	0	0	0	0	0
6	0.2.30.2.1.25.2	Clostridium_XI	1	0	8	4	4	1	0	0	4	6	1	0	0	0	5	0	0
6	0.2.30.2.1.25.5	Peptostreptococcus	0	0	0	0	0	0	0	0	0	0	0	0	0	0	0	0	0
6	0.2.30.2.1.26.7	Clostridium_IV	0	0	0	0	0	0	0	0	0	0	0	0	0	0	0	0	0
6	0.2.30.2.1.26.9	Faecalibacterium	0	0	0	0	0	0	0	0	0	0	2	0	0	0	0	0	0
6	0.2.30.2.1.26.13	Oscillibacter	0	0	0	0	0	0	0	0	0	0	0	0	0	0	0	0	0
6	0.2.30.2.1.26.16	Ruminococcus	0	0	0	0	0	0	0	0	0	0	0	0	0	0	0	0	0
6	0.2.30.2.1.26.19	Subdoligranulum	0	0	0	0	0	0	0	0	0	0	0	0	0	0	0	0	0
6	0.2.30.2.1.26.20	unclassified	0	0	0	0	0	0	0	0	0	0	0	0	0	0	0	0	0
6	0.2.30.2.1.28.1	unclassified	0	0	0	0	0	0	0	0	0	0	0	0	0	0	0	0	0
6	0.2.30.2.2.1.1	Halanaerobium	0	0	0	0	0	0	0	0	0	0	0	0	0	0	0	0	0
6	0.2.30.2.4.1.11	Thermoanaerobacter	0	0	0	0	0	0	0	0	0	0	0	0	0	0	0	0	0
6	0.2.30.3.1.1.4	Clostridium_XVIII	0	0	0	0	0	0	1	0	4	0	1	0	0	0	0	0	0
6	0.2.30.3.1.1.7	Erysipelotrichaceae_incertae_sedis	0	0	0	0	0	0	0	0	0	0	0	0	1	0	0	0	0
6	0.2.30.3.1.1.12	unclassified	0	0	0	0	0	0	0	0	0	0	0	0	0	0	0	0	0
6	0.2.30.4.1.1.2	Phascolarctobacterium	0	0	0	0	0	0	0	0	0	0	0	0	0	0	0	0	0
6	0.2.30.4.1.2.12	Dialister	0	0	0	0	0	0	0	0	0	0	0	0	0	0	0	0	0
6	0.2.30.4.1.2.22	Selenomonas	0	0	0	0	0	0	0	0	0	0	0	0	0	0	0	0	0
6	0.2.30.4.1.2.30	unclassified	0	0	0	0	0	0	0	0	0	0	0	0	0	0	0	0	0
6	0.2.30.6.1.1.1	unclassified	1	0	0	1	0	0	1	0	0	0	0	0	1	0	0	1	0
6	0.2.36.1.1.1.1	unclassified	0	1	1	0	1	0	2	1	0	0	0	0	0	0	0	0	0

## Sheet: Only Single Strains
taxlevel	rankID	taxon	Acinetobacter_baumannii_S11_Run2	Acinetobacter_baumannii_S1_Run1	Acinetobacter_baumannii_S1_Run2	Acinetobacter_baumannii_S1_Run3	Actinomyces_odontolyticus_S12_Run2	Actinomyces_odontolyticus_S2_Run1	Actinomyces_odontolyticus_S2_Run2	Actinomyces_odontolyticus_S2_Run3	Akkermansia_muciniphila_S13_Run2	Akkermansia_muciniphila_S3_Run1	Akkermansia_muciniphila_S3_Run2	Akkermansia_muciniphila_S3_Run3	Anaerostipes_caccae_S14_Run2	Anaerostipes_caccae_S4_Run1	Anaerostipes_caccae_S4_Run2	Anaerostipes_caccae_S4_Run3	Bacillus_cereus_S15_Run2	Bacillus_cereus_S5_Run1	Bacillus_cereus_S5_Run2	Bacillus_cereus_S5_Run3	Bacteroides_vulgatus_S16_Run2	Bacteroides_vulgatus_S6_Run1	Bacteroides_vulgatus_S6_Run2	Bacteroides_vulgatus_S6_Run3	Bifidobacterium_longum_subsp_infantis_S17_Run2	Bifidobacterium_longum_subsp_infantis_S7_Run1	Bifidobacterium_longum_subsp_infantis_S7_Run2	Bifidobacterium_longum_subsp_infantis_S7_Run3	Blautia_wexlerae_S18_Run2	Blautia_wexlerae_S8_Run1	Blautia_wexlerae_S8_Run2	Blautia_wexlerae_S8_Run3	Clostridium_beijerinckii_S19_Run2	Clostridium_beijerinckii_S9_Run1	Clostridium_beijerinckii_S9_Run2	Clostridium_beijerinckii_S9_Run3	Dorea_longicatena_S10_Run1	Dorea_longicatena_S10_Run2	Dorea_longicatena_S10_Run3	Dorea_longicatena_S20_Run2	Enterococcus_faecalis_S11_Run1	Enterococcus_faecalis_S11_Run3	Enterococcus_faecalis_S21_Run2	Enterococcus_faecalis_S31_Run2	Escherichia_coli_S12_Run1	Escherichia_coli_S12_Run3	Escherichia_coli_S22_Run2
6	0.1.2.3.1.1.5	Halobacterium	1	0	0	0	0	0	0	0	0	0	0	0	0	0	0	0	0	0	0	0	0	0	0	0	0	0	0	0	0	0	0	0	0	0	0	0	0	0	0	0	0	0	0	0	0	0	0
6	0.2.1.1.1.1.1	Gp1	0	0	0	0	0	0	0	0	0	0	0	0	0	0	0	0	0	0	0	0	0	0	0	0	0	0	0	0	0	0	0	0	0	0	0	0	0	0	0	0	0	0	0	2	0	0	0
6	0.2.1.20.1.1.1	Gp3	0	0	0	0	0	0	0	0	0	0	0	0	0	0	0	0	0	0	0	0	0	0	0	0	0	0	0	0	0	0	0	0	0	0	0	0	0	0	0	0	0	0	0	0	0	0	0
6	0.2.2.1.2.2.2	Actinomyces	15	2	0	9	13834	20500	10772	26897	5	0	0	0	2	0	0	0	0	0	0	0	1	0	1	0	0	0	0	1	0	0	1	0	1	1	0	1	1	0	0	1	1	0	0	0	1	2	1
6	0.2.2.1.2.10.1	Corynebacterium	0	0	0	2	1	0	0	0	0	0	1	0	0	0	0	0	0	0	0	0	0	0	0	0	0	0	1	0	0	1	0	0	0	0	0	0	0	0	1	0	0	0	0	0	0	0	1
6	0.2.2.1.2.10.2	Turicella	0	0	0	0	0	0	0	0	0	0	0	0	0	0	0	0	0	0	0	0	0	0	0	0	0	0	0	0	0	0	0	0	0	0	0	0	0	0	0	0	0	0	0	0	0	0	0
6	0.2.2.1.2.14.1	Brachybacterium	0	0	0	0	0	0	0	0	0	0	0	0	0	0	0	0	0	0	0	0	0	0	0	0	0	0	0	0	0	0	0	0	0	0	0	0	0	0	0	0	0	0	0	0	0	0	0
6	0.2.2.1.2.15.3	Dermacoccus	0	0	0	0	0	0	0	0	0	0	0	0	0	0	0	0	0	0	0	0	0	0	0	0	0	0	0	0	0	0	0	0	0	0	0	0	0	0	0	0	0	0	0	0	0	0	0
6	0.2.2.1.2.15.7	unclassified	0	0	0	0	0	0	0	0	0	0	0	0	0	0	0	0	0	0	0	0	0	0	0	0	0	0	0	0	0	0	2	1	0	0	0	0	0	0	0	0	0	0	0	0	0	0	0
6	0.2.2.1.2.17.1	Dietzia	0	0	0	0	0	0	0	0	0	0	0	0	0	0	0	0	0	0	0	0	0	0	0	0	0	0	0	0	1	1	0	0	0	0	0	0	0	0	0	0	0	0	0	0	0	0	0
6	0.2.2.1.2.20.20	unclassified	0	0	0	0	0	0	0	0	0	0	0	0	0	0	0	0	0	0	0	0	0	0	0	0	0	0	0	0	0	0	0	0	0	0	0	0	0	0	0	0	0	0	0	0	0	0	0
6	0.2.2.1.2.24.17	Leifsonia	0	0	0	0	0	0	0	0	0	0	0	0	0	0	0	0	0	0	0	0	0	0	0	0	0	0	0	0	0	0	0	0	0	0	0	0	0	0	0	0	0	0	0	0	0	0	0
6	0.2.2.1.2.24.18	Leucobacter	0	0	0	0	0	0	0	0	0	0	0	0	0	0	0	0	0	0	0	0	0	0	0	0	0	0	0	0	1	0	0	0	0	0	0	0	0	0	0	0	0	0	0	0	0	0	0
6	0.2.2.1.2.24.28	Rathayibacter	0	0	0	0	0	0	0	0	0	0	0	0	0	0	0	0	0	0	0	0	0	0	0	0	0	0	0	0	0	0	0	0	0	0	0	0	0	0	0	0	0	0	0	0	0	0	0
6	0.2.2.1.2.25.5	Kocuria	0	0	0	0	0	0	0	0	0	0	0	0	0	0	0	0	0	0	0	0	0	0	0	0	0	0	0	0	0	0	0	0	0	0	0	0	0	0	0	0	0	0	0	0	0	0	0
6	0.2.2.1.2.25.6	Micrococcus	0	0	0	0	0	0	0	0	0	0	0	0	0	0	0	0	0	0	0	0	0	0	0	0	0	0	0	0	0	0	0	0	0	0	0	0	0	0	0	0	0	0	0	0	0	0	0
6	0.2.2.1.2.25.9	Rothia	0	0	0	0	0	0	0	0	0	0	0	0	0	0	0	0	0	0	0	0	0	0	0	0	0	0	0	0	0	0	0	0	0	0	0	0	0	0	0	0	0	0	0	0	0	0	0
6	0.2.2.1.2.28.2	Mycobacterium	4	0	0	0	0	0	0	0	0	0	0	0	0	0	0	0	0	0	0	0	0	0	0	0	0	0	0	0	0	0	0	0	0	0	0	0	0	0	0	0	0	0	0	0	0	0	0
6	0.2.2.1.2.30.1	Gordonia	0	0	0	0	0	0	0	0	0	0	0	0	0	0	0	0	0	0	0	0	0	0	0	0	0	0	0	0	1	3	2	2	0	0	0	0	0	0	0	0	0	0	0	0	0	0	0
6	0.2.2.1.2.30.4	Nocardia	0	0	0	0	0	0	0	0	0	0	0	0	0	0	0	0	0	0	0	0	0	0	0	0	0	0	0	0	6	1	0	0	0	0	0	0	0	0	0	0	0	0	0	0	0	0	0
6	0.2.2.1.2.30.5	Rhodococcus	0	0	0	0	0	0	0	0	0	0	0	0	0	0	0	0	0	0	0	0	0	0	0	0	0	0	0	0	4	1	3	1	0	0	0	0	0	0	0	0	0	0	0	0	0	0	0
6	0.2.2.1.2.30.8	Williamsia	0	0	0	0	0	0	0	0	0	0	0	0	0	0	0	0	0	0	0	0	0	0	0	0	0	0	0	0	0	0	0	0	0	0	0	0	0	0	0	0	0	0	0	0	0	0	0
6	0.2.2.1.2.30.9	unclassified	0	0	0	0	0	0	0	0	0	0	0	0	0	0	0	0	0	0	0	0	0	0	0	0	0	0	0	0	0	0	1	0	0	0	0	0	0	0	0	0	0	0	0	0	0	0	0
6	0.2.2.1.2.31.5	Nocardioides	0	0	0	0	0	0	0	0	0	0	0	0	0	0	0	0	0	0	0	0	0	0	0	0	0	0	0	0	0	0	0	0	0	0	0	0	0	0	0	0	0	0	0	0	0	0	0
6	0.2.2.1.2.33.1	Cellulosimicrobium	0	0	0	0	0	0	0	0	0	0	0	0	0	0	0	0	0	0	0	0	0	0	0	0	0	0	0	0	0	0	0	0	0	0	0	0	0	0	0	0	0	0	0	0	0	0	0
6	0.2.2.1.2.34.9	Propionibacterium	0	0	0	0	0	0	0	0	0	0	0	0	0	0	0	0	0	0	0	0	0	0	0	0	0	0	0	0	0	0	0	0	0	0	0	0	0	0	0	0	0	0	0	0	0	0	0
6	0.2.2.1.2.41.3	Streptomyces	0	0	0	0	0	0	0	0	0	0	0	0	0	0	0	0	0	0	0	0	0	0	0	0	0	0	0	0	1	0	1	0	0	0	0	0	0	0	0	0	0	0	0	0	0	0	0
6	0.2.2.1.2.46.1	unclassified	0	0	0	0	0	0	0	0	0	0	0	0	0	0	0	0	0	0	0	0	0	0	0	0	0	0	0	0	0	0	0	0	0	0	0	0	0	0	0	0	0	0	0	0	2	0	0
6	0.2.2.1.3.1.3	Bifidobacterium	0	0	0	1	0	3	2	0	2	2	2	1	3	3	0	3	3	3	1	1	30	21	0	12	16888	54147	32361	34800	2	13	1	7	3	1	2	1	3	0	1	0	0	0	0	2	3	0	0
6	0.2.2.1.3.1.8	unclassified	0	0	0	0	0	0	0	0	0	0	0	0	0	0	0	0	0	0	0	0	0	0	0	0	0	0	0	0	0	0	0	0	0	0	0	0	0	0	0	0	0	0	0	0	0	0	0
6	0.2.2.1.4.1.3	Atopobium	0	0	0	0	0	0	0	0	0	0	0	0	0	0	0	0	0	0	0	0	0	0	0	0	0	0	0	0	0	0	0	0	0	0	0	0	0	0	0	0	0	0	0	0	0	0	0
6	0.2.2.1.4.1.4	Collinsella	0	0	0	0	0	0	0	0	0	0	0	0	0	1	0	0	0	0	0	0	0	0	0	0	0	0	0	0	0	0	0	0	0	0	0	0	0	0	0	0	0	0	0	0	1	0	0
6	0.2.2.1.10.1.1	unclassified	0	0	0	0	0	0	0	0	0	0	0	0	0	0	0	0	0	0	0	0	0	0	0	0	0	0	0	0	0	0	0	0	0	0	0	0	0	0	0	0	0	0	0	0	0	0	0
6	0.2.5.2.1.3.4	Odoribacter	0	1	0	0	0	0	0	0	0	0	0	0	0	0	0	0	0	0	0	0	0	0	0	0	0	0	0	0	0	0	0	0	0	0	0	0	0	0	0	0	0	0	0	0	0	0	0
6	0.2.5.2.1.3.6	Parabacteroides	0	0	0	0	0	0	0	0	0	0	0	0	0	0	0	0	0	0	0	0	0	0	0	0	0	0	0	0	0	0	0	0	0	0	0	0	0	0	0	0	0	0	0	0	0	0	0
6	0.2.5.2.1.3.8	Porphyromonas	0	0	0	0	0	0	0	0	0	0	0	0	0	0	0	0	0	0	0	0	0	0	0	0	0	0	0	0	0	0	3	0	0	0	0	0	0	0	0	0	0	0	0	0	0	0	0
6	0.2.5.2.1.3.11	unclassified	0	0	0	0	0	0	0	0	0	0	0	0	0	0	0	0	0	0	0	0	0	0	0	0	0	0	0	0	0	0	0	0	0	0	0	0	0	0	0	0	0	0	0	0	0	0	0
6	0.2.5.2.1.4.3	Prevotella	0	0	0	0	0	2	0	0	0	4	0	0	0	1	1	0	0	1	0	0	0	1	0	0	0	0	0	0	4	5	5	0	0	1	0	0	0	0	0	0	1	0	0	0	1	0	0
6	0.2.5.2.1.4.4	Xylanibacter	0	0	0	0	0	0	0	0	0	0	0	0	0	0	0	0	0	0	0	0	0	0	0	0	18	27	41	15	0	0	0	0	0	0	0	0	0	0	0	0	0	0	0	0	0	0	0
6	0.2.5.2.1.4.5	unclassified	0	0	0	0	0	1	0	0	0	0	0	0	0	0	0	0	0	0	0	0	0	0	0	0	0	0	0	0	0	0	0	0	0	0	0	0	0	0	0	0	0	0	0	0	0	0	0
6	0.2.5.2.1.5.1	Alistipes	0	0	0	0	0	0	0	0	0	1	0	0	0	0	0	0	0	0	0	0	0	0	0	0	0	0	0	0	0	1	0	0	0	0	0	0	0	0	0	0	0	0	0	0	0	0	0
6	0.2.5.2.1.6.3	Bacteroides	3	1	2	0	0	0	25	0	2	0	3	0	8	5	33	2	46	5	32	2	76875	46273	96833	13117	11	6	0	3	1	3	3	1	2	1	2	0	1	2	0	3	3	0	0	9	0	0	1
6	0.2.5.2.1.7.1	unclassified	0	0	0	0	0	0	0	0	0	0	0	0	0	0	0	0	0	0	0	0	0	0	0	0	0	0	0	0	0	0	0	0	0	0	0	0	0	0	0	0	0	0	0	0	0	0	0
6	0.2.5.3.1.5.14	Sediminibacterium	0	0	0	0	0	0	0	0	0	0	0	0	1	0	0	0	0	0	0	0	0	0	0	0	0	0	0	0	0	0	0	0	0	0	0	0	0	0	0	0	0	0	0	0	0	0	0
6	0.2.5.3.1.5.17	unclassified	0	0	0	0	0	0	0	0	0	0	0	0	0	0	0	0	0	0	0	0	0	0	0	0	0	0	0	0	0	0	0	0	0	0	0	0	0	0	0	0	0	0	0	0	0	0	0
6	0.2.5.3.1.6.7	Fibrella	0	0	0	0	0	0	0	0	0	0	0	0	0	0	0	0	0	0	0	0	0	0	0	0	0	0	0	0	0	0	0	0	0	0	0	0	0	0	0	0	0	0	0	0	0	0	0
6	0.2.5.3.1.7.5	Pedobacter	0	0	0	0	0	1	0	3	0	0	0	0	0	0	0	0	0	0	0	0	1	0	0	0	0	0	0	0	0	0	0	0	0	0	0	0	0	0	0	0	0	0	0	0	0	0	0
6	0.2.5.3.1.7.8	Sphingobacterium	0	0	0	0	2	0	0	0	0	2	0	1	0	0	0	1	0	0	0	0	0	0	0	0	1	1	0	1	0	1	0	0	0	0	0	0	0	0	0	0	0	0	0	0	4	0	4
6	0.2.5.4.1.2.11	Chryseobacterium	0	0	0	0	0	0	0	0	0	0	0	0	0	0	0	0	0	0	0	0	0	0	0	0	0	0	0	0	0	0	0	0	0	0	0	0	0	0	0	0	0	0	0	0	0	0	0
6	0.2.5.4.1.2.12	Cloacibacterium	0	0	0	0	0	0	1	0	0	0	0	0	0	0	0	0	0	0	0	0	0	0	0	0	0	0	0	0	0	0	0	0	0	0	0	0	0	0	0	0	0	0	0	0	0	0	0
6	0.2.5.5.1.1.1	unclassified	0	0	0	0	0	0	0	0	0	0	0	0	0	0	0	0	0	0	0	0	0	0	0	0	0	0	0	0	0	0	0	0	0	0	0	0	0	0	0	0	0	0	0	0	0	0	0
6	0.2.9.1.1.1.1	Chloroflexus	0	0	0	0	0	0	0	0	0	0	0	0	0	0	0	0	0	0	0	0	0	0	0	0	0	0	0	0	0	0	0	0	0	0	0	0	0	0	0	0	0	0	0	0	0	0	0
6	0.2.12.1.1.1.2	Deinococcus	0	0	0	0	0	0	0	0	0	0	0	0	0	0	0	0	0	0	0	0	0	0	0	0	0	0	0	0	1	0	0	0	0	0	0	0	0	0	0	0	0	0	0	0	0	0	0
6	0.2.12.1.1.2.1	Truepera	0	0	0	0	0	0	0	0	0	0	0	0	0	0	0	0	0	0	0	0	0	0	0	0	0	0	0	0	0	1	3	1	0	0	0	0	0	0	0	0	0	0	0	0	0	0	0
6	0.2.16.1.1.1.3	Fusobacterium	0	0	0	0	1	0	0	0	0	0	0	0	0	0	0	0	0	0	0	0	0	0	0	0	0	0	0	0	0	0	0	0	0	0	0	0	0	0	0	0	0	0	0	0	0	0	0
6	0.2.16.1.1.1.4	Ilyobacter	0	0	0	0	0	0	0	0	0	0	0	0	0	0	0	0	0	0	0	0	0	0	0	0	0	0	0	0	0	2	2	0	0	0	0	0	0	0	0	0	0	0	0	0	0	0	0
6	0.2.17.1.1.1.1	Gemmatimonas	0	0	0	0	0	0	0	0	0	0	0	0	0	0	0	0	0	0	0	0	0	0	0	0	0	0	0	0	0	0	0	0	0	0	0	0	0	0	0	0	0	0	0	0	0	0	0
6	0.2.20.1.1.1.9	unclassified	0	0	0	0	0	0	0	0	0	0	0	0	0	0	0	0	0	0	0	0	0	0	0	0	0	0	0	0	0	0	0	0	0	0	0	0	0	0	0	1	0	0	0	0	0	0	0
6	0.2.21.2.3.1.2	Brevundimonas	3	2	0	0	0	4	0	2	1	0	2	1	2	2	0	0	0	0	0	0	0	0	0	0	0	2	0	0	0	0	2	0	0	2	0	0	0	0	1	0	2	0	1	3	12	3	1
6	0.2.21.2.3.1.3	Caulobacter	0	0	0	0	0	0	0	0	0	0	0	0	0	0	0	0	0	0	0	0	0	0	0	0	0	0	0	0	0	0	0	0	0	0	0	0	0	0	0	0	0	0	0	0	0	0	0
6	0.2.21.2.3.1.4	Phenylobacterium	1	0	0	0	0	0	0	1	0	1	0	0	0	0	0	0	0	0	1	0	0	0	0	0	0	0	0	0	0	0	0	0	0	0	0	0	0	0	0	0	0	0	0	0	3	1	0
6	0.2.21.2.3.1.5	unclassified	0	0	0	0	2	1	0	2	0	0	0	0	0	0	0	0	0	0	0	0	0	0	0	0	1	0	0	0	0	0	0	0	0	0	0	0	0	0	0	0	0	0	0	1	3	1	2
6	0.2.21.2.3.2.4	Hyphomonas	0	0	1	0	0	0	0	0	0	0	0	0	0	0	0	0	0	0	0	0	0	0	0	0	0	0	0	0	0	0	0	0	0	0	0	0	0	0	0	0	0	0	0	0	0	0	0
6	0.2.21.2.6.3.7	unclassified	0	0	0	0	0	0	0	0	0	0	0	0	0	0	0	0	0	0	0	0	0	0	0	0	0	0	0	0	0	0	0	0	0	0	0	0	0	0	0	0	0	0	0	0	0	0	0
6	0.2.21.2.6.4.6	Bradyrhizobium	0	1	0	0	2	0	0	0	0	0	0	0	0	0	0	0	0	0	0	0	0	0	0	0	0	0	0	0	0	0	1	0	0	0	0	0	0	0	0	0	0	0	0	0	0	0	0
6	0.2.21.2.6.4.10	Rhodopseudomonas	0	0	0	0	0	0	0	0	0	0	0	0	0	0	0	0	0	0	0	0	0	0	0	0	0	0	0	0	0	0	0	0	0	0	0	0	0	0	0	0	0	0	0	0	0	0	0
6	0.2.21.2.6.4.12	unclassified	0	0	0	0	0	0	0	0	0	0	0	0	0	0	0	0	0	0	0	0	0	0	0	0	0	0	0	0	0	0	0	0	0	0	0	0	0	0	0	0	0	0	0	1	0	0	0
6	0.2.21.2.6.5.1	Brucella	0	0	0	0	0	0	0	0	0	1	1	0	0	0	0	0	0	0	0	0	0	0	0	0	0	0	0	0	0	0	0	0	0	0	0	0	0	0	0	0	0	0	1	0	0	1	10
6	0.2.21.2.6.5.8	unclassified	0	0	0	0	0	0	0	0	0	0	0	0	0	0	0	0	0	0	0	0	0	0	0	0	0	0	0	0	0	0	0	0	0	0	0	0	0	0	0	0	0	0	0	0	0	0	0
6	0.2.21.2.6.7.10	Pedomicrobium	0	0	0	0	0	0	0	0	0	0	0	0	0	0	0	0	0	0	0	0	0	0	0	0	0	0	0	0	0	0	0	0	0	0	0	0	0	0	0	0	0	0	0	0	0	0	0
6	0.2.21.2.6.8.2	Methylobacterium	0	1	0	0	0	0	0	0	0	0	0	0	0	0	0	0	1	0	0	0	0	0	0	0	0	0	0	0	0	0	0	0	0	0	0	0	0	0	0	0	0	0	0	0	0	0	2
6	0.2.21.2.6.10.1	Aminobacter	0	0	0	0	0	0	0	0	0	0	0	0	0	0	0	0	0	0	0	0	0	0	0	0	0	0	0	0	0	0	0	0	0	0	0	0	0	0	0	0	0	0	0	0	0	0	0
6	0.2.21.2.6.10.2	Aquamicrobium	0	1	0	0	1	4	0	0	0	1	0	0	0	2	0	0	0	0	0	0	0	0	0	0	0	0	0	2	1	0	0	0	0	0	0	0	0	0	0	0	0	0	3	0	17	13	5
6	0.2.21.2.6.10.5	Mesorhizobium	0	0	0	0	2	0	0	0	0	0	0	0	0	0	0	0	0	0	0	0	0	0	0	0	0	0	0	0	0	0	0	0	0	0	0	0	0	0	0	0	0	0	0	0	0	0	0
6	0.2.21.2.6.11.3	Rhizobium	4	0	0	0	0	0	0	0	0	0	0	0	0	0	0	0	3	0	0	0	0	1	0	0	0	0	0	3	0	3	0	0	0	0	0	0	0	0	0	0	0	0	0	0	2	0	0
6	0.2.21.2.6.15.1	unclassified	0	1	0	0	0	0	0	0	0	0	0	0	0	0	0	0	0	0	0	0	0	0	0	0	0	0	0	0	0	0	0	0	0	0	0	0	0	0	0	0	0	0	0	0	0	0	0
6	0.2.21.2.7.1.41	Paracoccus	1	0	0	0	0	0	0	0	0	0	0	0	0	0	0	0	0	0	0	0	0	0	0	0	0	0	0	0	0	0	0	0	0	0	0	0	0	0	0	0	0	0	0	0	0	0	0
6	0.2.21.2.7.1.44	Phaeobacter	0	0	0	0	0	0	0	0	0	0	0	0	28	38	19	29	8	6	10	1	0	0	0	0	0	0	0	0	0	0	0	0	0	0	0	0	0	0	0	0	0	0	0	0	0	0	0
6	0.2.21.2.7.1.52	Rhodobacter	0	2	1	0	0	0	0	0	1	1	2	0	1	0	1	0	3	0	2	0	0	0	1	0	0	0	1	0	1	0	3	0	0	1	0	1	1	1	0	1	0	0	1	1	1	0	13
6	0.2.21.2.7.1.88	unclassified	0	0	0	0	0	0	0	0	0	0	0	0	0	0	0	0	0	0	0	0	0	0	0	0	0	0	0	0	0	0	0	0	0	0	0	0	0	0	0	0	0	0	0	0	0	0	0
6	0.2.21.2.8.1.1	Acetobacter	0	0	0	0	0	0	0	0	0	0	0	0	0	0	0	0	0	0	0	0	0	0	0	0	0	0	0	0	0	0	0	0	0	0	0	0	0	0	0	0	0	0	0	0	0	0	0
6	0.2.21.2.8.1.3	Acidiphilium	0	0	0	0	0	0	0	0	0	0	0	0	0	0	0	0	0	0	0	0	0	0	0	0	0	0	0	0	0	1	1	0	0	0	0	0	0	0	0	0	0	0	0	0	0	0	0
6	0.2.21.2.8.1.12	Gluconacetobacter	0	0	0	0	0	0	0	0	0	0	0	0	0	0	0	0	0	0	0	0	0	0	0	0	0	0	0	0	1	3	4	3	0	0	0	0	0	0	0	0	0	0	0	0	0	0	0
6	0.2.21.2.8.1.22	Roseomonas	0	0	0	0	0	0	0	0	0	0	0	0	0	0	0	0	0	0	0	0	0	0	0	0	0	0	0	0	0	0	0	0	0	0	0	0	0	0	0	0	0	0	0	0	0	0	0
6	0.2.21.2.8.1.28	unclassified	0	0	0	0	0	0	0	0	0	0	0	0	0	0	0	0	0	0	0	0	0	0	0	0	0	0	0	0	0	0	0	0	0	0	0	0	0	0	0	0	0	0	0	0	0	0	1
6	0.2.21.2.8.2.1	Azospirillum	0	0	0	0	0	0	0	0	0	0	0	0	0	0	0	0	0	0	0	0	0	0	0	0	0	0	0	0	0	0	0	0	0	0	0	0	0	0	0	0	0	0	0	0	0	0	0
6	0.2.21.2.9.2.1	Mitochondria_genus_incertae_sedis	0	0	0	0	0	0	0	0	0	0	0	0	0	0	0	0	0	0	0	0	0	0	0	0	0	0	0	0	0	0	0	0	0	0	0	0	0	0	0	0	0	0	0	0	0	0	0
6	0.2.21.2.11.2.5	Sphingobium	0	0	0	0	0	0	0	0	0	0	0	0	0	0	0	0	0	0	0	0	0	0	0	0	0	0	0	0	0	0	0	0	0	0	0	0	0	0	0	0	0	0	0	0	0	0	0
6	0.2.21.2.11.2.6	Sphingomonas	0	0	0	0	1	0	0	0	0	0	0	0	0	0	0	0	0	0	0	0	0	0	1	0	0	0	0	0	0	0	1	0	0	0	0	0	1	0	0	0	0	0	0	0	0	0	0
6	0.2.21.2.11.2.7	Sphingopyxis	0	0	0	0	0	0	0	0	0	0	0	0	0	0	0	0	0	0	0	0	0	0	0	0	0	0	0	0	0	0	0	0	0	0	0	0	0	0	0	0	0	0	0	0	0	0	0
6	0.2.21.2.11.2.8	Sphingosinicella	0	0	0	0	0	0	0	0	0	0	0	0	0	0	0	0	0	0	0	0	0	0	0	0	0	0	0	0	0	1	4	1	0	0	0	0	0	0	0	0	0	0	0	0	0	0	0
6	0.2.21.2.11.2.11	unclassified	0	0	0	0	0	0	0	0	0	0	0	0	0	0	0	0	0	0	0	0	0	0	0	0	0	0	0	0	0	0	0	0	0	0	0	0	1	0	0	0	0	0	0	0	0	0	0
6	0.2.21.3.1.1.1	Achromobacter	0	0	0	0	0	0	0	0	0	0	0	0	0	0	0	0	0	0	0	0	0	0	0	0	0	0	0	0	0	0	0	0	0	0	0	0	0	0	0	0	0	0	0	0	0	0	0
6	0.2.21.3.1.1.3	Alcaligenes	0	0	0	0	0	0	0	0	0	0	0	0	0	0	0	0	0	0	0	0	0	0	0	0	0	0	0	0	0	0	0	0	0	0	0	0	0	0	0	0	0	0	0	0	0	0	0
6	0.2.21.3.1.1.5	Bordetella	0	0	0	0	0	0	0	0	0	0	0	0	0	0	0	0	0	0	0	0	0	0	0	0	0	0	0	0	0	0	0	0	0	0	0	0	0	0	0	0	0	0	0	0	0	0	0
6	0.2.21.3.1.1.17	unclassified	4	0	0	0	10	4	0	2	0	1	0	1	0	0	0	1	0	0	0	0	0	0	0	0	1	0	0	0	2	0	3	0	1	0	0	0	2	0	0	1	0	0	8	0	53	21	14
6	0.2.21.3.1.2.1	Burkholderia	0	0	0	0	0	0	0	0	0	0	0	0	0	0	0	0	0	0	0	0	0	0	0	0	0	0	0	0	0	0	0	0	2	0	1	1	0	0	0	0	0	0	0	0	0	0	0
6	0.2.21.3.1.3.1	Aquabacterium	0	0	0	0	1	0	0	2	1	0	1	0	1	0	1	0	0	0	0	0	2	0	4	0	0	0	0	0	2	0	3	0	2	0	2	0	0	2	3	0	0	1	0	3	0	0	8
6	0.2.21.3.1.3.13	Tepidimonas	0	0	0	0	0	0	1	0	0	0	0	0	0	0	0	0	0	0	0	0	0	0	0	0	0	0	0	0	0	0	0	0	0	0	0	0	0	0	0	0	0	0	0	0	0	0	0
6	0.2.21.3.1.4.1	Acidovorax	0	0	0	0	0	0	0	0	0	0	0	0	0	0	0	0	0	0	0	0	0	0	0	0	0	0	0	0	0	0	0	0	0	1	0	0	0	0	0	0	0	0	0	0	0	0	0
6	0.2.21.3.1.4.7	Comamonas	0	0	0	0	0	0	0	0	0	0	0	0	0	0	0	0	0	0	0	0	0	0	0	0	0	0	0	0	0	0	0	0	0	0	0	0	0	0	0	0	0	0	0	0	0	0	0
6	0.2.21.3.1.4.9	Delftia	0	0	0	0	0	0	0	0	0	0	0	0	0	1	0	0	0	0	0	0	0	0	0	1	0	0	0	0	0	0	0	0	0	0	0	0	1	0	0	0	0	0	0	0	0	0	0
6	0.2.21.3.1.4.20	Pelomonas	0	0	0	0	0	0	0	0	0	0	0	0	0	0	0	0	0	0	0	0	0	0	0	0	0	0	0	0	0	0	0	0	0	0	0	0	0	0	0	0	0	0	0	0	0	0	0
6	0.2.21.3.1.4.33	unclassified	5	3	0	5	5	9	0	6	4	4	0	5	1	0	0	3	0	1	0	1	4	0	0	0	1	3	0	2	0	3	0	0	0	1	0	1	0	4	1	0	1	0	4	0	8	2	8
6	0.2.21.3.1.5.3	Herbaspirillum	0	0	0	0	0	0	0	0	0	0	0	0	0	0	0	0	0	0	0	0	0	0	0	0	0	0	0	0	0	0	0	0	0	0	0	0	0	0	0	0	0	0	0	0	0	0	0
6	0.2.21.3.1.5.6	Massilia	0	0	0	0	0	0	0	0	0	0	0	0	0	0	0	0	0	0	0	0	0	0	0	0	0	0	0	0	0	0	0	0	0	0	0	0	0	0	0	0	0	0	0	0	0	0	0
6	0.2.21.3.1.5.11	Undibacterium	0	0	0	0	1	0	0	0	0	0	0	0	0	0	0	0	0	0	0	0	1	0	0	0	0	0	0	0	2	0	0	0	0	0	0	1	0	0	0	0	0	0	1	2	0	0	1
6	0.2.21.3.1.6.1	Parasutterella	0	0	0	0	0	0	0	0	0	0	0	0	0	0	0	0	0	0	0	0	0	0	0	0	0	0	0	0	0	0	0	0	0	0	0	0	0	0	0	0	0	0	0	0	0	0	0
6	0.2.21.3.1.6.2	Sutterella	0	0	0	0	0	0	0	0	0	0	0	0	0	0	0	0	0	0	0	0	0	0	0	0	0	0	0	0	0	0	0	0	0	0	0	0	0	0	0	0	0	0	0	0	0	0	0
6	0.2.21.3.1.7.1	unclassified	0	0	0	0	0	0	3	0	0	0	0	0	0	0	0	0	0	0	0	0	0	0	0	0	0	0	0	0	0	0	0	0	0	0	0	0	0	0	0	0	0	0	0	0	1	0	0
6	0.2.21.3.2.1.1	Hydrogenophilus	0	0	0	0	0	0	2	0	0	0	0	0	0	0	0	0	0	0	0	0	0	0	0	0	0	0	1	0	0	0	0	0	0	0	0	0	0	0	0	0	0	0	0	0	0	0	0
6	0.2.21.3.4.1.12	Eikenella	0	0	0	0	0	0	0	0	0	0	0	0	0	0	0	0	0	0	0	0	0	0	0	0	0	0	0	0	0	0	0	0	0	0	0	0	0	0	0	0	0	0	0	0	0	0	0
6	0.2.21.3.4.1.30	unclassified	0	0	0	0	5	0	0	0	0	1	0	0	0	0	0	0	0	0	0	0	0	0	0	0	0	0	0	0	0	1	0	0	0	0	0	1	2	0	0	0	0	2	0	0	2	1	1
6	0.2.21.3.6.1.13	Shinella	0	0	0	0	0	0	0	0	0	0	0	0	0	0	0	0	0	0	0	0	0	0	0	0	0	0	0	0	0	0	0	0	0	0	0	0	0	0	0	0	0	0	0	0	0	0	0
6	0.2.21.4.1.1.2	Peredibacter	0	0	0	0	0	0	0	0	0	0	0	0	0	0	0	0	0	0	0	0	0	0	0	0	0	0	0	0	0	0	0	0	0	0	0	0	0	0	0	0	0	0	0	0	0	0	0
6	0.2.21.4.1.2.2	Vampirovibrio	0	0	0	0	0	7	0	0	0	0	0	0	1	0	0	2	1	0	0	0	0	0	0	0	1	0	0	0	0	0	0	0	0	3	0	0	0	2	0	0	0	0	1	2	7	2	0
6	0.2.21.4.5.4.3	Desulfovibrio	0	0	0	0	0	0	0	0	0	0	0	0	0	0	0	0	0	0	0	0	0	0	0	0	0	0	0	0	0	0	0	0	0	0	0	0	0	0	1	0	0	0	0	0	0	0	0
6	0.2.21.4.5.5.1	unclassified	0	0	0	0	0	0	0	0	0	0	0	0	0	0	0	0	0	0	0	0	0	1	0	0	0	0	0	0	0	0	0	0	0	0	0	0	0	0	0	0	0	0	0	0	0	0	0
6	0.2.21.4.7.2.2	Geobacter	0	0	0	0	0	0	0	0	0	0	0	0	0	0	0	0	0	0	0	0	0	0	0	0	0	0	0	0	0	0	0	0	0	0	0	0	0	0	0	0	0	0	0	0	0	0	0
6	0.2.21.4.8.7.2	Chondromyces	0	0	0	0	0	0	0	0	0	0	0	0	0	0	0	0	0	0	0	0	0	0	0	0	0	0	0	0	0	0	0	0	0	0	0	0	0	0	0	0	0	0	0	0	0	0	1
6	0.2.21.4.8.7.4	unclassified	0	0	0	0	0	0	0	0	0	0	0	0	0	0	0	0	0	0	0	0	0	0	0	0	0	0	0	0	0	0	0	0	0	0	0	0	0	0	0	0	0	0	0	0	0	0	0
6	0.2.21.4.10.1.1	unclassified	0	0	0	0	0	0	0	0	0	0	0	0	0	0	0	0	0	0	0	0	0	0	0	0	0	0	0	0	0	0	0	0	0	0	0	0	0	0	0	0	1	0	0	0	0	0	0
6	0.2.21.5.1.3.3	Sulfurimonas	0	0	0	0	0	0	0	0	0	0	0	0	0	0	0	0	0	0	0	0	0	0	0	0	1	0	0	0	0	1	1	1	0	0	0	0	0	0	0	0	0	0	0	0	0	0	0
6	0.2.21.6.1.1.14	Escherichia_Shigella	0	0	0	1	0	0	0	0	0	0	0	0	0	0	0	0	0	1	0	0	0	0	0	0	0	0	0	0	0	0	0	0	1	0	0	0	0	0	0	0	0	0	0	0	105	89	90
6	0.2.21.6.1.1.42	Yersinia	0	0	0	0	2	0	0	2	0	1	0	0	0	0	0	0	1	1	0	0	0	0	1	0	1	2	0	2	1	0	0	0	0	0	0	0	1	0	0	0	0	0	2	0	0	7	0
6	0.2.21.6.1.1.44	unclassified	3	1	0	1	2	2	1	2	1	1	4	0	1	0	1	0	1	0	0	0	0	0	0	1	1	1	11	0	1	2	5	0	3	1	1	0	3	0	0	4	9	4	10	1	28513	20222	15861
6	0.2.21.6.3.1.10	Vibrio	0	0	0	0	0	0	0	0	0	0	0	0	0	0	0	0	0	0	0	0	0	0	0	0	0	0	0	0	0	0	0	0	0	0	0	0	0	0	0	0	0	0	0	0	0	0	0
6	0.2.21.6.5.1.1	Aeromonas	0	0	0	0	0	0	0	0	0	0	0	0	0	0	0	0	0	0	0	0	0	0	0	0	0	0	0	0	0	0	0	0	0	0	0	0	0	0	0	0	0	0	0	0	0	0	0
6	0.2.21.6.6.1.4	Alishewanella	0	0	0	0	0	0	0	0	0	0	0	0	0	0	0	0	0	0	0	0	0	0	0	0	0	0	0	0	0	0	0	0	0	0	0	0	0	0	0	0	0	0	0	0	0	0	0
6	0.2.21.6.6.6.1	Idiomarina	0	0	0	0	0	0	0	0	0	0	0	0	0	0	0	0	0	0	0	0	0	0	0	0	0	0	0	0	0	0	1	0	0	0	0	0	0	0	0	0	0	0	0	0	0	0	0
6	0.2.21.6.6.8.2	Pseudoalteromonas	0	0	0	0	0	0	0	0	0	0	0	0	0	0	0	0	0	0	0	0	0	0	0	0	0	0	0	0	0	1	0	0	0	0	0	0	0	0	0	0	0	0	0	0	0	0	0
6	0.2.21.6.6.10.1	Shewanella	0	0	0	0	0	0	0	0	0	0	0	0	0	0	0	0	0	0	0	0	0	0	0	0	0	0	0	0	0	0	0	0	1	0	0	0	0	0	0	0	0	0	0	0	0	0	0
6	0.2.21.6.8.1.1	Allochromatium	0	0	0	0	0	0	0	0	0	0	0	0	0	0	0	0	0	0	0	0	0	0	0	0	0	2	0	0	0	0	0	0	0	0	0	0	0	0	0	0	0	0	0	0	0	0	0
6	0.2.21.6.8.1.9	Rheinheimera	0	0	0	0	0	0	0	0	0	0	0	0	0	0	0	0	0	0	0	0	0	0	0	0	2	0	0	0	0	0	0	0	0	0	0	0	0	0	0	0	0	0	0	0	0	0	0
6	0.2.21.6.12.6.4	Marinomonas	0	0	0	0	0	0	0	0	0	0	0	0	0	0	0	0	0	0	0	0	0	0	0	0	0	0	0	0	0	0	0	0	0	0	0	0	0	0	0	0	0	0	0	0	0	0	0
6	0.2.21.6.12.6.17	unclassified	0	0	0	0	0	0	0	0	0	0	0	0	0	0	0	0	0	0	0	0	0	0	0	0	0	0	0	0	0	0	0	0	0	0	0	0	0	0	0	1	0	0	0	0	0	0	0
6	0.2.21.6.13.1.8	Haemophilus	0	0	0	0	0	0	0	0	0	0	0	0	0	0	0	0	0	0	0	0	0	0	0	0	0	0	0	0	0	0	0	0	0	0	0	0	0	0	0	0	0	0	0	0	0	0	0
6	0.2.21.6.13.1.16	unclassified	0	0	0	0	0	0	0	0	0	0	0	0	0	0	0	0	0	0	0	0	0	0	0	0	0	0	0	0	0	0	0	0	0	0	0	0	0	0	0	0	0	0	0	0	0	0	0
6	0.2.21.6.14.1.1	Acinetobacter	122875	86563	52093	30952	11	15	4	3	10	6	9	2	8	3	1	2	3	2	15	0	2	0	2	1	2	0	2	0	2	0	4	0	4	1	2	0	2	98	0	1	2	0	5	23	2	3	3
6	0.2.21.6.14.1.3	Enhydrobacter	0	0	0	0	0	0	0	0	1	1	0	0	0	0	0	0	0	0	0	0	0	0	0	0	0	0	0	0	0	0	0	0	0	0	0	0	0	0	0	0	0	0	0	0	0	0	0
6	0.2.21.6.14.1.7	unclassified	0	0	0	0	0	0	0	0	0	0	0	0	0	0	0	0	0	0	0	0	0	0	0	0	0	0	0	0	0	0	0	0	0	0	0	0	0	0	0	0	0	0	0	0	0	0	0
6	0.2.21.6.14.2.1	Azomonas	0	0	0	0	0	0	0	0	0	0	0	0	0	0	0	0	0	0	0	0	0	0	0	0	0	0	0	0	0	0	0	0	0	0	0	0	0	0	0	0	0	0	0	0	0	0	0
6	0.2.21.6.14.2.5	Pseudomonas	12	11	6	3	16	33	30	13	9	9	12	3	16	10	14	7	7	5	5	2	3	5	10	1	2	10	5	0	129	71	148	23	14	13	6	1	18	6	3	8	19	6	9	38	53	13	48
6	0.2.21.6.14.2.9	unclassified	0	0	0	0	0	0	0	0	0	0	0	0	0	0	0	0	0	0	0	0	0	0	0	1	1	0	0	0	0	1	0	0	0	0	0	0	1	0	0	0	0	1	0	0	0	0	0
6	0.2.21.6.14.4.1	unclassified	0	0	0	0	0	0	0	0	0	0	0	0	0	0	0	0	0	0	0	0	0	0	0	0	0	0	0	0	0	0	0	0	0	0	0	0	0	0	0	0	0	0	0	0	0	0	0
6	0.2.21.6.15.3.2	Leucothrix	0	0	0	0	0	0	0	0	0	0	0	0	0	0	0	0	0	0	0	0	0	0	0	0	0	0	0	1	0	0	0	0	0	0	0	0	0	0	0	0	0	0	0	0	0	0	0
6	0.2.21.6.16.2.2	Arenimonas	0	0	0	0	0	0	0	0	0	0	0	0	0	0	0	0	0	0	0	0	0	0	0	0	0	0	0	0	1	0	0	0	0	0	0	0	0	0	0	0	0	0	0	0	0	0	0
6	0.2.21.6.16.2.9	Luteibacter	0	0	0	0	0	0	0	0	0	0	0	0	0	0	0	0	0	0	0	0	0	0	0	0	0	0	0	0	0	0	0	0	0	0	0	0	0	0	0	0	0	0	0	0	0	0	0
6	0.2.21.6.16.2.13	Pseudoxanthomonas	0	0	0	0	0	0	0	0	0	0	0	0	0	1	0	0	0	0	0	0	0	0	0	0	0	0	0	0	3	0	0	0	0	0	0	0	0	0	0	0	0	0	0	0	0	0	0
6	0.2.21.6.16.2.17	Stenotrophomonas	2	2	0	1	2	8	0	1	0	1	0	0	1	6	0	3	0	0	0	0	1	0	2	0	3	2	2	1	4	2	4	2	1	0	1	0	0	1	2	0	1	0	1	1	12	4	14
6	0.2.21.6.16.2.20	Xanthomonas	0	0	0	0	2	0	0	0	0	0	0	0	0	0	0	0	0	0	0	0	0	0	0	0	0	0	0	0	0	0	0	0	0	0	0	0	0	0	0	0	0	0	0	0	0	0	0
6	0.2.21.6.17.1.1	unclassified	0	0	0	0	1	0	0	0	0	0	0	0	1	0	0	0	0	0	0	0	0	0	0	0	0	0	0	0	0	0	0	0	0	0	0	0	0	0	0	0	0	0	0	0	0	0	0
6	0.2.21.7.1.1.1	unclassified	0	1	0	0	0	0	0	1	0	0	0	0	1	0	0	2	0	0	0	0	0	0	0	0	0	0	0	0	0	0	0	0	1	0	0	1	0	3	0	0	0	0	0	0	0	0	9
6	0.2.27.5.1.2.1	Akkermansia	2	0	0	0	61	3	7	0	43668	75149	54566	35575	22	18	17	8	2	4	0	2	5	3	2	0	1	3	0	0	0	1	7	0	0	3	0	0	0	0	0	0	4	0	1	8	0	0	0
6	0.2.29.1.1.1.7	Streptophyta	0	0	0	0	0	0	0	0	0	0	0	0	0	0	0	0	0	0	0	0	0	0	0	0	0	0	0	0	0	0	0	0	0	0	0	0	0	0	0	0	0	0	0	0	0	0	2
6	0.2.30.1.1.2.3	Anoxybacillus	0	0	0	0	0	0	2	0	0	0	0	0	0	0	0	0	0	0	0	0	0	0	0	0	0	0	0	0	0	0	0	0	0	0	0	0	0	0	0	0	0	0	0	0	0	0	0
6	0.2.30.1.1.2.4	Bacillus	0	0	0	0	0	0	0	0	0	0	0	0	0	0	0	0	2	4	2	3	0	0	0	0	0	0	0	0	1	1	3	0	0	0	0	0	0	0	0	0	0	0	0	0	0	0	0
6	0.2.30.1.1.2.6	Geobacillus	0	0	0	0	0	0	1	0	0	0	0	0	0	0	0	0	0	0	0	0	0	0	0	0	0	0	0	0	0	0	0	0	0	0	0	0	0	0	0	0	0	0	0	0	0	0	0
6	0.2.30.1.1.2.8	unclassified	0	0	0	0	0	0	0	0	0	0	0	0	0	0	0	0	0	0	0	0	0	0	0	0	0	0	0	0	0	0	0	0	0	0	0	0	0	0	0	0	0	0	0	0	3	1	0
6	0.2.30.1.1.4.1	Thermicanus	0	0	0	0	0	0	1	0	0	0	0	0	0	0	0	0	0	0	0	0	0	0	0	0	0	0	0	0	0	0	0	0	0	0	0	0	0	0	0	0	0	0	0	0	0	0	0
6	0.2.30.1.1.5.1	Gemella	0	0	0	0	0	0	0	0	0	0	2	0	0	0	0	0	0	0	0	0	0	0	0	0	0	0	0	0	0	0	0	0	0	0	0	0	0	0	0	0	0	0	0	0	0	0	0
6	0.2.30.1.1.8.1	Brochothrix	0	0	0	0	0	0	0	0	0	0	0	0	0	0	0	0	0	0	0	0	0	0	0	0	0	0	0	0	0	0	0	0	0	0	0	0	0	0	0	0	0	0	0	0	0	0	0
6	0.2.30.1.1.9.2	Cohnella	0	0	0	0	0	0	0	0	0	0	0	0	0	0	0	0	3	1	1	1	0	0	0	0	0	0	0	0	0	0	0	0	0	0	0	0	0	0	0	0	0	0	0	0	0	0	0
6	0.2.30.1.1.9.4	Paenibacillus	0	0	0	0	0	0	1	1	2	0	0	0	0	0	0	0	0	0	0	0	0	0	0	0	1	1	0	0	0	2	0	0	0	0	1	0	0	0	0	0	0	0	2	0	14	3	4
6	0.2.30.1.1.9.5	Saccharibacillus	0	0	0	0	0	0	0	0	0	0	0	0	0	0	0	0	0	0	0	0	0	0	0	0	51	128	170	38	0	0	0	0	0	0	0	0	0	0	0	0	0	0	0	0	0	0	0
6	0.2.30.1.1.11.1	Pasteuria	0	0	0	0	0	0	0	0	0	0	0	0	0	0	0	0	0	0	0	0	0	0	0	0	0	0	0	0	2	2	6	0	0	0	0	0	0	0	0	0	0	0	0	0	0	0	0
6	0.2.30.1.1.12.5	Kurthia	0	0	0	0	0	0	0	0	0	0	0	0	0	0	0	0	0	0	0	0	0	0	0	0	0	0	0	0	0	0	0	0	0	0	0	0	0	0	0	0	0	0	0	0	0	0	0
6	0.2.30.1.1.12.14	Sporosarcina	0	0	0	0	1	0	0	1	0	0	0	0	0	0	0	1	0	0	0	0	0	0	0	0	0	0	0	0	0	0	0	0	0	0	0	0	0	0	1	0	0	0	0	0	9	9	0
6	0.2.30.1.1.12.17	unclassified	0	0	0	0	1	3	2	3	0	0	0	0	1	0	0	0	40	20	17	11	0	0	0	0	0	1	0	0	0	2	0	2	0	0	0	0	1	0	1	0	0	0	2	0	13	12	2
6	0.2.30.1.1.14.5	Staphylococcus	3	2	1	0	1	2	2	0	2	0	6	0	2	1	4	2	8	2	4	1	1	3	1	2	5	1	5	0	2	1	4	0	3	5	0	0	8	1	3	7	7	0	1	19	5	0	2
6	0.2.30.1.1.14.6	unclassified	0	0	0	0	0	0	0	0	0	0	0	0	0	0	0	0	0	0	0	0	0	0	0	0	0	0	0	0	0	0	0	0	0	0	0	0	0	0	0	0	0	0	0	0	0	0	0
6	0.2.30.1.1.17.1	unclassified	1	1	2	1	5	10	3	5	11	2	4	2	55	78	18	44	109170	64206	103394	34546	12	8	20	9	3	5	3	4	1	2	1	1	5	3	7	0	6	2	2	1	6	0	4	19	0	1	2
6	0.2.30.1.2.1.2	Aerococcus	0	0	0	0	0	0	0	0	2	0	5	0	0	0	0	0	0	0	0	0	0	0	0	0	0	0	0	0	0	0	0	0	0	0	0	0	0	0	0	0	0	0	0	0	0	0	0
6	0.2.30.1.2.2.16	Trichococcus	0	0	0	0	0	0	0	0	0	0	0	0	0	0	0	0	0	0	0	0	0	0	0	0	0	0	0	0	0	0	0	0	0	0	0	0	0	0	0	0	0	0	0	0	0	0	0
6	0.2.30.1.2.3.2	Enterococcus	2	7	0	2	1	1	0	1	0	0	3	1	0	2	2	5	11	7	3	2	0	2	1	3	1	4	0	0	0	1	5	1	5	7	0	1	16	3	18	41	58481	56733	43975	50131	0	2	0
6	0.2.30.1.2.3.7	unclassified	0	0	0	0	0	0	0	1	0	0	0	0	0	0	0	0	0	0	0	0	0	0	0	0	0	0	0	0	0	0	0	0	0	0	0	0	0	0	0	1	59	74	54	74	0	0	0
6	0.2.30.1.2.4.1	Lactobacillus	2	4	1	0	7	6	4	1	0	1	0	1	9	16	6	3	12	6	3	1	0	7	3	2	0	6	0	0	2	1	3	0	4	14	5	5	3	2	3	1	9	1	2	22	2	0	82
6	0.2.30.1.2.4.4	unclassified	0	0	0	0	0	0	1	0	0	0	0	0	0	0	0	0	0	0	0	0	0	0	0	0	0	0	0	0	0	0	1	0	0	0	0	0	0	0	0	0	0	0	0	0	0	0	0
6	0.2.30.1.2.6.1	Lactococcus	0	0	0	0	0	0	0	0	0	0	0	0	0	1	0	0	0	0	0	0	0	0	0	0	0	0	0	0	0	0	0	0	0	0	0	0	0	0	0	0	0	0	0	1	0	0	0
6	0.2.30.1.2.6.3	Streptococcus	1	0	0	0	1	0	2	0	1	0	4	1	0	0	0	0	0	0	0	0	0	0	0	0	1	2	0	0	0	0	2	0	0	0	0	0	0	0	0	2	0	0	1	4	0	0	2
6	0.2.30.1.2.6.4	unclassified	0	0	0	0	0	0	0	0	0	0	0	0	0	0	0	0	0	0	0	0	0	0	0	0	0	0	0	0	0	0	0	0	0	0	0	0	0	0	0	0	0	0	0	0	0	0	0
6	0.2.30.1.2.7.1	unclassified	0	0	0	0	0	0	0	0	0	0	0	0	0	0	0	0	0	0	1	0	0	0	0	0	0	0	0	0	0	0	0	0	0	0	0	0	0	0	0	0	21	16	17	22	0	1	0
6	0.2.30.1.3.1.1	unclassified	0	0	0	0	0	0	0	0	0	0	0	0	0	0	0	0	2	4	1	2	0	0	0	0	0	0	0	0	0	0	0	0	0	0	0	0	0	0	0	0	4	13	2	5	0	0	0
6	0.2.30.2.1.1.4	Clostridium_sensu_stricto	2	5	2	2	2	10	0	0	1	3	4	0	0	13	1	4	10	4	3	1	1	3	2	0	0	6	2	0	89	10	20	4	103186	120876	56343	65236	25	2	11	11	6	6	4	15	7	0	1
6	0.2.30.2.1.1.10	unclassified	0	0	0	0	0	0	0	0	0	0	0	0	0	0	0	0	0	0	0	0	0	0	0	0	1	0	0	0	4	0	3	0	51	58	38	66	0	0	0	0	0	0	0	0	0	0	0
6	0.2.30.2.1.5.3	Thermoanaerobacterium	0	0	0	0	0	0	0	0	0	0	0	0	0	0	0	0	0	0	0	0	0	0	0	0	0	0	0	0	0	0	0	0	0	0	0	0	0	1	0	0	0	0	0	0	0	0	0
6	0.2.30.2.1.7.1	Anaerococcus	0	0	0	0	0	0	0	0	0	0	0	0	0	0	0	0	0	0	0	0	0	0	0	0	0	0	0	0	0	0	1	0	0	0	0	0	0	0	0	0	0	0	1	0	0	0	0
6	0.2.30.2.1.7.2	Finegoldia	0	0	0	0	1	0	0	0	0	0	0	0	0	0	0	0	0	0	0	0	0	0	0	0	0	0	0	0	0	0	0	0	0	0	0	0	0	0	0	0	0	0	0	0	0	0	0
6	0.2.30.2.1.7.6	Peptoniphilus	0	0	0	0	0	0	0	0	0	0	0	0	0	0	0	0	0	0	0	0	0	0	0	0	0	0	0	0	0	0	0	0	0	0	0	0	0	0	0	0	0	0	0	0	0	0	0
6	0.2.30.2.1.15.5	Eubacterium	0	0	0	0	0	0	0	0	0	0	0	0	0	0	0	0	0	0	0	0	0	0	0	0	0	0	0	0	0	0	0	0	0	0	0	0	0	0	0	0	0	0	0	0	0	0	0
6	0.2.30.2.1.17.3	Heliophilum	0	0	0	0	0	0	0	0	0	0	0	0	0	0	0	0	0	0	0	0	0	0	0	0	0	0	0	0	0	0	0	0	0	0	0	0	0	0	0	0	1	1	0	1	0	0	0
6	0.2.30.2.1.21.2	Anaerostipes	9	12	2	0	2	7	4	0	159	24	17	12	89430	103756	55543	49286	63	76	61	35	17	9	1	8	3	13	2	2	5	3	10	0	5	3	0	0	8	3	3	5	10	2	0	9	2	0	1
6	0.2.30.2.1.21.3	Blautia	1	4	0	0	1	3	1	0	0	4	1	0	3	4	0	0	1	5	1	0	1	4	2	0	22	10	1	5	42041	31182	57908	16954	7	6	2	0	6	2	2	3	2	0	0	6	4	1	1
6	0.2.30.2.1.21.7	Clostridium_XlVa	0	0	0	0	0	3	0	0	0	0	0	0	0	0	0	0	0	0	0	0	0	2	0	0	0	0	0	0	10	9	16	1	0	0	0	0	0	0	0	0	0	0	0	0	0	0	0
6	0.2.30.2.1.21.8	Clostridium_XlVb	0	0	0	0	0	0	0	0	0	0	0	0	0	0	0	0	0	0	0	0	0	0	0	0	0	0	0	0	0	0	0	0	0	0	0	0	0	0	0	0	0	0	0	0	0	0	0
6	0.2.30.2.1.21.9	Coprococcus	0	0	0	0	0	1	0	0	0	1	0	0	0	0	0	0	0	2	0	0	0	0	0	0	0	1	0	0	0	0	0	0	0	6	0	0	0	0	0	0	1	0	0	0	3	0	0
6	0.2.30.2.1.21.10	Dorea	5	1	0	1	1	1	0	0	2	0	1	1	3	2	3	0	1	1	4	0	0	3	1	0	1	2	3	0	1	0	1	0	56	8	1	8	84912	38322	62448	60889	13	8	2	2	0	2	0
6	0.2.30.2.1.21.16	Lachnospiracea_incertae_sedis	0	1	0	0	0	1	0	0	0	0	0	0	0	0	0	0	0	0	0	0	0	0	0	0	0	0	0	0	0	0	0	0	0	2	0	0	0	0	0	0	0	0	0	0	0	0	0
6	0.2.30.2.1.21.24	Roseburia	0	3	0	0	0	2	0	0	0	3	0	0	0	2	0	0	0	1	0	0	0	4	0	0	0	2	0	0	0	2	0	0	0	3	0	0	0	0	0	0	1	0	0	0	0	0	0
6	0.2.30.2.1.21.28	unclassified	0	4	0	0	0	1	0	0	0	2	0	0	1	3	1	0	0	1	0	0	0	3	0	0	0	4	0	0	0	5	0	0	0	4	0	0	6	0	0	1	6	0	0	0	1	0	0
6	0.2.30.2.1.22.3	Desulfitobacterium	0	0	0	0	0	0	0	0	0	0	0	0	0	0	0	0	0	0	0	0	0	0	0	0	0	0	0	0	0	0	0	0	0	0	0	0	0	2	0	0	0	0	0	0	0	0	0
6	0.2.30.2.1.23.2	Desulfotomaculum	0	0	0	0	0	0	0	0	0	0	0	0	0	0	0	0	0	0	0	0	0	0	0	0	0	0	0	0	0	0	0	0	0	0	0	0	0	0	2	0	0	0	0	0	0	0	0
6	0.2.30.2.1.25.2	Clostridium_XI	0	0	0	0	0	0	0	0	0	0	0	0	0	0	0	0	0	1	0	0	0	0	0	0	0	0	0	0	0	0	0	0	2	0	0	0	2	0	0	0	7	0	2	4	0	0	0
6	0.2.30.2.1.25.5	Peptostreptococcus	0	0	0	0	0	0	0	0	0	0	0	0	0	0	0	0	0	0	0	0	0	0	0	0	0	0	0	0	0	0	0	0	0	0	0	0	0	0	0	0	0	0	0	0	0	0	0
6	0.2.30.2.1.26.7	Clostridium_IV	0	0	0	0	0	0	0	0	0	0	0	0	0	0	0	0	0	1	0	0	0	0	0	0	0	0	0	0	1	1	2	1	0	0	0	0	0	0	0	0	0	0	0	0	0	0	0
6	0.2.30.2.1.26.9	Faecalibacterium	1	1	0	0	0	5	0	0	0	3	0	0	0	1	0	0	0	1	0	0	0	5	0	0	0	3	0	0	0	3	0	0	0	5	0	0	2	0	0	0	7	0	0	0	3	0	0
6	0.2.30.2.1.26.13	Oscillibacter	0	0	0	0	0	0	0	0	0	0	0	0	0	0	0	0	0	0	0	0	0	0	0	0	0	0	0	0	0	0	0	0	0	0	0	0	0	0	0	0	0	0	0	0	0	0	0
6	0.2.30.2.1.26.16	Ruminococcus	0	4	0	0	0	3	0	0	0	3	0	0	0	5	0	0	0	3	0	0	0	1	0	0	0	3	0	0	2	7	4	0	0	7	0	0	2	0	0	0	2	0	0	0	3	0	0
6	0.2.30.2.1.26.19	Subdoligranulum	0	0	0	0	0	0	0	0	0	0	0	0	0	0	0	0	0	0	0	0	0	1	0	0	0	0	0	0	0	0	0	0	0	0	0	0	0	0	0	0	0	0	0	0	0	0	0
6	0.2.30.2.1.26.20	unclassified	0	2	0	0	0	1	0	0	0	1	0	0	0	0	0	0	0	1	0	0	0	0	0	0	0	1	0	0	0	2	0	0	0	1	0	0	1	0	0	1	1	0	0	0	1	0	0
6	0.2.30.2.1.28.1	unclassified	0	1	0	0	0	0	0	0	0	0	0	0	0	0	0	0	1	0	0	0	0	1	0	0	0	1	0	0	1	0	0	0	0	3	0	0	0	0	0	0	1	0	0	0	0	0	0
6	0.2.30.2.2.1.1	Halanaerobium	0	0	0	0	0	0	0	0	0	0	0	0	0	0	0	0	0	0	0	0	0	0	0	0	0	0	0	0	0	0	1	0	0	0	0	0	0	0	0	0	0	0	0	0	0	0	0
6	0.2.30.2.4.1.11	Thermoanaerobacter	0	0	0	0	0	0	0	0	0	0	0	0	0	0	0	0	0	0	0	0	0	0	0	0	0	0	0	0	0	0	0	0	3	0	0	0	0	0	0	0	0	0	0	0	0	0	0
6	0.2.30.3.1.1.4	Clostridium_XVIII	0	0	0	0	0	0	0	0	0	0	0	0	0	0	0	0	0	0	0	0	0	0	0	0	0	0	0	0	0	0	0	0	0	0	0	0	0	0	0	0	0	0	0	0	0	0	0
6	0.2.30.3.1.1.7	Erysipelotrichaceae_incertae_sedis	0	0	0	0	0	0	0	0	0	0	0	0	0	0	0	0	0	0	0	0	0	0	0	0	0	0	0	0	0	0	0	0	0	0	0	0	0	0	0	0	0	0	0	0	0	0	0
6	0.2.30.3.1.1.12	unclassified	0	0	0	0	0	0	0	0	0	0	0	0	0	0	0	0	0	1	0	0	0	2	0	0	0	0	0	0	0	0	0	0	0	0	0	0	0	0	0	0	0	0	0	0	0	0	0
6	0.2.30.4.1.1.2	Phascolarctobacterium	0	0	0	0	0	0	0	0	0	1	0	0	0	0	0	0	0	0	0	0	0	0	0	0	0	0	0	0	0	0	0	0	0	0	0	0	0	0	0	0	0	0	0	0	0	0	0
6	0.2.30.4.1.2.12	Dialister	0	0	0	0	0	1	0	0	0	2	0	0	0	0	0	0	0	0	0	0	0	1	0	0	0	0	0	0	0	0	0	0	0	1	0	0	1	0	0	0	1	0	0	0	0	0	0
6	0.2.30.4.1.2.22	Selenomonas	0	0	0	0	0	0	0	0	0	0	0	0	0	0	0	0	0	0	0	0	0	0	0	0	0	0	0	0	0	0	1	0	0	0	0	0	0	0	0	0	0	0	0	0	0	0	0
6	0.2.30.4.1.2.30	unclassified	0	0	0	0	1	0	0	0	0	0	0	0	0	0	0	0	0	0	0	0	0	0	0	0	0	0	0	0	0	0	0	0	0	0	0	0	0	0	0	0	0	0	0	0	0	0	0
6	0.2.30.6.1.1.1	unclassified	0	0	0	0	0	0	0	0	0	0	0	0	0	0	0	0	0	0	1	0	0	0	0	0	0	0	0	0	0	0	0	0	0	0	0	0	3	0	0	0	1	0	0	0	1	0	0
6	0.2.36.1.1.1.1	unclassified	0	2	0	0	0	2	0	0	0	0	0	0	0	2	0	0	0	0	0	0	0	2	0	0	0	1	0	0	1	0	0	0	0	1	1	0	2	0	0	1	5	0	0	1	4	0	1
[truncated: 33 more columns]

## Sheet: Sheet5
Name of Sample	Matched Names
Acinetobacter_baumannii_S11_Run2	Acinetobacter	1	1	So ideally after filtering we should get 18 strains	M1	139		1	Actinomyces	1	4	M2	M2	4
Actinomyces_odontolyticus_S12_Run2	Actinomyces	2	1		M2	4		2	Dermacoccus	#N/A	8	-	-	8
Akkermansia_muciniphila_S13_Run2	Akkermansia	3	1		M3	154		3	Propionibacterium	1	26	M14	M14	26
Anaerostipes_caccae_S14_Run2	Anaerostipes	4	1		M4	192		4	Bifidobacterium	1	29	M7	M7	29
Bacillus_cereus_S15_Run2	unclassified	5	1	172	M5	172		5	Bacteroides	1	42	M6	M6	42
Bacteroides_vulgatus_S16_Run2	Bacteroides	6	1		M6	42		6	Pedobacter	#N/A	47	-	-	47
Bifidobacterium_longum_subsp_infantis_S17_Run2	Bifidobacterium	7	1		M7	29		7	Sphingobacterium	#N/A	48	-	-	48
Blautia_wexlerae_S18_Run2	Blautia	8	1		M8	193		8	Brevundimonas	#N/A	59	-	-	59
Clostridium_beijerinckii_S19_Run2	Clostridium_sensu_stricto	9	1		M9	184		9	Phenylobacterium	#N/A	61	-	-	61
Dorea_longicatena_S10_Run1	Dorea	10	1		M10	197		10	unclassified	1	62	-	-	62
Enterococcus_faecalis_S11_Run1	Enterococcus	11	1		M11	175		11	unclassified	1	69	-	-	69
Escherichia_coli_S12_Run1	unclassified	12	1	126	M12	126		12	Aquamicrobium	#N/A	73	-	-	73
Lactobacillus_gasseri_S13_Run1	Lactobacillus	13	1		M13	177		13	Rhizobium	#N/A	75	-	-	75
Lactobacillus_reuteri_S14_Run1	Lactobacillus	13	1		M13	177		14	Phaeobacter	#N/A	78	-	-	78
Propionibacterium_acnes_S15_Run1	Propionibacterium	14	1		M14	26		15	Rhodobacter	1	79	M16	M16	79
Pseudomonas_aeruginosa_S36_Run2	Pseudomonas	15	1		M15	143		16	unclassified	1	96	-	-	96
Rhodobacter_sphaeroides_S17_Run1	Rhodobacter	16	1		M16	79		17	Aquabacterium	#N/A	98	-	-	98
Staphylococcus_aureus_subsp_aureus_S18_Run1	Staphylococcus	17	1		M17	170		18	unclassified	1	104	-	-	104
Staphylococcus_epidermidis_S19_Run1	Staphylococcus	17	1		M17	170		19	Undibacterium	#N/A	107	-	-	107
Streptococcus_agalactiae_S20_Run1	Streptococcus	18	1		M18	180		20	unclassified	1	110	-	-	110
						These are the indices that I need to match		21	unclassified	1	113	-	-	113
								22	Vampirovibrio	#N/A	116	-	-	116
								23	Escherichia_Shigella	#N/A	124	-	-	124
								24	Yersinia	#N/A	125	-	-	125
								25	unclassified	1	126	M12	M12	126
								26	Acinetobacter	1	139	M1	M1	139
								27	Pseudomonas	1	143	M15	M15	143
								28	unclassified	1	144	-	-	144
						139		29	Stenotrophomonas	#N/A	150	-	-	150
						4		30	Akkermansia	1	154	M3	M3	154
						154		31	Streptophyta	#N/A	155	-	-	155
						192		32	Bacillus	#N/A	157	-	-	157
						172		33	unclassified	1	159	-	-	159
						42		34	Paenibacillus	#N/A	164	-	-	164
						29		35	Saccharibacillus	#N/A	165	-	-	165
						193		36	Sporosarcina	#N/A	168	-	-	168
						184		37	unclassified	1	169	-	-	169
						197		38	Staphylococcus	1	170	M17	M17	170
						175		39	unclassified	1	171	-	-	171
						126		40	unclassified	1	172	M5	M5	172
						177		41	Enterococcus	1	175	M11	M11	175
						180		42	unclassified	1	176	-	-	176
						26		43	Lactobacillus	1	177	M13	M13	177
						143		44	Streptococcus	1	180	M18	M18	180
						79		45	unclassified	1	183	-	-	183
						170		46	Clostridium_sensu_stricto	1	184	M9	M9	184
								47	unclassified	1	185	-	-	185
								48	Anaerostipes	1	192	M4	M4	192
								49	Blautia	1	193	M8	M8	193
								50	Clostridium_XlVa	#N/A	194	-	-	194
								51	Dorea	1	197	M10	M10	197
								52	unclassified	1	200	-	-	200
								53	Clostridium_XI	#N/A	203	-	-	203
								54	Ruminococcus	#N/A	208	-	-	208
								55	unclassified	1	221	-	-	221
								56	unclassified	1	222	-	-	222

## Sheet: Sheet6
unclassified	56
unclassified	55
Ruminococcus	54
Clostridium_XI	53
unclassified	52
Dorea	51
Clostridium_XlVa	50
Blautia	49
Anaerostipes	48
unclassified	47
Clostridium_sensu_stricto	46
unclassified	45
Streptococcus	44
Lactobacillus	43
unclassified	42
Enterococcus	41
unclassified	40
unclassified	39
Staphylococcus	38
unclassified	37
Sporosarcina	36
Saccharibacillus	35
Paenibacillus	34
unclassified	33
Bacillus	32
Streptophyta	31
Akkermansia	30
Stenotrophomonas	29
unclassified	28
Pseudomonas	27
Acinetobacter	26
unclassified	25
Yersinia	24
Escherichia_Shigella	23
Vampirovibrio	22
unclassified	21
unclassified	20
Undibacterium	19
unclassified	18
Aquabacterium	17
unclassified	16
Rhodobacter	15
Phaeobacter	14
Rhizobium	13
Aquamicrobium	12
unclassified	11
unclassified	10
Phenylobacterium	9
Brevundimonas	8
Sphingobacterium	7
Pedobacter	6
Bacteroides	5
Bifidobacterium	4
Propionibacterium	3
Dermacoccus	2
Actinomyces	1
