# Supplementary material for: Resolving microbial membership using Abundance and Variability In Taxonomy (‘AVIT )
Source: Sci Rep. 2016 Aug 17;6:31655. doi: 10.1038/srep31655 (PMC4987704; doi:10.1038/srep31655)
Supplement: Supplementary Dataset 11 [file srep31655-s15.xlsx]

## Sheet: Sheet1
Sample Names	This includes the sample names for which the corresponding sequences have been uploaded on SRA database
In-Vitro Set 1			In-Vitro Set 2					In-Vivo Set 1
40 Sample Mix			Equimolar Samples	Single Strain Samples	Pool 1 Samples	Pool 2 Samples		GF Samples	MI Samples	E Coli Only Samples	ASF Samples	Additional GF Samples
Acinetobacter_baumannii_run3			Equal_DNA_mix_S41_Run2	Acinetobacter_baumannii_S11_Run2	Pool1_1_S27_Run1	Pool1_1_S27_Run1		CL000006655	CL000006670	CL000006691	T11_1	T23_1
Actinomyces_odontolyticus_run3			Equal_DNA_mix_S42_Run2	Acinetobacter_baumannii_S1_Run1	Pool1_1_S27_Run3	Pool1_1_S27_Run3		CL000006656	CL000006671	CL000006692	T11_2	T23_2
Akkermansia_muciniphila_run3			Equal_DNA_mix_S43_Run2	Acinetobacter_baumannii_S1_Run2	Pool1_2_S28_Run1	Pool1_2_S28_Run1		CL000006657	CL000006672	CL000006693	T11_3	T25_1
Anaerostipes_caccae_run3			Pool3_1_S21_Run1	Acinetobacter_baumannii_S1_Run3	Pool1_2_S28_Run3	Pool1_2_S28_Run3		CL000006658	CL000006673	CL000006694	T2_1	T25_2
Bacillus_cereus_run3			Pool3_1_S21_Run3	Actinomyces_odontolyticus_S12_Run2	Pool1_3_S29_Run1	Pool1_3_S29_Run1		CL000006659	CL000006674	EcoliM8	T2_2	T25_3
Bacteroides_vulgatus_run3			Pool3_2_S22_Run1	Actinomyces_odontolyticus_S2_Run1	Pool1_3_S29_Run3	Pool1_3_S29_Run3		CL000006660	CL000006675		T2_3	T26_1
Bifidobacterium_longum_subsp_infantis_run3			Pool3_2_S22_Run3	Actinomyces_odontolyticus_S2_Run2	Pool1_4_S30_Run1	Pool1_4_S30_Run1		CL000006661	CL000006684		T42_1	T26_2
Blautia_wexlerae_run3			Pool3_3_S23_Run1	Actinomyces_odontolyticus_S2_Run3	Pool1_4_S30_Run3	Pool1_4_S30_Run3		CL000006662	CL000006685		T42_2	T40_1
Clostridium_beijerinckii_run3			Pool3_3_S23_Run3	Akkermansia_muciniphila_S13_Run2	Pool1_5_S31_Run1	Pool1_5_S31_Run1		CL000006663	CL000006686		T42_3	T65_1
Dorea_longicatena_run3			Pool3_4_S24_Run1	Akkermansia_muciniphila_S3_Run1	Pool1_5_S31_Run3	Pool1_5_S31_Run3		CL000006664	CL000006687		T42_4	T65_2
Enterococcus_faecalis_run3			Pool3_4_S24_Run3	Akkermansia_muciniphila_S3_Run2	Pool1_6_S32_Run1	Pool1_6_S32_Run1		CL000006665	CL000006688		T52_1
Escherichia_coli_run3			Pool3_5_S25_Run1	Akkermansia_muciniphila_S3_Run3	Pool1_6_S32_Run3	Pool1_6_S32_Run3		CL000006666	CL000006689		T52_2
Lactobacillus_gasseri_run3			Pool3_5_S25_Run3	Anaerostipes_caccae_S14_Run2	Pool1_7_S33_Run1	Pool1_7_S33_Run1		CL000006667	CL000006690		T52_3
Lactobacillus_reuteri_run3			Pool3_6_S26_Run1	Anaerostipes_caccae_S4_Run1	Pool1_7_S33_Run3	Pool1_7_S33_Run3		CL000006668	CL000006700
Pool1_1_run3			Pool3_6_S26_Run3	Anaerostipes_caccae_S4_Run2	Stagger_1_mix_S44_Run2	Stagger_1_mix_S44_Run2		CL000006669
Pool1_2_run3				Anaerostipes_caccae_S4_Run3	Stagger_1_mix_S45_Run2	Stagger_1_mix_S45_Run2		CL000006676
Pool1_3_run3				Bacillus_cereus_S15_Run2	Stagger_1_mix_S46_Run2	Stagger_1_mix_S46_Run2		CL000006677
Pool1_4_run3				Bacillus_cereus_S5_Run1				CL000006678
Pool1_5_run3				Bacillus_cereus_S5_Run2				CL000006679
Pool1_6_run3				Bacillus_cereus_S5_Run3				CL000006680
Pool1_7_run3				Bacteroides_vulgatus_S16_Run2				CL000006681
Pool2_1_run3				Bacteroides_vulgatus_S6_Run1				CL000006682
Pool2_2_run3				Bacteroides_vulgatus_S6_Run2				CL000006683
Pool2_3_run3				Bacteroides_vulgatus_S6_Run3
Pool2_4_run3				Bifidobacterium_longum_subsp_infantis_S17_Run2
Pool2_5_run3				Bifidobacterium_longum_subsp_infantis_S7_Run1
Pool2_6_run3				Bifidobacterium_longum_subsp_infantis_S7_Run2
Pool2_7_run3				Bifidobacterium_longum_subsp_infantis_S7_Run3
Pool3_1_run3				Blautia_wexlerae_S18_Run2
Pool3_2_run3				Blautia_wexlerae_S8_Run1
Pool3_3_run3				Blautia_wexlerae_S8_Run2
Pool3_4_run3				Blautia_wexlerae_S8_Run3
Pool3_5_run3				Clostridium_beijerinckii_S19_Run2
Pool3_6_run3				Clostridium_beijerinckii_S9_Run1
Propionibacterium_acnes_run3				Clostridium_beijerinckii_S9_Run2
Pseudomonas_aeruginosa_run3				Clostridium_beijerinckii_S9_Run3
Rhodobacter_sphaeroides_run3				Dorea_longicatena_S10_Run1
Staphylococcus_aureus_subsp_aureus_run3				Dorea_longicatena_S10_Run2
Staphylococcus_epidermidis_run3				Dorea_longicatena_S10_Run3
Streptococcus_agalactiae_run3				Dorea_longicatena_S20_Run2
				Enterococcus_faecalis_S11_Run1
				Enterococcus_faecalis_S11_Run3
				Enterococcus_faecalis_S21_Run2
				Enterococcus_faecalis_S31_Run2
				Escherichia_coli_S12_Run1
				Escherichia_coli_S12_Run3
				Escherichia_coli_S22_Run2
				Escherichia_coli_S32_Run2
				Lactobacillus_gasseri_S13_Run1
				Lactobacillus_gasseri_S13_Run3
				Lactobacillus_gasseri_S23_Run2
				Lactobacillus_gasseri_S33_Run2
				Lactobacillus_reuteri_S14_Run1
				Lactobacillus_reuteri_S14_Run3
				Lactobacillus_reuteri_S24_Run2
				Lactobacillus_reuteri_S34_Run2
				Propionibacterium_acnes_S15_Run1
				Propionibacterium_acnes_S15_Run3
				Propionibacterium_acnes_S25_Run2
				Propionibacterium_acnes_S35_Run2
				Pseudomonas_aeruginosa_S16_Run1
				Pseudomonas_aeruginosa_S16_Run3
				Pseudomonas_aeruginosa_S26_Run2
				Pseudomonas_aeruginosa_S36_Run2
				Rhodobacter_sphaeroides_S17_Run1
				Rhodobacter_sphaeroides_S17_Run3
				Rhodobacter_sphaeroides_S27_Run2
				Rhodobacter_sphaeroides_S37_Run2
				Staphylococcus_aureus_subsp_aureus_S18_Run1
				Staphylococcus_aureus_subsp_aureus_S18_Run3
				Staphylococcus_aureus_subsp_aureus_S28_Run2
				Staphylococcus_aureus_subsp_aureus_S38_Run2
				Staphylococcus_epidermidis_S19_Run1
				Staphylococcus_epidermidis_S19_Run3
				Staphylococcus_epidermidis_S29_Run2
				Staphylococcus_epidermidis_S39_Run2
				Streptococcus_agalactiae_S20_Run1
				Streptococcus_agalactiae_S20_Run3
				Streptococcus_agalactiae_S30_Run2
				Streptococcus_agalactiae_S40_Run2
