# Supplementary material for: Resolving microbial membership using Abundance and Variability In Taxonomy (‘AVIT )
Source: Sci Rep. 2016 Aug 17;6:31655. doi: 10.1038/srep31655 (PMC4987704; doi:10.1038/srep31655)
Supplement: Supplementary Dataset 12 [file srep31655-s16.xlsx]

## Sheet: Pool1
Pos.	Supply	Title	Row no	conc	stagger1_amt_ng_in total	Dilution	dilution from stock
8	DSM 20243	Lactobacillus gasseri	2	1	5	5ul from 1pg stock	none		13
11	DSM 158	Rhodobacter sphaeroides	2	1	5	5ul from 1pg stock	none		17
6	DSM 20478	Enterococcus faecalis	2	1	5	5ul from 1pg stock	none		11
5	DSM 791	Clostridium beijerinckii	1	1	0.5	1ul from dilution	lane1 of dilution		9
10	DSM 50071	Pseudomonas aeruginosa	2	1	0.5	1ul from dilution	lane1 of dilution		16
13	DSM 20044	Staphylococcus epidermidis	2	1	0.5	1ul from dilution	lane1 of dilution		19
15	DSM 20016	Lactobacillus reuteri	2	1	0.05	1ul from dilution	lane2 of dilution		14
9	DSM 16379	Propionibacterium acnes	2	1	0.05	1ul from dilution	lane2 of dilution		15
1	DSM 30007	Acinetobacter baumannii	1	1	0.05	1ul from dilution	lane2 of dilution		1
12	DSM 20231	Staphylococcus aureus subsp. aureus	2	1	0.005	1ul from dilution	lane3 of dilution		18
7	DSM 18039	Escherichia coli	2	1	0.005	1ul from dilution	lane3 of dilution		12
14	DSM 2134	Streptococcus agalactiae	2	1	0.005	1ul from dilution	lane3 of dilution		20
20	DSM 14662	Anaerostipes caccae	1	1	0.0005	1ul from dilution	lane4 of dilution		4
4	DSM 1447	Bacteroides vulgatus	1	1	0.0005	1ul from dilution	lane4 of dilution		6
18	DSM 13814	Dorea longicatena	1	1	0.0005	1ul from dilution	lane4 of dilution		10
16	DSM 22959	Akkermansia muciniphila	1	1	0.0005	1ul from dilution	lane4 of dilution		3
3	DSM 31	Bacillus cereus	1	1	5e-05	1ul from dilution	lane5 of dilution		5
2	DSM 19120	Actinomyces odontolyticus	1	1	5e-05	1ul from dilution	lane5 of dilution		2
17	DSM 19850	Blautia wexlerae	1	1	5e-05	1ul from dilution	lane5 of dilution		8
19	DSM 20088	Bifidobacterium longum subsp. infantis	1	1	5e-05	1ul from dilution	lane5 of dilution		7
						total =17+15=32
						remaining 18 D2O

## Sheet: Pool2
Pos.	Supply	Title	Row no	conc	stagger2_amt_ng_in total	Dilution	dilution from stock
10	DSM 50071	Pseudomonas aeruginosa	2	8.82606	5	5ul from 1pg stock	none	16
6	DSM 20478	Enterococcus faecalis	2	9.93242	5	5ul from 1pg stock	none	11
20	DSM 14662	Anaerostipes caccae	1	4.24299	5	5ul from 1pg stock	none	4
11	DSM 158	Rhodobacter sphaeroides	2	9.50827	0.5	1ul from dilution	lane1 of dilution	17
9	DSM 16379	Propionibacterium acnes	2	6.04083	0.5	1ul from dilution	lane1 of dilution	15
7	DSM 18039	Escherichia coli	2	5.38807	0.5	1ul from dilution	lane1 of dilution	12
2	DSM 19120	Actinomyces odontolyticus	1	0.799545	0.05	1ul from dilution	lane2 of dilution	2
17	DSM 19850	Blautia wexlerae	1	0.680502	0.05	1ul from dilution	lane2 of dilution	8
15	DSM 20016	Lactobacillus reuteri	2	6.10465	0.05	1ul from dilution	lane2 of dilution	14
13	DSM 20044	Staphylococcus epidermidis	2	7.00466	0.005	1ul from dilution	lane3 of dilution	19
19	DSM 20088	Bifidobacterium longum subsp. infantis	1	0.649473	0.005	1ul from dilution	lane3 of dilution	7
12	DSM 20231	Staphylococcus aureus subsp. aureus	2	5.54961	0.005	1ul from dilution	lane3 of dilution	18
8	DSM 20243	Lactobacillus gasseri	2	12.5595	0.0005	1ul from dilution	lane4 of dilution	13
4	DSM 1447	Bacteroides vulgatus	1	4.11861	0.0005	1ul from dilution	lane4 of dilution	6
14	DSM 2134	Streptococcus agalactiae	2	5.3788	0.0005	1ul from dilution	lane4 of dilution	20
16	DSM 22959	Akkermansia muciniphila	1	1.60782	0.0005	1ul from dilution	lane4 of dilution	3
1	DSM 30007	Acinetobacter baumannii	1	5.58218	5e-05	1ul from dilution	lane5 of dilution	1
3	DSM 31	Bacillus cereus	1	0.806541	5e-05	1ul from dilution	lane5 of dilution	5
18	DSM 13814	Dorea longicatena	1	1.70517	5e-05	1ul from dilution	lane5 of dilution	10
5	DSM 791	Clostridium beijerinckii	1	10.1892	5e-05	1ul from dilution	lane5 of dilution	9
						total =17+15=32
						remaining 18 D2O
