# Supplementary material for: Resolving microbial membership using Abundance and Variability In Taxonomy (‘AVIT )
Source: Sci Rep. 2016 Aug 17;6:31655. doi: 10.1038/srep31655 (PMC4987704; doi:10.1038/srep31655)
Supplement: Supplementary Dataset 13 [file srep31655-s17.zip]

Archive with 1 entries (1 files):
- StudyMockCommunity40SamplesSet.mat
